# Supplementary material for: Causal relationships between plasma lipidome and diabetic neuropathy: a Mendelian randomization study
Source: Front Endocrinol (Lausanne). 2025 Jan 15;15:1398691. doi: 10.3389/fendo.2024.1398691 (PMC11774734; doi:10.3389/fendo.2024.1398691)
Supplement: Supplementary Data Sheet 2 — The detailed characteristics of IVs. [file DataSheet2.xlsx]

## Sheet: Sheet 1
exposure	Lipid species	SNP	effect_allele.exposure	other_allele.exposure	effect_allele.outcome	other_allele.outcome	beta.exposure	beta.outcome	eaf.exposure	eaf.outcome	remove	palindromic	ambiguous	id.outcome	chr.outcome	pos.outcome	pval.outcome	se.outcome	samplesize.outcome	outcome	mr_keep.outcome	pval_origin.outcome	data_source.outcome	chr.exposure	pos.exposure	se.exposure	pval.exposure	samplesize.exposure	exposure	mr_keep.exposure	pval_origin.exposure	id.exposure	action	mr_keep	R2	F
GCST90277238	Sterol ester (27:1/14:0) levels	rs11608	A	G	A	G	0.0884663	0.00533991	0.723361	0.731499	FALSE	FALSE	FALSE	5MX3s5	2	27212506	0.862967	0.0309383	274660	Diabetic neuropathy	TRUE	reported	textfile	2	27212506	0.0187861	2.5327e-06	7174	GCST90277238.tsv.gz	TRUE	reported	gi8sMs	2	TRUE	0.00308163	22.1698
GCST90277238	Sterol ester (27:1/14:0) levels	rs116778355	T	A	T	A	-0.380271	-0.19307	0.0124697	0.0122833	FALSE	TRUE	FALSE	5MX3s5	2	224951925	0.11411	0.122197	274660	Diabetic neuropathy	TRUE	reported	textfile	2	224951925	0.0776759	1.00083e-06	7174	GCST90277238.tsv.gz	TRUE	reported	gi8sMs	2	TRUE	0.00332969	23.9603
GCST90277238	Sterol ester (27:1/14:0) levels	rs1696359	C	T	C	T	-0.0795863	-0.0490441	0.584877	0.58723	FALSE	FALSE	FALSE	5MX3s5	12	120950756	0.0806733	0.0280766	274660	Diabetic neuropathy	TRUE	reported	textfile	12	120950756	0.0169855	2.83871e-06	7174	GCST90277238.tsv.gz	TRUE	reported	gi8sMs	2	TRUE	0.00305093	21.9482
GCST90277238	Sterol ester (27:1/14:0) levels	rs1800961	T	C	T	C	-0.186306	0.0648486	0.0524109	0.0455577	FALSE	FALSE	FALSE	5MX3s5	20	44413724	0.321484	0.0654103	274660	Diabetic neuropathy	TRUE	reported	textfile	20	44413724	0.0372912	5.98971e-07	7174	GCST90277238.tsv.gz	TRUE	reported	gi8sMs	2	TRUE	0.00346714	24.9528
GCST90277238	Sterol ester (27:1/14:0) levels	rs187429064	G	A	G	A	-0.233998	0.0787597	0.0535314	0.0508992	FALSE	FALSE	FALSE	5MX3s5	19	19269704	0.214458	0.0634443	274660	Diabetic neuropathy	TRUE	reported	textfile	19	19269704	0.037881	6.89235e-10	7174	GCST90277238.tsv.gz	TRUE	reported	gi8sMs	2	TRUE	0.00529074	38.147
GCST90277238	Sterol ester (27:1/14:0) levels	rs2686446	C	G	C	G	0.0895928	-0.010733	0.711291	0.718718	FALSE	TRUE	FALSE	5MX3s5	3	195507255	0.727654	0.0308202	274660	Diabetic neuropathy	TRUE	reported	textfile	3	195507255	0.0184847	1.27882e-06	7174	GCST90277238.tsv.gz	TRUE	reported	gi8sMs	2	TRUE	0.00326393	23.4855
GCST90277238	Sterol ester (27:1/14:0) levels	rs28601761	G	C	G	C	-0.0841313	-0.0249441	0.409958	0.412358	FALSE	TRUE	FALSE	5MX3s5	8	125487789	0.367271	0.0276666	274660	Diabetic neuropathy	TRUE	reported	textfile	8	125487789	0.017007	7.70746e-07	7174	GCST90277238.tsv.gz	TRUE	reported	gi8sMs	2	TRUE	0.00339953	24.4646
GCST90277238	Sterol ester (27:1/14:0) levels	rs4246215	T	G	T	G	-0.0805303	-0.0499486	0.435753	0.443054	FALSE	FALSE	FALSE	5MX3s5	11	61796827	0.0685252	0.0274212	274660	Diabetic neuropathy	TRUE	reported	textfile	11	61796827	0.0168544	1.80431e-06	7174	GCST90277238.tsv.gz	TRUE	reported	gi8sMs	2	TRUE	0.00317213	22.8229
GCST90277238	Sterol ester (27:1/14:0) levels	rs429358	C	T	C	T	0.141695	-0.08512	0.189202	0.18203	FALSE	FALSE	FALSE	5MX3s5	19	44908684	0.0177668	0.0359089	274660	Diabetic neuropathy	TRUE	reported	textfile	19	44908684	0.0214612	4.33234e-11	7174	GCST90277238.tsv.gz	TRUE	reported	gi8sMs	2	TRUE	0.00603961	43.5793
GCST90277238	Sterol ester (27:1/14:0) levels	rs55764039	C	G	C	G	-0.180786	0.00800857	0.0526965	0.0498523	FALSE	TRUE	FALSE	5MX3s5	7	17920067	0.901102	0.064445	274660	Diabetic neuropathy	TRUE	reported	textfile	7	17920067	0.0374551	1.41434e-06	7174	GCST90277238.tsv.gz	TRUE	reported	gi8sMs	2	TRUE	0.00323697	23.2909
GCST90277238	Sterol ester (27:1/14:0) levels	rs6045698	C	A	C	A	0.0898031	0.0210779	0.264138	0.26126	FALSE	FALSE	FALSE	5MX3s5	20	1965583	0.497911	0.0310984	274660	Diabetic neuropathy	TRUE	reported	textfile	20	1965583	0.0192	2.95754e-06	7174	GCST90277238.tsv.gz	TRUE	reported	gi8sMs	2	TRUE	0.00304016	21.8705
GCST90277238	Sterol ester (27:1/14:0) levels	rs62232045	C	T	C	T	0.0859271	-0.00605176	0.34448	0.335473	FALSE	FALSE	FALSE	5MX3s5	22	43503538	0.834147	0.0289024	274660	Diabetic neuropathy	TRUE	reported	textfile	22	43503538	0.0175818	1.04471e-06	7174	GCST90277238.tsv.gz	TRUE	reported	gi8sMs	2	TRUE	0.0033184	23.8788
GCST90277238	Sterol ester (27:1/14:0) levels	rs75922719	C	T	C	T	0.481467	-0.108759	0.00683692	0.00810564	FALSE	FALSE	FALSE	5MX3s5	15	93906166	0.458868	0.14683	274660	Diabetic neuropathy	TRUE	reported	textfile	15	93906166	0.10268	2.79444e-06	7174	GCST90277238.tsv.gz	TRUE	reported	gi8sMs	2	TRUE	0.00305542	21.9806
GCST90277238	Sterol ester (27:1/14:0) levels	rs7957768	T	G	T	G	-0.0868074	-0.0234965	0.521115	0.508747	FALSE	FALSE	FALSE	5MX3s5	12	101754541	0.391079	0.027396	274660	Diabetic neuropathy	TRUE	reported	textfile	12	101754541	0.0167419	2.21473e-07	7174	GCST90277238.tsv.gz	TRUE	reported	gi8sMs	2	TRUE	0.00373352	26.8771
GCST90277239	Sterol ester (27:1/15:0) levels	rs115686032	T	C	T	C	-0.232251	0.120563	0.039223	0.0402854	FALSE	FALSE	FALSE	9E5uk2	5	40282763	0.0906379	0.0712529	274660	Diabetic neuropathy	TRUE	reported	textfile	5	40282763	0.0457192	3.88085e-07	6428	GCST90277239.tsv.gz	TRUE	reported	A7LkWw	2	TRUE	0.00399855	25.7978
GCST90277239	Sterol ester (27:1/15:0) levels	rs139857433	T	A	T	A	-0.460114	0.148548	0.00871159	0.00813966	FALSE	TRUE	FALSE	9E5uk2	2	98354059	0.353708	0.160174	274660	Diabetic neuropathy	TRUE	reported	textfile	2	98354059	0.100221	4.4923e-06	6428	GCST90277239.tsv.gz	TRUE	reported	A7LkWw	2	TRUE	0.00326825	21.0707
GCST90277239	Sterol ester (27:1/15:0) levels	rs146236963	C	T	C	T	-0.327174	0.215521	0.0164837	0.0152702	FALSE	FALSE	FALSE	9E5uk2	7	104180833	0.0509753	0.110428	274660	Diabetic neuropathy	TRUE	reported	textfile	7	104180833	0.0712658	4.4914e-06	6428	GCST90277239.tsv.gz	TRUE	reported	A7LkWw	2	TRUE	0.00326812	21.0698
GCST90277239	Sterol ester (27:1/15:0) levels	rs2237478	T	C	T	C	-0.104831	0.0199097	0.198499	0.201087	FALSE	FALSE	FALSE	9E5uk2	7	50678097	0.559406	0.0341081	274660	Diabetic neuropathy	TRUE	reported	textfile	7	50678097	0.0222633	2.5497e-06	6428	GCST90277239.tsv.gz	TRUE	reported	A7LkWw	2	TRUE	0.00343739	22.1649
GCST90277239	Sterol ester (27:1/15:0) levels	rs4246215	T	G	T	G	-0.0839972	-0.0499486	0.435753	0.443054	FALSE	FALSE	FALSE	9E5uk2	11	61796827	0.0685252	0.0274212	274660	Diabetic neuropathy	TRUE	reported	textfile	11	61796827	0.0178315	2.51936e-06	6428	GCST90277239.tsv.gz	TRUE	reported	A7LkWw	2	TRUE	0.00344018	22.1829
GCST90277239	Sterol ester (27:1/15:0) levels	rs55662279	T	C	T	C	-0.77953	-0.0034204	0.00354114	0.00420237	FALSE	FALSE	FALSE	9E5uk2	5	175777765	0.986123	0.196651	274660	Diabetic neuropathy	TRUE	reported	textfile	5	175777765	0.166027	2.71589e-06	6428	GCST90277239.tsv.gz	TRUE	reported	A7LkWw	2	TRUE	0.00341779	22.038
GCST90277239	Sterol ester (27:1/15:0) levels	rs61859797	T	C	T	C	0.108913	-0.0288713	0.177621	0.168935	FALSE	FALSE	FALSE	9E5uk2	10	129461219	0.435623	0.0370333	274660	Diabetic neuropathy	TRUE	reported	textfile	10	129461219	0.0231637	2.62843e-06	6428	GCST90277239.tsv.gz	TRUE	reported	A7LkWw	2	TRUE	0.00342749	22.1008
GCST90277240	Sterol ester (27:1/16:0) levels	rs10841310	T	G	T	G	-0.0959824	0.0177695	0.245604	0.229992	FALSE	FALSE	FALSE	K5FkIa	12	19677962	0.588345	0.0328313	274660	Diabetic neuropathy	TRUE	reported	textfile	12	19677962	0.0194188	7.87242e-07	7174	GCST90277240.tsv.gz	TRUE	reported	PMRPlJ	2	TRUE	0.00339391	24.424
GCST90277240	Sterol ester (27:1/16:0) levels	rs10860778	T	C	T	C	-0.0849918	-0.0253162	0.491434	0.475864	FALSE	FALSE	FALSE	K5FkIa	12	101714807	0.356656	0.0274652	274660	Diabetic neuropathy	TRUE	reported	textfile	12	101714807	0.0167283	3.8492e-07	7174	GCST90277240.tsv.gz	TRUE	reported	PMRPlJ	2	TRUE	0.00358533	25.8065
GCST90277240	Sterol ester (27:1/16:0) levels	rs11591147	T	G	T	G	-0.390076	0.0645114	0.0332154	0.0368986	FALSE	FALSE	FALSE	K5FkIa	1	55039974	0.381305	0.0736857	274660	Diabetic neuropathy	TRUE	reported	textfile	1	55039974	0.0464416	5.35726e-17	7174	GCST90277240.tsv.gz	TRUE	reported	PMRPlJ	2	TRUE	0.00973807	70.5282
GCST90277240	Sterol ester (27:1/16:0) levels	rs11604424	T	C	T	C	-0.104776	-0.0011561	0.752713	0.756824	FALSE	FALSE	FALSE	K5FkIa	11	116780399	0.971144	0.0319602	274660	Diabetic neuropathy	TRUE	reported	textfile	11	116780399	0.0192073	5.05981e-08	7174	GCST90277240.tsv.gz	TRUE	reported	PMRPlJ	2	TRUE	0.00413078	29.7488
GCST90277240	Sterol ester (27:1/16:0) levels	rs118068660	T	C	T	C	-0.209234	0.00991362	0.0946153	0.103062	FALSE	FALSE	FALSE	K5FkIa	19	11079868	0.825546	0.0449767	274660	Diabetic neuropathy	TRUE	reported	textfile	19	11079868	0.028077	1.02215e-13	7174	GCST90277240.tsv.gz	TRUE	reported	PMRPlJ	2	TRUE	0.00768162	55.519
GCST90277240	Sterol ester (27:1/16:0) levels	rs1336770	G	A	G	A	0.0796407	0.00434222	0.585521	0.572143	FALSE	FALSE	FALSE	K5FkIa	6	124502870	0.875297	0.027669	274660	Diabetic neuropathy	TRUE	reported	textfile	6	124502870	0.0170558	3.07322e-06	7174	GCST90277240.tsv.gz	TRUE	reported	PMRPlJ	2	TRUE	0.00303003	21.7974
GCST90277240	Sterol ester (27:1/16:0) levels	rs1367117	A	G	A	G	0.109442	-0.00949755	0.284591	0.279882	FALSE	FALSE	FALSE	K5FkIa	2	21041028	0.753411	0.0302331	274660	Diabetic neuropathy	TRUE	reported	textfile	2	21041028	0.0183824	2.74361e-09	7174	GCST90277240.tsv.gz	TRUE	reported	PMRPlJ	2	TRUE	0.00491656	35.4358
GCST90277240	Sterol ester (27:1/16:0) levels	rs138270540	C	A	C	A	0.329844	-0.0473681	0.0281159	0.0328509	FALSE	FALSE	FALSE	K5FkIa	4	74487710	0.536919	0.0767122	274660	Diabetic neuropathy	TRUE	reported	textfile	4	74487710	0.0507206	8.36387e-11	7174	GCST90277240.tsv.gz	TRUE	reported	PMRPlJ	2	TRUE	0.0058605	42.2793
GCST90277240	Sterol ester (27:1/16:0) levels	rs141836086	T	C	T	C	0.223109	-0.0521406	0.0333766	0.0367496	FALSE	FALSE	FALSE	K5FkIa	6	152650134	0.470931	0.0723204	274660	Diabetic neuropathy	TRUE	reported	textfile	6	152650134	0.0463116	1.48117e-06	7174	GCST90277240.tsv.gz	TRUE	reported	PMRPlJ	2	TRUE	0.00322471	23.2024
GCST90277240	Sterol ester (27:1/16:0) levels	rs174547	C	T	C	T	-0.205939	-0.0480557	0.407429	0.413278	FALSE	FALSE	FALSE	K5FkIa	11	61803311	0.0825106	0.027677	274660	Diabetic neuropathy	TRUE	reported	textfile	11	61803311	0.0168412	4.7722e-34	7174	GCST90277240.tsv.gz	TRUE	reported	PMRPlJ	2	TRUE	0.0204179	149.489
GCST90277240	Sterol ester (27:1/16:0) levels	rs1800961	T	C	T	C	-0.221525	0.0648486	0.0524109	0.0455577	FALSE	FALSE	FALSE	K5FkIa	20	44413724	0.321484	0.0654103	274660	Diabetic neuropathy	TRUE	reported	textfile	20	44413724	0.037154	2.60321e-09	7174	GCST90277240.tsv.gz	TRUE	reported	PMRPlJ	2	TRUE	0.0049309	35.5397
GCST90277240	Sterol ester (27:1/16:0) levels	rs2236514	G	C	G	C	-0.0857586	-0.0112131	0.647094	0.654486	FALSE	TRUE	FALSE	K5FkIa	9	136677616	0.698335	0.0289319	274660	Diabetic neuropathy	TRUE	reported	textfile	9	136677616	0.0177474	1.37778e-06	7174	GCST90277240.tsv.gz	TRUE	reported	PMRPlJ	2	TRUE	0.00324424	23.3434
GCST90277240	Sterol ester (27:1/16:0) levels	rs28627829	G	T	G	T	-0.118707	0.00192937	0.134469	0.125322	FALSE	FALSE	FALSE	K5FkIa	4	164639807	0.964012	0.0427615	274660	Diabetic neuropathy	TRUE	reported	textfile	4	164639807	0.0247376	1.62859e-06	7174	GCST90277240.tsv.gz	TRUE	reported	PMRPlJ	2	TRUE	0.00319952	23.0206
GCST90277240	Sterol ester (27:1/16:0) levels	rs3005923	A	G	A	G	-0.286076	0.17593	0.0276041	0.0263936	FALSE	FALSE	FALSE	K5FkIa	1	56335870	0.0423302	0.0866537	274660	Diabetic neuropathy	TRUE	reported	textfile	1	56335870	0.0529001	6.58415e-08	7174	GCST90277240.tsv.gz	TRUE	reported	PMRPlJ	2	TRUE	0.00405996	29.2367
GCST90277240	Sterol ester (27:1/16:0) levels	rs56336136	T	C	T	C	0.130208	0.0420179	0.104466	0.0995643	FALSE	FALSE	FALSE	K5FkIa	19	48224239	0.354578	0.0453882	274660	Diabetic neuropathy	TRUE	reported	textfile	19	48224239	0.0275427	2.31554e-06	7174	GCST90277240.tsv.gz	TRUE	reported	PMRPlJ	2	TRUE	0.00310563	22.343
GCST90277240	Sterol ester (27:1/16:0) levels	rs56767222	C	T	C	T	0.667411	-0.0692599	0.00335823	0.00475898	FALSE	FALSE	FALSE	K5FkIa	3	3342886	0.731803	0.202084	274660	Diabetic neuropathy	TRUE	reported	textfile	3	3342886	0.142441	2.8394e-06	7174	GCST90277240.tsv.gz	TRUE	reported	PMRPlJ	2	TRUE	0.0030509	21.948
GCST90277240	Sterol ester (27:1/16:0) levels	rs7167665	C	T	C	T	0.0861242	0.0352441	0.538374	0.546615	FALSE	FALSE	FALSE	K5FkIa	15	53458377	0.200355	0.0275229	274660	Diabetic neuropathy	TRUE	reported	textfile	15	53458377	0.0166516	2.3747e-07	7174	GCST90277240.tsv.gz	TRUE	reported	PMRPlJ	2	TRUE	0.00371502	26.7434
GCST90277240	Sterol ester (27:1/16:0) levels	rs73005445	G	A	G	A	-0.0959476	-0.0451298	0.253445	0.253682	FALSE	FALSE	FALSE	K5FkIa	19	15830645	0.149574	0.0313176	274660	Diabetic neuropathy	TRUE	reported	textfile	19	15830645	0.0191538	5.58804e-07	7174	GCST90277240.tsv.gz	TRUE	reported	PMRPlJ	2	TRUE	0.00348562	25.0863
GCST90277240	Sterol ester (27:1/16:0) levels	rs7412	T	C	T	C	-0.407448	0.000375133	0.053066	0.0538806	FALSE	FALSE	FALSE	K5FkIa	19	44908822	0.994959	0.0593728	274660	Diabetic neuropathy	TRUE	reported	textfile	19	44908822	0.0369504	4.74747e-28	7174	GCST90277240.tsv.gz	TRUE	reported	PMRPlJ	2	TRUE	0.0166665	121.558
GCST90277240	Sterol ester (27:1/16:0) levels	rs7487904	G	C	G	C	0.109375	-0.0686613	0.14734	0.13947	FALSE	TRUE	FALSE	K5FkIa	12	53231170	0.0870482	0.0401252	274660	Diabetic neuropathy	TRUE	reported	textfile	12	53231170	0.0236843	3.94138e-06	7174	GCST90277240.tsv.gz	TRUE	reported	PMRPlJ	2	TRUE	0.00296391	21.3203
GCST90277240	Sterol ester (27:1/16:0) levels	rs74915447	A	G	A	G	0.246542	0.183192	0.0377859	0.035739	FALSE	FALSE	FALSE	K5FkIa	4	72899760	0.0102516	0.0713579	274660	Diabetic neuropathy	TRUE	reported	textfile	4	72899760	0.0442136	2.54667e-08	7174	GCST90277240.tsv.gz	TRUE	reported	PMRPlJ	2	TRUE	0.00431549	31.0849
GCST90277240	Sterol ester (27:1/16:0) levels	rs79146711	T	C	T	C	0.223614	0.0882072	0.0451481	0.0428605	FALSE	FALSE	FALSE	K5FkIa	4	73424911	0.200149	0.0688512	274660	Diabetic neuropathy	TRUE	reported	textfile	4	73424911	0.0408223	4.44675e-08	7174	GCST90277240.tsv.gz	TRUE	reported	PMRPlJ	2	TRUE	0.00416513	29.9973
GCST90277240	Sterol ester (27:1/16:0) levels	rs7932326	A	G	A	G	0.0788357	0.0295925	0.616811	0.618295	FALSE	FALSE	FALSE	K5FkIa	11	43971474	0.294853	0.0282497	274660	Diabetic neuropathy	TRUE	reported	textfile	11	43971474	0.0171069	4.12522e-06	7174	GCST90277240.tsv.gz	TRUE	reported	PMRPlJ	2	TRUE	0.0029516	21.2316
GCST90277240	Sterol ester (27:1/16:0) levels	rs9788072	G	A	G	A	0.169729	-0.000622071	0.0562963	0.0589949	FALSE	FALSE	FALSE	K5FkIa	12	4796048	0.991396	0.0576874	274660	Diabetic neuropathy	TRUE	reported	textfile	12	4796048	0.0365147	3.40671e-06	7174	GCST90277240.tsv.gz	TRUE	reported	PMRPlJ	2	TRUE	0.00300268	21.6001
GCST90277240	Sterol ester (27:1/16:0) levels	rs9924448	T	C	T	C	-0.084548	0.0330414	0.557252	0.56298	FALSE	FALSE	FALSE	K5FkIa	16	73349244	0.232392	0.0276678	274660	Diabetic neuropathy	TRUE	reported	textfile	16	73349244	0.0170407	7.15205e-07	7174	GCST90277240.tsv.gz	TRUE	reported	PMRPlJ	2	TRUE	0.00341966	24.6099
GCST90277241	Sterol ester (27:1/16:1) levels	rs10760286	C	T	C	T	0.0827796	0.0140859	0.510018	0.510464	FALSE	FALSE	FALSE	1MYwqS	9	123419309	0.610509	0.0276549	274660	Diabetic neuropathy	TRUE	reported	textfile	9	123419309	0.0169512	1.06465e-06	7172	GCST90277241.tsv.gz	TRUE	reported	uvC9oY	2	TRUE	0.00331409	23.841
GCST90277241	Sterol ester (27:1/16:1) levels	rs11119973	A	C	A	C	0.110738	-0.00349849	0.152837	0.154231	FALSE	FALSE	FALSE	1MYwqS	1	212561372	0.926706	0.0380313	274660	Diabetic neuropathy	TRUE	reported	textfile	1	212561372	0.0231985	1.84338e-06	7172	GCST90277241.tsv.gz	TRUE	reported	uvC9oY	2	TRUE	0.00316706	22.7799
GCST90277241	Sterol ester (27:1/16:1) levels	rs111656006	T	C	T	C	0.185117	0.106581	0.0482842	0.0495753	FALSE	FALSE	FALSE	1MYwqS	1	38245682	0.0838706	0.0616554	274660	Diabetic neuropathy	TRUE	reported	textfile	1	38245682	0.0400311	3.81832e-06	7172	GCST90277241.tsv.gz	TRUE	reported	uvC9oY	2	TRUE	0.00297279	21.3785
GCST90277241	Sterol ester (27:1/16:1) levels	rs113130033	G	A	G	A	-0.194002	0.0716362	0.0429959	0.0472206	FALSE	FALSE	FALSE	1MYwqS	14	89719965	0.269198	0.0648344	274660	Diabetic neuropathy	TRUE	reported	textfile	14	89719965	0.0409637	2.22023e-06	7172	GCST90277241.tsv.gz	TRUE	reported	uvC9oY	2	TRUE	0.00311758	22.423
GCST90277241	Sterol ester (27:1/16:1) levels	rs11647818	T	C	T	C	0.0838631	-0.0269291	0.57458	0.572935	FALSE	FALSE	FALSE	1MYwqS	16	11833509	0.335096	0.0279376	274660	Diabetic neuropathy	TRUE	reported	textfile	16	11833509	0.0169791	8.01606e-07	7172	GCST90277241.tsv.gz	TRUE	reported	uvC9oY	2	TRUE	0.00338998	24.3889
GCST90277241	Sterol ester (27:1/16:1) levels	rs116917626	T	C	T	C	-0.259409	0.0568132	0.0275072	0.0219742	FALSE	FALSE	FALSE	1MYwqS	17	51561964	0.562356	0.0980642	274660	Diabetic neuropathy	TRUE	reported	textfile	17	51561964	0.0524879	7.874e-07	7172	GCST90277241.tsv.gz	TRUE	reported	uvC9oY	2	TRUE	0.00339418	24.4192
GCST90277241	Sterol ester (27:1/16:1) levels	rs1260326	C	T	C	T	-0.0904035	0.00642094	0.650878	0.651195	FALSE	FALSE	FALSE	1MYwqS	2	27508073	0.823762	0.028831	274660	Diabetic neuropathy	TRUE	reported	textfile	2	27508073	0.0174668	2.32931e-07	7172	GCST90277241.tsv.gz	TRUE	reported	uvC9oY	2	TRUE	0.00372121	26.7807
GCST90277241	Sterol ester (27:1/16:1) levels	rs142738732	A	T	A	T	-0.165625	0.0136144	0.0633803	0.0603147	FALSE	TRUE	FALSE	1MYwqS	1	1329726	0.815565	0.0583673	274660	Diabetic neuropathy	TRUE	reported	textfile	1	1329726	0.0349561	2.19709e-06	7172	GCST90277241.tsv.gz	TRUE	reported	uvC9oY	2	TRUE	0.00312039	22.4432
GCST90277241	Sterol ester (27:1/16:1) levels	rs17603855	T	C	T	C	0.169155	0.0625125	0.0575024	0.0598216	FALSE	FALSE	FALSE	1MYwqS	7	138187033	0.28397	0.0583443	274660	Diabetic neuropathy	TRUE	reported	textfile	7	138187033	0.0356528	2.1289e-06	7172	GCST90277241.tsv.gz	TRUE	reported	uvC9oY	2	TRUE	0.00312882	22.5041
GCST90277241	Sterol ester (27:1/16:1) levels	rs1800961	T	C	T	C	-0.204194	0.0648486	0.0524109	0.0455577	FALSE	FALSE	FALSE	1MYwqS	20	44413724	0.321484	0.0654103	274660	Diabetic neuropathy	TRUE	reported	textfile	20	44413724	0.0372477	4.34267e-08	7172	GCST90277241.tsv.gz	TRUE	reported	uvC9oY	2	TRUE	0.00417283	30.0446
GCST90277241	Sterol ester (27:1/16:1) levels	rs187429064	G	A	G	A	-0.217301	0.0787597	0.0535314	0.0508992	FALSE	FALSE	FALSE	1MYwqS	19	19269704	0.214458	0.0634443	274660	Diabetic neuropathy	TRUE	reported	textfile	19	19269704	0.0378548	9.81615e-09	7172	GCST90277241.tsv.gz	TRUE	reported	uvC9oY	2	TRUE	0.00457352	32.9428
GCST90277241	Sterol ester (27:1/16:1) levels	rs274673	C	T	C	T	0.185974	0.128763	0.951733	0.951627	FALSE	FALSE	FALSE	1MYwqS	5	6743310	0.049768	0.0656301	274660	Diabetic neuropathy	TRUE	reported	textfile	5	6743310	0.0392848	2.24178e-06	7172	GCST90277241.tsv.gz	TRUE	reported	uvC9oY	2	TRUE	0.00311502	22.4044
GCST90277241	Sterol ester (27:1/16:1) levels	rs4447106	A	G	A	G	0.118474	-0.0432307	0.14104	0.141802	FALSE	FALSE	FALSE	1MYwqS	10	100600003	0.274281	0.039543	274660	Diabetic neuropathy	TRUE	reported	textfile	10	100600003	0.0242138	1.01459e-06	7172	GCST90277241.tsv.gz	TRUE	reported	uvC9oY	2	TRUE	0.00332685	23.9331
GCST90277241	Sterol ester (27:1/16:1) levels	rs5022521	T	C	T	C	-0.108256	0.0399475	0.797291	0.807674	FALSE	FALSE	FALSE	1MYwqS	4	110207431	0.262949	0.035685	274660	Diabetic neuropathy	TRUE	reported	textfile	4	110207431	0.0212057	3.38667e-07	7172	GCST90277241.tsv.gz	TRUE	reported	uvC9oY	2	TRUE	0.00362062	26.0542
GCST90277241	Sterol ester (27:1/16:1) levels	rs603424	A	G	A	G	-0.155845	0.0947827	0.121331	0.11541	FALSE	FALSE	FALSE	1MYwqS	10	100315722	0.028776	0.0433481	274660	Diabetic neuropathy	TRUE	reported	textfile	10	100315722	0.0259739	2.06545e-09	7172	GCST90277241.tsv.gz	TRUE	reported	uvC9oY	2	TRUE	0.00499455	35.9907
GCST90277241	Sterol ester (27:1/16:1) levels	rs7355269	C	T	C	T	0.243229	-0.0648742	0.0260757	0.0263466	FALSE	FALSE	FALSE	1MYwqS	2	62072939	0.434282	0.0829715	274660	Diabetic neuropathy	TRUE	reported	textfile	2	62072939	0.0529062	4.35121e-06	7172	GCST90277241.tsv.gz	TRUE	reported	uvC9oY	2	TRUE	0.00293832	21.1299
GCST90277241	Sterol ester (27:1/16:1) levels	rs80227620	T	C	T	C	0.116755	-0.00850678	0.143969	0.151989	FALSE	FALSE	FALSE	1MYwqS	2	167832629	0.824654	0.0383944	274660	Diabetic neuropathy	TRUE	reported	textfile	2	167832629	0.0243943	1.73257e-06	7172	GCST90277241.tsv.gz	TRUE	reported	uvC9oY	2	TRUE	0.00318382	22.9009
GCST90277242	Sterol ester (27:1/17:0) levels	rs1002079	G	C	G	C	-0.142387	-0.0389917	0.100545	0.101975	FALSE	TRUE	FALSE	MqUAwL	16	76465100	0.386581	0.0450337	274660	Diabetic neuropathy	TRUE	reported	textfile	16	76465100	0.0280342	3.88677e-07	7047	GCST90277242.tsv.gz	TRUE	reported	hgfJiA	2	TRUE	0.00364731	25.7894
GCST90277242	Sterol ester (27:1/17:0) levels	rs10241012	G	A	G	A	0.118223	0.0985354	0.122733	0.115034	FALSE	FALSE	FALSE	MqUAwL	7	104334784	0.0209098	0.0426633	274660	Diabetic neuropathy	TRUE	reported	textfile	7	104334784	0.025873	4.97647e-06	7047	GCST90277242.tsv.gz	TRUE	reported	hgfJiA	2	TRUE	0.00295407	20.8731
GCST90277242	Sterol ester (27:1/17:0) levels	rs10775274	C	T	C	T	0.170395	-0.0165783	0.938366	0.939649	FALSE	FALSE	FALSE	MqUAwL	16	25212475	0.778761	0.0590113	274660	Diabetic neuropathy	TRUE	reported	textfile	16	25212475	0.0357677	1.93268e-06	7047	GCST90277242.tsv.gz	TRUE	reported	hgfJiA	2	TRUE	0.00321019	22.6886
GCST90277242	Sterol ester (27:1/17:0) levels	rs11265455	G	A	G	A	0.119264	0.0330342	0.140869	0.134855	FALSE	FALSE	FALSE	MqUAwL	1	160650361	0.416619	0.0406674	274660	Diabetic neuropathy	TRUE	reported	textfile	1	160650361	0.025622	3.29806e-06	7047	GCST90277242.tsv.gz	TRUE	reported	hgfJiA	2	TRUE	0.00306517	21.6605
GCST90277242	Sterol ester (27:1/17:0) levels	rs12296850	G	A	G	A	0.173088	-0.0502001	0.0543108	0.0532584	FALSE	FALSE	FALSE	MqUAwL	12	100426307	0.413145	0.0613414	274660	Diabetic neuropathy	TRUE	reported	textfile	12	100426307	0.0376135	4.25846e-06	7047	GCST90277242.tsv.gz	TRUE	reported	hgfJiA	2	TRUE	0.00299598	21.1701
GCST90277242	Sterol ester (27:1/17:0) levels	rs12921107	C	T	C	T	-0.125335	0.000119923	0.141514	0.146162	FALSE	FALSE	FALSE	MqUAwL	16	292437	0.99754	0.0388946	274660	Diabetic neuropathy	TRUE	reported	textfile	16	292437	0.024234	2.37996e-07	7047	GCST90277242.tsv.gz	TRUE	reported	hgfJiA	2	TRUE	0.00378133	26.7406
GCST90277242	Sterol ester (27:1/17:0) levels	rs13125535	G	T	G	T	0.0860677	0.0290403	0.598462	0.595973	FALSE	FALSE	FALSE	MqUAwL	4	12263787	0.29792	0.0278991	274660	Diabetic neuropathy	TRUE	reported	textfile	4	12263787	0.0171841	5.60703e-07	7047	GCST90277242.tsv.gz	TRUE	reported	hgfJiA	2	TRUE	0.00354715	25.0786
GCST90277242	Sterol ester (27:1/17:0) levels	rs140015624	C	T	C	T	0.322919	-0.114444	0.0158041	0.0136067	FALSE	FALSE	FALSE	MqUAwL	11	71313656	0.333583	0.118359	274660	Diabetic neuropathy	TRUE	reported	textfile	11	71313656	0.0690378	2.95542e-06	7047	GCST90277242.tsv.gz	TRUE	reported	hgfJiA	2	TRUE	0.00309502	21.8721
GCST90277242	Sterol ester (27:1/17:0) levels	rs17791425	A	G	A	G	0.180099	0.0745818	0.0500313	0.0568599	FALSE	FALSE	FALSE	MqUAwL	6	84260623	0.206149	0.0589941	274660	Diabetic neuropathy	TRUE	reported	textfile	6	84260623	0.0393889	4.89545e-06	7047	GCST90277242.tsv.gz	TRUE	reported	hgfJiA	2	TRUE	0.0029579	20.9003
GCST90277242	Sterol ester (27:1/17:0) levels	rs2280696	T	A	T	A	0.203799	-0.045117	0.126228	0.12303	FALSE	TRUE	FALSE	MqUAwL	12	53118972	0.283362	0.0420555	274660	Diabetic neuropathy	TRUE	reported	textfile	12	53118972	0.0251576	6.3685e-16	7047	GCST90277242.tsv.gz	TRUE	reported	hgfJiA	2	TRUE	0.00922647	65.6058
GCST90277242	Sterol ester (27:1/17:0) levels	rs28582101	G	C	G	C	-0.107796	-0.0158345	0.823268	0.817016	FALSE	TRUE	FALSE	MqUAwL	22	36797580	0.657937	0.0357628	274660	Diabetic neuropathy	TRUE	reported	textfile	22	36797580	0.0227609	2.21987e-06	7047	GCST90277242.tsv.gz	TRUE	reported	hgfJiA	2	TRUE	0.0031728	22.4235
GCST90277242	Sterol ester (27:1/17:0) levels	rs4246215	T	G	T	G	-0.0845995	-0.0499486	0.435753	0.443054	FALSE	FALSE	FALSE	MqUAwL	11	61796827	0.0685252	0.0274212	274660	Diabetic neuropathy	TRUE	reported	textfile	11	61796827	0.017008	6.70073e-07	7047	GCST90277242.tsv.gz	TRUE	reported	hgfJiA	2	TRUE	0.00349867	24.7347
GCST90277242	Sterol ester (27:1/17:0) levels	rs429358	C	T	C	T	0.121765	-0.08512	0.189202	0.18203	FALSE	FALSE	FALSE	MqUAwL	19	44908684	0.0177668	0.0359089	274660	Diabetic neuropathy	TRUE	reported	textfile	19	44908684	0.0216407	1.90515e-08	7047	GCST90277242.tsv.gz	TRUE	reported	hgfJiA	2	TRUE	0.00447251	31.6504
GCST90277242	Sterol ester (27:1/17:0) levels	rs635634	C	T	C	T	-0.100165	-0.00767707	0.79789	0.799651	FALSE	FALSE	FALSE	MqUAwL	9	133279427	0.82227	0.0341771	274660	Diabetic neuropathy	TRUE	reported	textfile	9	133279427	0.0209797	1.83827e-06	7047	GCST90277242.tsv.gz	TRUE	reported	hgfJiA	2	TRUE	0.00322423	22.7882
GCST90277242	Sterol ester (27:1/17:0) levels	rs77943189	G	A	G	A	0.33595	-0.0234361	0.0159565	0.0144048	FALSE	FALSE	FALSE	MqUAwL	6	122284176	0.831075	0.109862	274660	Diabetic neuropathy	TRUE	reported	textfile	6	122284176	0.0706886	2.04609e-06	7047	GCST90277242.tsv.gz	TRUE	reported	hgfJiA	2	TRUE	0.00319489	22.5802
GCST90277242	Sterol ester (27:1/17:0) levels	rs79528439	A	T	A	T	-0.131526	0.000715357	0.118366	0.120252	FALSE	TRUE	FALSE	MqUAwL	15	48709000	0.986379	0.0419021	274660	Diabetic neuropathy	TRUE	reported	textfile	15	48709000	0.0265727	7.59619e-07	7047	GCST90277242.tsv.gz	TRUE	reported	hgfJiA	2	TRUE	0.0034645	24.4922
GCST90277243	Sterol ester (27:1/17:1) levels	rs10812660	A	T	A	T	0.0931526	0.0194043	0.375095	0.378457	FALSE	TRUE	FALSE	iizjr8	9	27742537	0.495986	0.0285014	274660	Diabetic neuropathy	TRUE	reported	textfile	9	27742537	0.0178696	1.91003e-07	7166	GCST90277243.tsv.gz	TRUE	reported	IlEgl8	2	TRUE	0.00377781	27.1668
GCST90277243	Sterol ester (27:1/17:1) levels	rs116778355	T	A	T	A	-0.357334	-0.19307	0.0124697	0.0122833	FALSE	TRUE	FALSE	iizjr8	2	224951925	0.11411	0.122197	274660	Diabetic neuropathy	TRUE	reported	textfile	2	224951925	0.0779284	4.60635e-06	7166	GCST90277243.tsv.gz	TRUE	reported	IlEgl8	2	TRUE	0.00292555	21.0202
GCST90277243	Sterol ester (27:1/17:1) levels	rs1800961	T	C	T	C	-0.198468	0.0648486	0.0524109	0.0455577	FALSE	FALSE	FALSE	iizjr8	20	44413724	0.321484	0.0654103	274660	Diabetic neuropathy	TRUE	reported	textfile	20	44413724	0.0373164	1.07632e-07	7166	GCST90277243.tsv.gz	TRUE	reported	IlEgl8	2	TRUE	0.00393182	28.2788
GCST90277243	Sterol ester (27:1/17:1) levels	rs187429064	G	A	G	A	-0.210509	0.0787597	0.0535314	0.0508992	FALSE	FALSE	FALSE	iizjr8	19	19269704	0.214458	0.0634443	274660	Diabetic neuropathy	TRUE	reported	textfile	19	19269704	0.0379834	3.10021e-08	7166	GCST90277243.tsv.gz	TRUE	reported	IlEgl8	2	TRUE	0.00426795	30.7066
GCST90277243	Sterol ester (27:1/17:1) levels	rs193228861	C	A	C	A	-0.422988	-0.39087	0.00838637	0.011012	FALSE	FALSE	FALSE	iizjr8	19	41730113	0.00462978	0.138033	274660	Diabetic neuropathy	TRUE	reported	textfile	19	41730113	0.0918053	4.14085e-06	7166	GCST90277243.tsv.gz	TRUE	reported	IlEgl8	2	TRUE	0.00295365	21.2226
GCST90277243	Sterol ester (27:1/17:1) levels	rs217184	C	T	C	T	-0.0928741	-0.0243442	0.227964	0.213783	FALSE	FALSE	FALSE	iizjr8	16	72072066	0.468233	0.0335617	274660	Diabetic neuropathy	TRUE	reported	textfile	16	72072066	0.0199357	3.23569e-06	7166	GCST90277243.tsv.gz	TRUE	reported	IlEgl8	2	TRUE	0.00301951	21.6973
GCST90277243	Sterol ester (27:1/17:1) levels	rs40435	T	A	T	A	-0.0785858	0.00216808	0.405815	0.407149	FALSE	TRUE	FALSE	iizjr8	3	134998561	0.937762	0.0277661	274660	Diabetic neuropathy	TRUE	reported	textfile	3	134998561	0.0169907	3.80813e-06	7166	GCST90277243.tsv.gz	TRUE	reported	IlEgl8	2	TRUE	0.00297642	21.3867
GCST90277243	Sterol ester (27:1/17:1) levels	rs7151696	T	C	T	C	0.0780494	0.0275944	0.569818	0.576961	FALSE	FALSE	FALSE	iizjr8	14	22802228	0.32033	0.0277671	274660	Diabetic neuropathy	TRUE	reported	textfile	14	22802228	0.0169696	4.30711e-06	7166	GCST90277243.tsv.gz	TRUE	reported	IlEgl8	2	TRUE	0.00294333	21.1483
GCST90277243	Sterol ester (27:1/17:1) levels	rs76492272	A	G	A	G	0.257817	-0.0209662	0.0285099	0.0291601	FALSE	FALSE	FALSE	iizjr8	18	70340195	0.798136	0.0819759	274660	Diabetic neuropathy	TRUE	reported	textfile	18	70340195	0.0535393	1.49732e-06	7166	GCST90277243.tsv.gz	TRUE	reported	IlEgl8	2	TRUE	0.00322551	23.1823
GCST90277243	Sterol ester (27:1/17:1) levels	rs7957655	A	G	A	G	-0.0778861	-0.0234976	0.521019	0.508747	FALSE	FALSE	FALSE	iizjr8	12	101754513	0.391056	0.0273959	274660	Diabetic neuropathy	TRUE	reported	textfile	12	101754513	0.0167571	3.40872e-06	7166	GCST90277243.tsv.gz	TRUE	reported	IlEgl8	2	TRUE	0.00300565	21.5974
GCST90277244	Sterol ester (27:1/18:0) levels	rs10735853	C	T	C	T	-0.0789559	-0.00634979	0.48218	0.476636	FALSE	FALSE	FALSE	wDfHZC	12	53924362	0.816613	0.0273812	274660	Diabetic neuropathy	TRUE	reported	textfile	12	53924362	0.0167897	2.61404e-06	7157	GCST90277244.tsv.gz	TRUE	reported	LWviY7	2	TRUE	0.00308044	22.1086
GCST90277244	Sterol ester (27:1/18:0) levels	rs11130797	A	G	A	G	0.0834853	-0.0283696	0.300261	0.310518	FALSE	FALSE	FALSE	wDfHZC	3	60928407	0.338038	0.0296119	274660	Diabetic neuropathy	TRUE	reported	textfile	3	60928407	0.0181957	4.54418e-06	7157	GCST90277244.tsv.gz	TRUE	reported	LWviY7	2	TRUE	0.00293276	21.0456
GCST90277244	Sterol ester (27:1/18:0) levels	rs11154240	C	T	C	T	0.0941404	0.0651773	0.782737	0.778335	FALSE	FALSE	FALSE	wDfHZC	6	124457214	0.0470891	0.0328266	274660	Diabetic neuropathy	TRUE	reported	textfile	6	124457214	0.0201755	3.12324e-06	7157	GCST90277244.tsv.gz	TRUE	reported	LWviY7	2	TRUE	0.00303287	21.7662
GCST90277244	Sterol ester (27:1/18:0) levels	rs11646327	G	A	G	A	0.0932891	0.0190019	0.254977	0.25495	FALSE	FALSE	FALSE	wDfHZC	16	29117117	0.548079	0.0316359	274660	Diabetic neuropathy	TRUE	reported	textfile	16	29117117	0.0192243	1.24252e-06	7157	GCST90277244.tsv.gz	TRUE	reported	LWviY7	2	TRUE	0.00327947	23.5418
GCST90277244	Sterol ester (27:1/18:0) levels	rs13405349	T	G	T	G	-0.100598	-0.0424009	0.185083	0.169119	FALSE	FALSE	FALSE	wDfHZC	2	211659523	0.252738	0.0370726	274660	Diabetic neuropathy	TRUE	reported	textfile	2	211659523	0.0216248	3.34562e-06	7157	GCST90277244.tsv.gz	TRUE	reported	LWviY7	2	TRUE	0.00301462	21.6348
GCST90277244	Sterol ester (27:1/18:0) levels	rs134783	C	T	C	T	0.0813707	-0.0109552	0.398061	0.392963	FALSE	FALSE	FALSE	wDfHZC	22	27255754	0.694356	0.0278794	274660	Diabetic neuropathy	TRUE	reported	textfile	22	27255754	0.0171476	2.11938e-06	7157	GCST90277244.tsv.gz	TRUE	reported	LWviY7	2	TRUE	0.00313642	22.5117
GCST90277244	Sterol ester (27:1/18:0) levels	rs144944992	T	C	T	C	0.494641	-0.0949403	0.00943105	0.00909539	FALSE	FALSE	FALSE	wDfHZC	1	164790578	0.519322	0.147334	274660	Diabetic neuropathy	TRUE	reported	textfile	1	164790578	0.0896755	3.58445e-08	7157	GCST90277244.tsv.gz	TRUE	reported	LWviY7	2	TRUE	0.00423311	30.4166
GCST90277244	Sterol ester (27:1/18:0) levels	rs17482800	A	G	A	G	-0.130805	-0.00391851	0.0982629	0.104873	FALSE	FALSE	FALSE	wDfHZC	3	137801985	0.930283	0.0447889	274660	Diabetic neuropathy	TRUE	reported	textfile	3	137801985	0.0279811	2.99233e-06	7157	GCST90277244.tsv.gz	TRUE	reported	LWviY7	2	TRUE	0.00304414	21.8473
GCST90277244	Sterol ester (27:1/18:0) levels	rs17725246	C	T	C	T	0.0970678	0.00644599	0.338836	0.325317	FALSE	FALSE	FALSE	wDfHZC	7	44542387	0.827195	0.0295281	274660	Diabetic neuropathy	TRUE	reported	textfile	7	44542387	0.0176788	4.13556e-08	7157	GCST90277244.tsv.gz	TRUE	reported	LWviY7	2	TRUE	0.00419458	30.1386
GCST90277244	Sterol ester (27:1/18:0) levels	rs192928655	T	C	T	C	-0.285075	0.0268966	0.0236042	0.0245641	FALSE	FALSE	FALSE	wDfHZC	2	131866759	0.770366	0.0921447	274660	Diabetic neuropathy	TRUE	reported	textfile	2	131866759	0.0593392	1.58436e-06	7157	GCST90277244.tsv.gz	TRUE	reported	LWviY7	2	TRUE	0.00321444	23.0735
GCST90277244	Sterol ester (27:1/18:0) levels	rs2280696	T	A	T	A	0.25386	-0.045117	0.126228	0.12303	FALSE	TRUE	FALSE	wDfHZC	12	53118972	0.283362	0.0420555	274660	Diabetic neuropathy	TRUE	reported	textfile	12	53118972	0.024949	3.69061e-24	7157	GCST90277244.tsv.gz	TRUE	reported	LWviY7	2	TRUE	0.0142598	103.505
GCST90277244	Sterol ester (27:1/18:0) levels	rs30743	C	T	C	T	-0.0951456	0.0663736	0.763317	0.758565	FALSE	FALSE	FALSE	wDfHZC	5	135996882	0.0380329	0.0319949	274660	Diabetic neuropathy	TRUE	reported	textfile	5	135996882	0.0203513	2.98823e-06	7157	GCST90277244.tsv.gz	TRUE	reported	LWviY7	2	TRUE	0.00304465	21.851
GCST90277244	Sterol ester (27:1/18:0) levels	rs3741298	T	C	T	C	-0.10866	-0.00672779	0.765351	0.769914	FALSE	FALSE	FALSE	wDfHZC	11	116786845	0.836508	0.0326019	274660	Diabetic neuropathy	TRUE	reported	textfile	11	116786845	0.0196057	3.08878e-08	7157	GCST90277244.tsv.gz	TRUE	reported	LWviY7	2	TRUE	0.0042735	30.7081
GCST90277244	Sterol ester (27:1/18:0) levels	rs4246215	T	G	T	G	-0.111203	-0.0499486	0.435753	0.443054	FALSE	FALSE	FALSE	wDfHZC	11	61796827	0.0685252	0.0274212	274660	Diabetic neuropathy	TRUE	reported	textfile	11	61796827	0.0168544	4.46858e-11	7157	GCST90277244.tsv.gz	TRUE	reported	LWviY7	2	TRUE	0.00604563	43.5196
GCST90277244	Sterol ester (27:1/18:0) levels	rs429358	C	T	C	T	0.133624	-0.08512	0.189202	0.18203	FALSE	FALSE	FALSE	wDfHZC	19	44908684	0.0177668	0.0359089	274660	Diabetic neuropathy	TRUE	reported	textfile	19	44908684	0.0214843	5.2565e-10	7157	GCST90277244.tsv.gz	TRUE	reported	LWviY7	2	TRUE	0.00537594	38.6728
GCST90277244	Sterol ester (27:1/18:0) levels	rs55721138	T	C	T	C	-0.180948	0.0817322	0.053233	0.0483843	FALSE	FALSE	FALSE	wDfHZC	3	13583299	0.204976	0.0644829	274660	Diabetic neuropathy	TRUE	reported	textfile	3	13583299	0.0376118	1.5318e-06	7157	GCST90277244.tsv.gz	TRUE	reported	LWviY7	2	TRUE	0.00322349	23.1386
GCST90277244	Sterol ester (27:1/18:0) levels	rs56228609	T	C	T	C	-0.10381	-0.0107642	0.275513	0.27745	FALSE	FALSE	FALSE	wDfHZC	16	56953853	0.723259	0.0303982	274660	Diabetic neuropathy	TRUE	reported	textfile	16	56953853	0.0186582	2.73262e-08	7157	GCST90277244.tsv.gz	TRUE	reported	LWviY7	2	TRUE	0.00430659	30.9469
GCST90277244	Sterol ester (27:1/18:0) levels	rs635634	C	T	C	T	-0.15377	-0.00767707	0.79789	0.799651	FALSE	FALSE	FALSE	wDfHZC	9	133279427	0.82227	0.0341771	274660	Diabetic neuropathy	TRUE	reported	textfile	9	133279427	0.0207262	1.31211e-13	7157	GCST90277244.tsv.gz	TRUE	reported	LWviY7	2	TRUE	0.00763213	55.0278
GCST90277244	Sterol ester (27:1/18:0) levels	rs73005445	G	A	G	A	-0.104413	-0.0451298	0.253445	0.253682	FALSE	FALSE	FALSE	wDfHZC	19	15830645	0.149574	0.0313176	274660	Diabetic neuropathy	TRUE	reported	textfile	19	15830645	0.0192175	5.71185e-08	7157	GCST90277244.tsv.gz	TRUE	reported	LWviY7	2	TRUE	0.00410768	29.5117
GCST90277245	Sterol ester (27:1/18:1) levels	rs10078182	C	T	C	T	0.268326	0.00567902	0.0218452	0.0235513	FALSE	FALSE	FALSE	X3kEBX	5	118775347	0.948025	0.0871188	274660	Diabetic neuropathy	TRUE	reported	textfile	5	118775347	0.0586987	4.92541e-06	7174	GCST90277245.tsv.gz	TRUE	reported	Tj5sjb	2	TRUE	0.00290432	20.8904
GCST90277245	Sterol ester (27:1/18:1) levels	rs10841310	T	G	T	G	-0.105591	0.0177695	0.245604	0.229992	FALSE	FALSE	FALSE	X3kEBX	12	19677962	0.588345	0.0328313	274660	Diabetic neuropathy	TRUE	reported	textfile	12	19677962	0.019433	5.69845e-08	7174	GCST90277245.tsv.gz	TRUE	reported	Tj5sjb	2	TRUE	0.00409854	29.5157
GCST90277245	Sterol ester (27:1/18:1) levels	rs10860778	T	C	T	C	-0.0815118	-0.0253162	0.491434	0.475864	FALSE	FALSE	FALSE	X3kEBX	12	101714807	0.356656	0.0274652	274660	Diabetic neuropathy	TRUE	reported	textfile	12	101714807	0.0167481	1.15667e-06	7174	GCST90277245.tsv.gz	TRUE	reported	Tj5sjb	2	TRUE	0.00329092	23.6804
GCST90277245	Sterol ester (27:1/18:1) levels	rs114483871	T	C	T	C	0.234283	0.123391	0.0380971	0.035956	FALSE	FALSE	FALSE	X3kEBX	4	73124451	0.0979716	0.0745673	274660	Diabetic neuropathy	TRUE	reported	textfile	4	73124451	0.0448943	1.85204e-07	7174	GCST90277245.tsv.gz	TRUE	reported	Tj5sjb	2	TRUE	0.00378175	27.2256
GCST90277245	Sterol ester (27:1/18:1) levels	rs115419570	T	C	T	C	0.295158	0.0628629	0.0203609	0.0199142	FALSE	FALSE	FALSE	X3kEBX	2	156522444	0.527284	0.099442	274660	Diabetic neuropathy	TRUE	reported	textfile	2	156522444	0.0596798	7.75316e-07	7174	GCST90277245.tsv.gz	TRUE	reported	Tj5sjb	2	TRUE	0.00339793	24.4531
GCST90277245	Sterol ester (27:1/18:1) levels	rs11591147	T	G	T	G	-0.298324	0.0645114	0.0332154	0.0368986	FALSE	FALSE	FALSE	X3kEBX	1	55039974	0.381305	0.0736857	274660	Diabetic neuropathy	TRUE	reported	textfile	1	55039974	0.046602	1.63308e-10	7174	GCST90277245.tsv.gz	TRUE	reported	Tj5sjb	2	TRUE	0.00567979	40.9681
GCST90277245	Sterol ester (27:1/18:1) levels	rs11687710	C	T	C	T	0.08949	-0.0310138	0.25707	0.259949	FALSE	FALSE	FALSE	X3kEBX	2	21148196	0.317991	0.0310575	274660	Diabetic neuropathy	TRUE	reported	textfile	2	21148196	0.0191687	3.08593e-06	7174	GCST90277245.tsv.gz	TRUE	reported	Tj5sjb	2	TRUE	0.0030289	21.7893
GCST90277245	Sterol ester (27:1/18:1) levels	rs117765824	C	G	C	G	0.318268	-0.35605	0.0164037	0.0130885	FALSE	TRUE	FALSE	X3kEBX	18	53959046	0.0081538	0.134581	274660	Diabetic neuropathy	TRUE	reported	textfile	18	53959046	0.0673293	2.3198e-06	7174	GCST90277245.tsv.gz	TRUE	reported	Tj5sjb	2	TRUE	0.00310503	22.3386
GCST90277245	Sterol ester (27:1/18:1) levels	rs118068660	T	C	T	C	-0.171924	0.00991362	0.0946153	0.103062	FALSE	FALSE	FALSE	X3kEBX	19	11079868	0.825546	0.0449767	274660	Diabetic neuropathy	TRUE	reported	textfile	19	11079868	0.0281541	1.06825e-09	7174	GCST90277245.tsv.gz	TRUE	reported	Tj5sjb	2	TRUE	0.00517103	37.2794
GCST90277245	Sterol ester (27:1/18:1) levels	rs151274583	A	C	A	C	0.288021	-0.0675046	0.0176455	0.0201989	FALSE	FALSE	FALSE	X3kEBX	9	116950689	0.482253	0.0960668	274660	Diabetic neuropathy	TRUE	reported	textfile	9	116950689	0.0630424	4.98583e-06	7174	GCST90277245.tsv.gz	TRUE	reported	Tj5sjb	2	TRUE	0.00290108	20.8671
GCST90277245	Sterol ester (27:1/18:1) levels	rs1800961	T	C	T	C	-0.21016	0.0648486	0.0524109	0.0455577	FALSE	FALSE	FALSE	X3kEBX	20	44413724	0.321484	0.0654103	274660	Diabetic neuropathy	TRUE	reported	textfile	20	44413724	0.037228	1.71172e-08	7174	GCST90277245.tsv.gz	TRUE	reported	Tj5sjb	2	TRUE	0.00442257	31.8595
GCST90277245	Sterol ester (27:1/18:1) levels	rs182695896	C	A	C	A	0.338302	0.0320127	0.025305	0.0259614	FALSE	FALSE	FALSE	X3kEBX	4	73947510	0.711698	0.0866199	274660	Diabetic neuropathy	TRUE	reported	textfile	4	73947510	0.0529583	1.78427e-10	7174	GCST90277245.tsv.gz	TRUE	reported	Tj5sjb	2	TRUE	0.00565609	40.7962
GCST90277245	Sterol ester (27:1/18:1) levels	rs4845593	C	T	C	T	-0.290262	-0.0396598	0.0221515	0.0202884	FALSE	FALSE	FALSE	X3kEBX	1	154078023	0.676387	0.0950165	274660	Diabetic neuropathy	TRUE	reported	textfile	1	154078023	0.0571029	3.80059e-07	7174	GCST90277245.tsv.gz	TRUE	reported	Tj5sjb	2	TRUE	0.00358873	25.8311
GCST90277245	Sterol ester (27:1/18:1) levels	rs55833830	A	C	A	C	-0.106967	-0.0118875	0.229208	0.236366	FALSE	FALSE	FALSE	X3kEBX	17	80953542	0.711846	0.0321823	274660	Diabetic neuropathy	TRUE	reported	textfile	17	80953542	0.0197425	6.21273e-08	7174	GCST90277245.tsv.gz	TRUE	reported	Tj5sjb	2	TRUE	0.00407531	29.3477
GCST90277245	Sterol ester (27:1/18:1) levels	rs701081	G	A	G	A	-0.0836375	-0.0220283	0.603314	0.588892	FALSE	FALSE	FALSE	X3kEBX	12	124663423	0.426517	0.0277028	274660	Diabetic neuropathy	TRUE	reported	textfile	12	124663423	0.0171434	1.08975e-06	7174	GCST90277245.tsv.gz	TRUE	reported	Tj5sjb	2	TRUE	0.0033068	23.7951
GCST90277245	Sterol ester (27:1/18:1) levels	rs73176681	G	A	G	A	0.191002	-0.0422065	0.0455946	0.0470848	FALSE	FALSE	FALSE	X3kEBX	13	31500828	0.516576	0.06507	274660	Diabetic neuropathy	TRUE	reported	textfile	13	31500828	0.0404108	2.32683e-06	7174	GCST90277245.tsv.gz	TRUE	reported	Tj5sjb	2	TRUE	0.00310434	22.3337
GCST90277245	Sterol ester (27:1/18:1) levels	rs7412	T	C	T	C	-0.281493	0.000375133	0.053066	0.0538806	FALSE	FALSE	FALSE	X3kEBX	19	44908822	0.994959	0.0593728	274660	Diabetic neuropathy	TRUE	reported	textfile	19	44908822	0.0371564	4.00681e-14	7174	GCST90277245.tsv.gz	TRUE	reported	Tj5sjb	2	TRUE	0.00793681	57.3782
GCST90277245	Sterol ester (27:1/18:1) levels	rs7487904	G	C	G	C	0.127935	-0.0686613	0.14734	0.13947	FALSE	TRUE	FALSE	X3kEBX	12	53231170	0.0870482	0.0401252	274660	Diabetic neuropathy	TRUE	reported	textfile	12	53231170	0.0237069	7.01121e-08	7174	GCST90277245.tsv.gz	TRUE	reported	Tj5sjb	2	TRUE	0.00404304	29.1144
GCST90277245	Sterol ester (27:1/18:1) levels	rs74915447	A	G	A	G	0.26344	0.183192	0.0377859	0.035739	FALSE	FALSE	FALSE	X3kEBX	4	72899760	0.0102516	0.0713579	274660	Diabetic neuropathy	TRUE	reported	textfile	4	72899760	0.0442726	2.79701e-09	7174	GCST90277245.tsv.gz	TRUE	reported	Tj5sjb	2	TRUE	0.00491127	35.3975
GCST90277246	Sterol ester (27:1/18:2) levels	rs10796911	C	G	C	G	0.116654	-0.046129	0.864794	0.870518	FALSE	TRUE	FALSE	X3kEBX	1	37622895	0.25646	0.0406494	274660	Diabetic neuropathy	TRUE	reported	textfile	1	37622895	0.024554	2.06326e-06	7174	GCST90277246.tsv.gz	TRUE	reported	Tj5sjb	2	TRUE	0.00313638	22.5649
GCST90277246	Sterol ester (27:1/18:2) levels	rs11591147	T	G	T	G	-0.358123	0.0645114	0.0332154	0.0368986	FALSE	FALSE	FALSE	X3kEBX	1	55039974	0.381305	0.0736857	274660	Diabetic neuropathy	TRUE	reported	textfile	1	55039974	0.0465818	1.6926e-14	7174	GCST90277246.tsv.gz	TRUE	reported	Tj5sjb	2	TRUE	0.0081716	59.0896
GCST90277246	Sterol ester (27:1/18:2) levels	rs11604424	T	C	T	C	-0.0973264	-0.0011561	0.752713	0.756824	FALSE	FALSE	FALSE	X3kEBX	11	116780399	0.971144	0.0319602	274660	Diabetic neuropathy	TRUE	reported	textfile	11	116780399	0.0192472	4.3736e-07	7174	GCST90277246.tsv.gz	TRUE	reported	Tj5sjb	2	TRUE	0.00355156	25.5626
GCST90277246	Sterol ester (27:1/18:2) levels	rs116302332	T	C	T	C	0.345953	-0.0436997	0.0281155	0.0328585	FALSE	FALSE	FALSE	X3kEBX	4	74505174	0.568765	0.0766834	274660	Diabetic neuropathy	TRUE	reported	textfile	4	74505174	0.0509182	1.17107e-11	7174	GCST90277246.tsv.gz	TRUE	reported	Tj5sjb	2	TRUE	0.00639354	46.1495
GCST90277246	Sterol ester (27:1/18:2) levels	rs117806675	A	G	A	G	-0.462698	0.036865	0.00754364	0.00744507	FALSE	FALSE	FALSE	X3kEBX	10	5384541	0.816379	0.158761	274660	Diabetic neuropathy	TRUE	reported	textfile	10	5384541	0.098335	2.58111e-06	7174	GCST90277246.tsv.gz	TRUE	reported	Tj5sjb	2	TRUE	0.00307666	22.1339
GCST90277246	Sterol ester (27:1/18:2) levels	rs118068660	T	C	T	C	-0.193503	0.00991362	0.0946153	0.103062	FALSE	FALSE	FALSE	X3kEBX	19	11079868	0.825546	0.0449767	274660	Diabetic neuropathy	TRUE	reported	textfile	19	11079868	0.0281547	6.8142e-12	7174	GCST90277246.tsv.gz	TRUE	reported	Tj5sjb	2	TRUE	0.00654127	47.2229
GCST90277246	Sterol ester (27:1/18:2) levels	rs144064722	G	A	G	A	0.239124	0.129478	0.0323981	0.0295795	FALSE	FALSE	FALSE	X3kEBX	4	72540456	0.114734	0.0820903	274660	Diabetic neuropathy	TRUE	reported	textfile	4	72540456	0.0474632	4.81444e-07	7174	GCST90277246.tsv.gz	TRUE	reported	Tj5sjb	2	TRUE	0.00352563	25.3753
GCST90277246	Sterol ester (27:1/18:2) levels	rs17395333	G	A	G	A	0.103708	-0.0443937	0.277564	0.27629	FALSE	FALSE	FALSE	X3kEBX	2	21100497	0.145017	0.0304618	274660	Diabetic neuropathy	TRUE	reported	textfile	2	21100497	0.0187058	3.05555e-08	7174	GCST90277246.tsv.gz	TRUE	reported	Tj5sjb	2	TRUE	0.00426632	30.7292
GCST90277246	Sterol ester (27:1/18:2) levels	rs1800961	T	C	T	C	-0.215559	0.0648486	0.0524109	0.0455577	FALSE	FALSE	FALSE	X3kEBX	20	44413724	0.321484	0.0654103	274660	Diabetic neuropathy	TRUE	reported	textfile	20	44413724	0.0372427	7.42014e-09	7174	GCST90277246.tsv.gz	TRUE	reported	Tj5sjb	2	TRUE	0.00464799	33.4911
GCST90277246	Sterol ester (27:1/18:2) levels	rs2524299	T	A	T	A	0.138769	-0.0118801	0.259441	0.268737	FALSE	TRUE	FALSE	X3kEBX	11	61837310	0.700255	0.0308594	274660	Diabetic neuropathy	TRUE	reported	textfile	11	61837310	0.0190172	3.2532e-13	7174	GCST90277246.tsv.gz	TRUE	reported	Tj5sjb	2	TRUE	0.00736748	53.2317
GCST90277246	Sterol ester (27:1/18:2) levels	rs61796597	T	C	T	C	-0.208503	0.110896	0.0375888	0.0379919	FALSE	FALSE	FALSE	X3kEBX	4	36228194	0.124163	0.0721257	274660	Diabetic neuropathy	TRUE	reported	textfile	4	36228194	0.0445881	2.97289e-06	7174	GCST90277246.tsv.gz	TRUE	reported	Tj5sjb	2	TRUE	0.00303881	21.8608
GCST90277246	Sterol ester (27:1/18:2) levels	rs7012814	A	G	A	G	0.0785618	0.0237596	0.511845	0.509094	FALSE	FALSE	FALSE	X3kEBX	8	9315848	0.385265	0.0273653	274660	Diabetic neuropathy	TRUE	reported	textfile	8	9315848	0.0168586	3.21597e-06	7174	GCST90277246.tsv.gz	TRUE	reported	Tj5sjb	2	TRUE	0.00301791	21.7099
GCST90277246	Sterol ester (27:1/18:2) levels	rs73327386	C	T	C	T	-0.637817	0.0933704	0.00371664	0.00356903	FALSE	FALSE	FALSE	X3kEBX	5	172483791	0.653589	0.208054	274660	Diabetic neuropathy	TRUE	reported	textfile	5	172483791	0.137656	3.65776e-06	7174	GCST90277246.tsv.gz	TRUE	reported	Tj5sjb	2	TRUE	0.00298362	21.4625
GCST90277246	Sterol ester (27:1/18:2) levels	rs7412	T	C	T	C	-0.464139	0.000375133	0.053066	0.0538806	FALSE	FALSE	FALSE	X3kEBX	19	44908822	0.994959	0.0593728	274660	Diabetic neuropathy	TRUE	reported	textfile	19	44908822	0.0369389	7.78668e-36	7174	GCST90277246.tsv.gz	TRUE	reported	Tj5sjb	2	TRUE	0.0215334	157.836
GCST90277246	Sterol ester (27:1/18:2) levels	rs79146711	T	C	T	C	0.284004	0.0882072	0.0451481	0.0428605	FALSE	FALSE	FALSE	X3kEBX	4	73424911	0.200149	0.0688512	274660	Diabetic neuropathy	TRUE	reported	textfile	4	73424911	0.040874	4.01592e-12	7174	GCST90277246.tsv.gz	TRUE	reported	Tj5sjb	2	TRUE	0.00668468	48.2651
GCST90277246	Sterol ester (27:1/18:2) levels	rs9304645	A	G	A	G	-0.122667	-0.0643623	0.165552	0.1606	FALSE	FALSE	FALSE	X3kEBX	19	44947071	0.0813954	0.0369336	274660	Diabetic neuropathy	TRUE	reported	textfile	19	44947071	0.022352	4.20125e-08	7174	GCST90277246.tsv.gz	TRUE	reported	Tj5sjb	2	TRUE	0.00418063	30.1094
GCST90277246	Sterol ester (27:1/18:2) levels	rs9330455	A	C	A	C	0.106264	-0.0671846	0.828489	0.831868	FALSE	FALSE	FALSE	X3kEBX	9	89816177	0.0669268	0.0366696	274660	Diabetic neuropathy	TRUE	reported	textfile	9	89816177	0.0231034	4.30353e-06	7174	GCST90277246.tsv.gz	TRUE	reported	Tj5sjb	2	TRUE	0.00294022	21.1495
GCST90277246	Sterol ester (27:1/18:2) levels	rs9405846	G	A	G	A	0.0776111	0.0319034	0.585114	0.598649	FALSE	FALSE	FALSE	X3kEBX	6	5542174	0.253731	0.0279527	274660	Diabetic neuropathy	TRUE	reported	textfile	6	5542174	0.0169298	4.62828e-06	7174	GCST90277246.tsv.gz	TRUE	reported	Tj5sjb	2	TRUE	0.00292087	21.0098
GCST90277247	Sterol ester (27:1/18:3) levels	rs113130033	G	A	G	A	-0.216897	0.0716362	0.0429959	0.0472206	FALSE	FALSE	FALSE	jsoX0g	14	89719965	0.269198	0.0648344	274660	Diabetic neuropathy	TRUE	reported	textfile	14	89719965	0.0409546	1.21739e-07	7174	GCST90277247.tsv.gz	TRUE	reported	2Hjefc	2	TRUE	0.00389445	28.0402
GCST90277247	Sterol ester (27:1/18:3) levels	rs11591147	T	G	T	G	-0.224926	0.0645114	0.0332154	0.0368986	FALSE	FALSE	FALSE	jsoX0g	1	55039974	0.381305	0.0736857	274660	Diabetic neuropathy	TRUE	reported	textfile	1	55039974	0.046672	1.46901e-06	7174	GCST90277247.tsv.gz	TRUE	reported	2Hjefc	2	TRUE	0.00322702	23.2191
GCST90277247	Sterol ester (27:1/18:3) levels	rs1260326	C	T	C	T	-0.105379	0.00642094	0.650878	0.651195	FALSE	FALSE	FALSE	jsoX0g	2	27508073	0.823762	0.028831	274660	Diabetic neuropathy	TRUE	reported	textfile	2	27508073	0.0174533	1.6383e-09	7174	GCST90277247.tsv.gz	TRUE	reported	2Hjefc	2	TRUE	0.00505581	36.4445
GCST90277247	Sterol ester (27:1/18:3) levels	rs13172653	G	A	G	A	0.0950575	0.016648	0.228082	0.225757	FALSE	FALSE	FALSE	jsoX0g	5	50889130	0.613929	0.0330008	274660	Diabetic neuropathy	TRUE	reported	textfile	5	50889130	0.0202146	2.6176e-06	7174	GCST90277247.tsv.gz	TRUE	reported	2Hjefc	2	TRUE	0.00307287	22.1066
GCST90277247	Sterol ester (27:1/18:3) levels	rs174584	A	G	A	G	-0.183231	-0.051277	0.409877	0.414447	FALSE	FALSE	FALSE	jsoX0g	11	61843278	0.0640354	0.0276883	274660	Diabetic neuropathy	TRUE	reported	textfile	11	61843278	0.0169196	4.0219e-27	7174	GCST90277247.tsv.gz	TRUE	reported	2Hjefc	2	TRUE	0.0160847	117.246
GCST90277247	Sterol ester (27:1/18:3) levels	rs1800961	T	C	T	C	-0.239553	0.0648486	0.0524109	0.0455577	FALSE	FALSE	FALSE	jsoX0g	20	44413724	0.321484	0.0654103	274660	Diabetic neuropathy	TRUE	reported	textfile	20	44413724	0.0372191	1.30139e-10	7174	GCST90277247.tsv.gz	TRUE	reported	2Hjefc	2	TRUE	0.00574129	41.4143
GCST90277247	Sterol ester (27:1/18:3) levels	rs182611493	G	A	G	A	-0.282368	0.0783907	0.0538013	0.0509186	FALSE	FALSE	FALSE	jsoX0g	19	19347579	0.216212	0.0633888	274660	Diabetic neuropathy	TRUE	reported	textfile	19	19347579	0.0377678	8.54835e-14	7174	GCST90277247.tsv.gz	TRUE	reported	2Hjefc	2	TRUE	0.00773135	55.8813
GCST90277247	Sterol ester (27:1/18:3) levels	rs1980102	A	C	A	C	0.0811141	0.0439754	0.374541	0.375002	FALSE	FALSE	FALSE	jsoX0g	15	33326741	0.119639	0.0282565	274660	Diabetic neuropathy	TRUE	reported	textfile	15	33326741	0.0171434	2.26973e-06	7174	GCST90277247.tsv.gz	TRUE	reported	2Hjefc	2	TRUE	0.00311089	22.3809
GCST90277247	Sterol ester (27:1/18:3) levels	rs2255531	A	G	A	G	0.0933972	0.0425957	0.394936	0.392434	FALSE	FALSE	FALSE	jsoX0g	12	120977112	0.130729	0.0281861	274660	Diabetic neuropathy	TRUE	reported	textfile	12	120977112	0.0170246	4.24659e-08	7174	GCST90277247.tsv.gz	TRUE	reported	2Hjefc	2	TRUE	0.00417767	30.088
GCST90277247	Sterol ester (27:1/18:3) levels	rs34500711	T	C	T	C	0.209548	0.0337212	0.0381243	0.0413101	FALSE	FALSE	FALSE	jsoX0g	9	130101985	0.628976	0.0697918	274660	Diabetic neuropathy	TRUE	reported	textfile	9	130101985	0.0436213	1.58725e-06	7174	GCST90277247.tsv.gz	TRUE	reported	2Hjefc	2	TRUE	0.00320637	23.0701
GCST90277247	Sterol ester (27:1/18:3) levels	rs58542926	T	C	T	C	-0.168598	0.113618	0.0625655	0.0649174	FALSE	FALSE	FALSE	jsoX0g	19	19268740	0.0354862	0.0540329	274660	Diabetic neuropathy	TRUE	reported	textfile	19	19268740	0.0344486	1.00782e-06	7174	GCST90277247.tsv.gz	TRUE	reported	2Hjefc	2	TRUE	0.00332777	23.9464
GCST90277247	Sterol ester (27:1/18:3) levels	rs7355269	C	T	C	T	0.258947	-0.0648742	0.0260757	0.0263466	FALSE	FALSE	FALSE	jsoX0g	2	62072939	0.434282	0.0829715	274660	Diabetic neuropathy	TRUE	reported	textfile	2	62072939	0.0528793	9.93232e-07	7174	GCST90277247.tsv.gz	TRUE	reported	2Hjefc	2	TRUE	0.0033315	23.9734
GCST90277247	Sterol ester (27:1/18:3) levels	rs7412	T	C	T	C	-0.190996	0.000375133	0.053066	0.0538806	FALSE	FALSE	FALSE	jsoX0g	19	44908822	0.994959	0.0593728	274660	Diabetic neuropathy	TRUE	reported	textfile	19	44908822	0.0372748	3.06739e-07	7174	GCST90277247.tsv.gz	TRUE	reported	2Hjefc	2	TRUE	0.00364645	26.248
GCST90277247	Sterol ester (27:1/18:3) levels	rs7957655	A	G	A	G	-0.0849482	-0.0234976	0.521019	0.508747	FALSE	FALSE	FALSE	jsoX0g	12	101754513	0.391056	0.0273959	274660	Diabetic neuropathy	TRUE	reported	textfile	12	101754513	0.0167251	3.8847e-07	7174	GCST90277247.tsv.gz	TRUE	reported	2Hjefc	2	TRUE	0.00358303	25.7899
GCST90277248	Sterol ester (27:1/20:2) levels	rs118137821	T	C	T	C	-0.268507	0.0730191	0.0261831	0.0281174	FALSE	FALSE	FALSE	9E5uk2	10	7348594	0.374226	0.0821746	274660	Diabetic neuropathy	TRUE	reported	textfile	10	7348594	0.0587186	4.90802e-06	5848	GCST90277248.tsv.gz	TRUE	reported	A7LkWw	2	TRUE	0.00356289	20.9031
GCST90277248	Sterol ester (27:1/20:2) levels	rs1404999	T	C	T	C	-0.101886	-0.00916353	0.313745	0.307669	FALSE	FALSE	FALSE	9E5uk2	7	39081865	0.758008	0.0297424	274660	Diabetic neuropathy	TRUE	reported	textfile	7	39081865	0.0200767	3.99361e-07	5848	GCST90277248.tsv.gz	TRUE	reported	A7LkWw	2	TRUE	0.00438459	25.7452
GCST90277248	Sterol ester (27:1/20:2) levels	rs182695896	C	A	C	A	0.285848	0.0320127	0.025305	0.0259614	FALSE	FALSE	FALSE	9E5uk2	4	73947510	0.711698	0.0866199	274660	Diabetic neuropathy	TRUE	reported	textfile	4	73947510	0.059393	1.52396e-06	5848	GCST90277248.tsv.gz	TRUE	reported	A7LkWw	2	TRUE	0.00394526	23.1553
GCST90277248	Sterol ester (27:1/20:2) levels	rs1903973	A	G	A	G	0.0864271	-0.0215363	0.555794	0.555755	FALSE	FALSE	FALSE	9E5uk2	10	53105888	0.433139	0.0274757	274660	Diabetic neuropathy	TRUE	reported	textfile	10	53105888	0.0183767	2.61822e-06	5848	GCST90277248.tsv.gz	TRUE	reported	A7LkWw	2	TRUE	0.00376806	22.1114
GCST90277248	Sterol ester (27:1/20:2) levels	rs36194627	A	G	A	G	0.29301	-0.021048	0.022932	0.0224702	FALSE	FALSE	FALSE	9E5uk2	2	225135785	0.814963	0.0899379	274660	Diabetic neuropathy	TRUE	reported	textfile	2	225135785	0.0639463	4.70396e-06	5848	GCST90277248.tsv.gz	TRUE	reported	A7LkWw	2	TRUE	0.00357742	20.9887
GCST90277248	Sterol ester (27:1/20:2) levels	rs4245791	T	C	T	C	-0.256295	-0.000117265	0.772602	0.782813	FALSE	FALSE	FALSE	9E5uk2	2	43847292	0.99716	0.0329412	274660	Diabetic neuropathy	TRUE	reported	textfile	2	43847292	0.0217247	9.13344e-32	5848	GCST90277248.tsv.gz	TRUE	reported	A7LkWw	2	TRUE	0.0232461	139.131
GCST90277248	Sterol ester (27:1/20:2) levels	rs429358	C	T	C	T	0.162093	-0.08512	0.189202	0.18203	FALSE	FALSE	FALSE	9E5uk2	19	44908684	0.0177668	0.0359089	274660	Diabetic neuropathy	TRUE	reported	textfile	19	44908684	0.0237247	9.1982e-12	5848	GCST90277248.tsv.gz	TRUE	reported	A7LkWw	2	TRUE	0.00791894	46.6636
GCST90277248	Sterol ester (27:1/20:2) levels	rs4778971	G	A	G	A	-0.0902497	0.0154303	0.609431	0.603732	FALSE	FALSE	FALSE	9E5uk2	15	79180180	0.583977	0.0281789	274660	Diabetic neuropathy	TRUE	reported	textfile	15	79180180	0.0196803	4.61143e-06	5848	GCST90277248.tsv.gz	TRUE	reported	A7LkWw	2	TRUE	0.00358312	21.0223
GCST90277248	Sterol ester (27:1/20:2) levels	rs55837134	A	G	A	G	0.0994255	0.0401987	0.239304	0.232472	FALSE	FALSE	FALSE	9E5uk2	7	44532058	0.22033	0.0327978	274660	Diabetic neuropathy	TRUE	reported	textfile	7	44532058	0.0217518	4.94796e-06	5848	GCST90277248.tsv.gz	TRUE	reported	A7LkWw	2	TRUE	0.00355999	20.8861
GCST90277248	Sterol ester (27:1/20:2) levels	rs56276984	T	C	T	C	-0.167871	0.0337756	0.0692454	0.063531	FALSE	FALSE	FALSE	9E5uk2	8	23548281	0.550413	0.0565622	274660	Diabetic neuropathy	TRUE	reported	textfile	8	23548281	0.0361864	3.57304e-06	5848	GCST90277248.tsv.gz	TRUE	reported	A7LkWw	2	TRUE	0.00366655	21.5135
GCST90277248	Sterol ester (27:1/20:2) levels	rs567249312	A	G	A	G	-0.306469	0.137639	0.0207737	0.0192048	FALSE	FALSE	FALSE	9E5uk2	2	61591159	0.16748	0.0997134	274660	Diabetic neuropathy	TRUE	reported	textfile	2	61591159	0.0641297	1.80545e-06	5848	GCST90277248.tsv.gz	TRUE	reported	A7LkWw	2	TRUE	0.00389004	22.83
GCST90277248	Sterol ester (27:1/20:2) levels	rs6490297	C	T	C	T	-0.0941881	-0.0566049	0.313198	0.318758	FALSE	FALSE	FALSE	9E5uk2	12	120617356	0.0540418	0.0293822	274660	Diabetic neuropathy	TRUE	reported	textfile	12	120617356	0.0198133	2.04234e-06	5848	GCST90277248.tsv.gz	TRUE	reported	A7LkWw	2	TRUE	0.00384943	22.5907
GCST90277248	Sterol ester (27:1/20:2) levels	rs6709904	G	A	G	A	-0.211386	-0.00951965	0.0998144	0.102725	FALSE	FALSE	FALSE	9E5uk2	2	43853185	0.83135	0.0446995	274660	Diabetic neuropathy	TRUE	reported	textfile	2	43853185	0.0319064	3.77284e-11	5848	GCST90277248.tsv.gz	TRUE	reported	A7LkWw	2	TRUE	0.00744975	43.8781
GCST90277248	Sterol ester (27:1/20:2) levels	rs6755057	C	G	C	G	-0.179938	0.0445026	0.934547	0.932146	FALSE	TRUE	FALSE	9E5uk2	2	25435229	0.412776	0.0543365	274660	Diabetic neuropathy	TRUE	reported	textfile	2	25435229	0.0371773	1.33048e-06	5848	GCST90277248.tsv.gz	TRUE	reported	A7LkWw	2	TRUE	0.00398976	23.4176
GCST90277248	Sterol ester (27:1/20:2) levels	rs7202845	C	A	C	A	0.0987036	0.0121498	0.670481	0.665522	FALSE	FALSE	FALSE	9E5uk2	16	26717568	0.676376	0.0291074	274660	Diabetic neuropathy	TRUE	reported	textfile	16	26717568	0.0198041	6.40514e-07	5848	GCST90277248.tsv.gz	TRUE	reported	A7LkWw	2	TRUE	0.00422968	24.8317
GCST90277248	Sterol ester (27:1/20:2) levels	rs75823353	G	A	G	A	0.16864	0.00876412	0.0729211	0.0795288	FALSE	FALSE	FALSE	9E5uk2	3	7487632	0.864097	0.0512041	274660	Diabetic neuropathy	TRUE	reported	textfile	3	7487632	0.0357133	2.38577e-06	5848	GCST90277248.tsv.gz	TRUE	reported	A7LkWw	2	TRUE	0.0037984	22.2901
GCST90277248	Sterol ester (27:1/20:2) levels	rs7853989	C	G	C	G	-0.133323	0.0104115	0.155857	0.154041	FALSE	TRUE	FALSE	9E5uk2	9	133256205	0.783011	0.0378057	274660	Diabetic neuropathy	TRUE	reported	textfile	9	133256205	0.025785	2.40882e-07	5848	GCST90277248.tsv.gz	TRUE	reported	A7LkWw	2	TRUE	0.0045508	26.7256
GCST90277248	Sterol ester (27:1/20:2) levels	rs7933	G	A	G	A	0.105612	0.0291003	0.329175	0.314164	FALSE	FALSE	FALSE	9E5uk2	2	43225044	0.327113	0.0296958	274660	Diabetic neuropathy	TRUE	reported	textfile	2	43225044	0.0197416	9.13511e-08	5848	GCST90277248.tsv.gz	TRUE	reported	A7LkWw	2	TRUE	0.00487006	28.6097
GCST90277248	Sterol ester (27:1/20:2) levels	rs9504426	G	C	G	C	-0.0923357	-0.0641675	0.377685	0.367171	FALSE	TRUE	FALSE	9E5uk2	6	5531009	0.0237804	0.0283845	274660	Diabetic neuropathy	TRUE	reported	textfile	6	5531009	0.0189735	1.16413e-06	5848	GCST90277248.tsv.gz	TRUE	reported	A7LkWw	2	TRUE	0.0040335	23.6753
GCST90277249	Sterol ester (27:1/20:3) levels	rs111575978	A	G	A	G	0.289062	0.0621585	0.0213174	0.0279747	FALSE	FALSE	FALSE	X3kEBX	14	46693947	0.453288	0.0828841	274660	Diabetic neuropathy	TRUE	reported	textfile	14	46693947	0.0589725	9.70419e-07	7171	GCST90277249.tsv.gz	TRUE	reported	Tj5sjb	2	TRUE	0.00333926	24.0194
GCST90277249	Sterol ester (27:1/20:3) levels	rs112478356	C	G	C	G	0.315808	0.174228	0.0172375	0.0166279	FALSE	TRUE	FALSE	X3kEBX	2	173688057	0.109757	0.108941	274660	Diabetic neuropathy	TRUE	reported	textfile	2	173688057	0.0667789	2.29427e-06	7171	GCST90277249.tsv.gz	TRUE	reported	Tj5sjb	2	TRUE	0.00310911	22.3587
GCST90277249	Sterol ester (27:1/20:3) levels	rs1135999	G	A	G	A	-0.22595	-0.00135776	0.315252	0.314147	FALSE	FALSE	FALSE	X3kEBX	16	15038105	0.963184	0.029415	274660	Diabetic neuropathy	TRUE	reported	textfile	16	15038105	0.0178214	1.90035e-36	7171	GCST90277249.tsv.gz	TRUE	reported	Tj5sjb	2	TRUE	0.0219247	160.701
GCST90277249	Sterol ester (27:1/20:3) levels	rs117079226	A	G	A	G	0.375644	0.161717	0.0114766	0.0113054	FALSE	FALSE	FALSE	X3kEBX	9	109704483	0.209684	0.128916	274660	Diabetic neuropathy	TRUE	reported	textfile	9	109704483	0.0779374	1.46571e-06	7171	GCST90277249.tsv.gz	TRUE	reported	Tj5sjb	2	TRUE	0.00322906	23.2242
GCST90277249	Sterol ester (27:1/20:3) levels	rs117754141	G	C	G	C	0.291278	-0.170851	0.0226497	0.0214585	FALSE	TRUE	FALSE	X3kEBX	6	109151613	0.0739384	0.095608	274660	Diabetic neuropathy	TRUE	reported	textfile	6	109151613	0.0597714	1.1206e-06	7171	GCST90277249.tsv.gz	TRUE	reported	Tj5sjb	2	TRUE	0.00330075	23.7415
GCST90277249	Sterol ester (27:1/20:3) levels	rs1428498	G	A	G	A	-0.0812374	-0.0388664	0.350825	0.350786	FALSE	FALSE	FALSE	X3kEBX	5	38698557	0.174725	0.0286377	274660	Diabetic neuropathy	TRUE	reported	textfile	5	38698557	0.0172354	2.47985e-06	7171	GCST90277249.tsv.gz	TRUE	reported	Tj5sjb	2	TRUE	0.00308849	22.21
GCST90277249	Sterol ester (27:1/20:3) levels	rs1800961	T	C	T	C	-0.23874	0.0648486	0.0524109	0.0455577	FALSE	FALSE	FALSE	X3kEBX	20	44413724	0.321484	0.0654103	274660	Diabetic neuropathy	TRUE	reported	textfile	20	44413724	0.0372471	1.54881e-10	7171	GCST90277249.tsv.gz	TRUE	reported	Tj5sjb	2	TRUE	0.00569646	41.0719
GCST90277249	Sterol ester (27:1/20:3) levels	rs182695896	C	A	C	A	0.28512	0.0320127	0.025305	0.0259614	FALSE	FALSE	FALSE	X3kEBX	4	73947510	0.711698	0.0866199	274660	Diabetic neuropathy	TRUE	reported	textfile	4	73947510	0.0530713	8.00964e-08	7171	GCST90277249.tsv.gz	TRUE	reported	Tj5sjb	2	TRUE	0.00400878	28.8546
GCST90277249	Sterol ester (27:1/20:3) levels	rs187429064	G	A	G	A	-0.235892	0.0787597	0.0535314	0.0508992	FALSE	FALSE	FALSE	X3kEBX	19	19269704	0.214458	0.0634443	274660	Diabetic neuropathy	TRUE	reported	textfile	19	19269704	0.0378639	4.92004e-10	7171	GCST90277249.tsv.gz	TRUE	reported	Tj5sjb	2	TRUE	0.00538334	38.802
GCST90277249	Sterol ester (27:1/20:3) levels	rs2352991	G	A	G	A	-0.088946	-0.0606588	0.73476	0.737397	FALSE	FALSE	FALSE	X3kEBX	14	95283517	0.051363	0.031132	274660	Diabetic neuropathy	TRUE	reported	textfile	14	95283517	0.0191861	3.61402e-06	7171	GCST90277249.tsv.gz	TRUE	reported	Tj5sjb	2	TRUE	0.00298813	21.4861
GCST90277249	Sterol ester (27:1/20:3) levels	rs2727271	T	A	T	A	-0.170476	-0.0103174	0.257859	0.26776	FALSE	TRUE	FALSE	X3kEBX	11	61835886	0.738453	0.0308996	274660	Diabetic neuropathy	TRUE	reported	textfile	11	61835886	0.0190212	3.9811e-19	7171	GCST90277249.tsv.gz	TRUE	reported	Tj5sjb	2	TRUE	0.0110773	80.3026
GCST90277249	Sterol ester (27:1/20:3) levels	rs3752149	C	A	C	A	-0.0915318	-0.0259722	0.258644	0.269871	FALSE	FALSE	FALSE	X3kEBX	19	15729265	0.400349	0.0308826	274660	Diabetic neuropathy	TRUE	reported	textfile	19	15729265	0.0193371	2.24765e-06	7171	GCST90277249.tsv.gz	TRUE	reported	Tj5sjb	2	TRUE	0.00311478	22.3996
GCST90277249	Sterol ester (27:1/20:3) levels	rs4977342	G	C	G	C	-0.0931473	0.0403357	0.25096	0.245172	FALSE	TRUE	FALSE	X3kEBX	9	19882242	0.20783	0.0320238	274660	Diabetic neuropathy	TRUE	reported	textfile	9	19882242	0.0197571	2.46524e-06	7171	GCST90277249.tsv.gz	TRUE	reported	Tj5sjb	2	TRUE	0.00309008	22.2215
GCST90277249	Sterol ester (27:1/20:3) levels	rs530804537	A	G	A	G	-0.244913	0.0868158	0.0419602	0.0441219	FALSE	FALSE	FALSE	X3kEBX	1	55117537	0.197381	0.0673487	274660	Diabetic neuropathy	TRUE	reported	textfile	1	55117537	0.041657	4.30519e-09	7171	GCST90277249.tsv.gz	TRUE	reported	Tj5sjb	2	TRUE	0.00479711	34.5562
GCST90277249	Sterol ester (27:1/20:3) levels	rs56374730	G	T	G	T	0.11198	-0.0248154	0.296257	0.302706	FALSE	FALSE	FALSE	X3kEBX	16	15773795	0.405381	0.0298243	274660	Diabetic neuropathy	TRUE	reported	textfile	16	15773795	0.0183708	1.14556e-09	7171	GCST90277249.tsv.gz	TRUE	reported	Tj5sjb	2	TRUE	0.00515467	37.1453
GCST90277249	Sterol ester (27:1/20:3) levels	rs62217148	T	C	T	C	-0.19515	-0.0275294	0.0488087	0.046618	FALSE	FALSE	FALSE	X3kEBX	20	18988572	0.680351	0.0668213	274660	Diabetic neuropathy	TRUE	reported	textfile	20	18988572	0.0404522	1.43357e-06	7171	GCST90277249.tsv.gz	TRUE	reported	Tj5sjb	2	TRUE	0.00323494	23.2665
GCST90277249	Sterol ester (27:1/20:3) levels	rs624605	T	G	T	G	-0.0840902	-0.0369494	0.443855	0.439268	FALSE	FALSE	FALSE	X3kEBX	11	76043576	0.180465	0.0275881	274660	Diabetic neuropathy	TRUE	reported	textfile	11	76043576	0.0173866	1.34785e-06	7171	GCST90277249.tsv.gz	TRUE	reported	Tj5sjb	2	TRUE	0.00325138	23.3852
GCST90277249	Sterol ester (27:1/20:3) levels	rs685850	G	A	G	A	0.0834062	0.0337102	0.556502	0.5659	FALSE	FALSE	FALSE	X3kEBX	15	53459505	0.223117	0.0276703	274660	Diabetic neuropathy	TRUE	reported	textfile	15	53459505	0.0167976	7.00648e-07	7171	GCST90277249.tsv.gz	TRUE	reported	Tj5sjb	2	TRUE	0.00342635	24.648
GCST90277249	Sterol ester (27:1/20:3) levels	rs7020	A	G	A	G	0.0851994	-0.0326331	0.445783	0.447302	FALSE	FALSE	FALSE	X3kEBX	20	25297964	0.234005	0.0274204	274660	Diabetic neuropathy	TRUE	reported	textfile	20	25297964	0.0168912	4.66628e-07	7171	GCST90277249.tsv.gz	TRUE	reported	Tj5sjb	2	TRUE	0.00353536	25.435
GCST90277249	Sterol ester (27:1/20:3) levels	rs7412	T	C	T	C	-0.20265	0.000375133	0.053066	0.0538806	FALSE	FALSE	FALSE	X3kEBX	19	44908822	0.994959	0.0593728	274660	Diabetic neuropathy	TRUE	reported	textfile	19	44908822	0.0372936	5.68818e-08	7171	GCST90277249.tsv.gz	TRUE	reported	Tj5sjb	2	TRUE	0.00410072	29.5191
GCST90277249	Sterol ester (27:1/20:3) levels	rs77645768	A	G	A	G	0.272022	0.0235643	0.0255539	0.026803	FALSE	FALSE	FALSE	X3kEBX	4	72803111	0.784384	0.086124	274660	Diabetic neuropathy	TRUE	reported	textfile	4	72803111	0.0538033	4.38557e-07	7171	GCST90277249.tsv.gz	TRUE	reported	Tj5sjb	2	TRUE	0.00355194	25.5546
GCST90277249	Sterol ester (27:1/20:3) levels	rs79047909	G	C	G	C	-0.515874	-0.167293	0.00622502	0.00714144	FALSE	TRUE	FALSE	X3kEBX	2	10043013	0.301816	0.16202	274660	Diabetic neuropathy	TRUE	reported	textfile	2	10043013	0.10675	1.37507e-06	7171	GCST90277249.tsv.gz	TRUE	reported	Tj5sjb	2	TRUE	0.00324608	23.347
GCST90277249	Sterol ester (27:1/20:3) levels	rs79771052	G	A	G	A	0.391774	0.080485	0.0120378	0.0116826	FALSE	FALSE	FALSE	X3kEBX	3	72433728	0.540484	0.131494	274660	Diabetic neuropathy	TRUE	reported	textfile	3	72433728	0.0807417	1.24544e-06	7171	GCST90277249.tsv.gz	TRUE	reported	Tj5sjb	2	TRUE	0.00327244	23.5372
GCST90277249	Sterol ester (27:1/20:3) levels	rs80325645	C	T	C	T	-0.464751	-0.351359	0.00778947	0.0076969	FALSE	FALSE	FALSE	X3kEBX	9	131892383	0.0226032	0.1541	274660	Diabetic neuropathy	TRUE	reported	textfile	9	131892383	0.096589	1.52637e-06	7171	GCST90277249.tsv.gz	TRUE	reported	Tj5sjb	2	TRUE	0.00321815	23.1454
GCST90277250	Sterol ester (27:1/20:4) levels	rs11022403	T	C	T	C	0.0844945	-0.0152421	0.303582	0.291757	FALSE	FALSE	FALSE	7QkGNX	11	12542442	0.618199	0.0305816	274660	Diabetic neuropathy	TRUE	reported	textfile	11	12542442	0.0183398	4.14925e-06	7174	GCST90277250.tsv.gz	TRUE	reported	suoHTa	2	TRUE	0.00295001	21.2201
GCST90277250	Sterol ester (27:1/20:4) levels	rs113248417	G	A	G	A	-0.267977	-0.0108334	0.03689	0.038928	FALSE	FALSE	FALSE	7QkGNX	11	62059462	0.881992	0.0729796	274660	Diabetic neuropathy	TRUE	reported	textfile	11	62059462	0.0449424	2.59497e-09	7174	GCST90277250.tsv.gz	TRUE	reported	suoHTa	2	TRUE	0.00493144	35.5436
GCST90277250	Sterol ester (27:1/20:4) levels	rs1135999	G	A	G	A	-0.101484	-0.00135776	0.315252	0.314147	FALSE	FALSE	FALSE	7QkGNX	16	15038105	0.963184	0.029415	274660	Diabetic neuropathy	TRUE	reported	textfile	16	15038105	0.0177973	1.22558e-08	7174	GCST90277250.tsv.gz	TRUE	reported	suoHTa	2	TRUE	0.00451192	32.5062
GCST90277250	Sterol ester (27:1/20:4) levels	rs11591147	T	G	T	G	-0.297311	0.0645114	0.0332154	0.0368986	FALSE	FALSE	FALSE	7QkGNX	1	55039974	0.381305	0.0736857	274660	Diabetic neuropathy	TRUE	reported	textfile	1	55039974	0.0461889	1.29732e-10	7174	GCST90277250.tsv.gz	TRUE	reported	suoHTa	2	TRUE	0.00574228	41.4215
GCST90277250	Sterol ester (27:1/20:4) levels	rs117186386	C	T	C	T	0.178031	0.105355	0.0598929	0.0474212	FALSE	FALSE	FALSE	7QkGNX	16	87676514	0.108423	0.0656282	274660	Diabetic neuropathy	TRUE	reported	textfile	16	87676514	0.0352786	4.59845e-07	7174	GCST90277250.tsv.gz	TRUE	reported	suoHTa	2	TRUE	0.00353727	25.4594
GCST90277250	Sterol ester (27:1/20:4) levels	rs138482835	A	G	A	G	-0.172335	-0.0997362	0.061152	0.0518788	FALSE	FALSE	FALSE	7QkGNX	19	7662522	0.115547	0.0633752	274660	Diabetic neuropathy	TRUE	reported	textfile	19	7662522	0.0365071	2.39463e-06	7174	GCST90277250.tsv.gz	TRUE	reported	suoHTa	2	TRUE	0.00309659	22.2777
GCST90277250	Sterol ester (27:1/20:4) levels	rs174528	C	T	C	T	-0.64833	-0.0483452	0.41439	0.420081	FALSE	FALSE	FALSE	7QkGNX	11	61776027	0.0799761	0.0276129	274660	Diabetic neuropathy	TRUE	reported	textfile	11	61776027	0.0151956	1e-200	7174	GCST90277250.tsv.gz	TRUE	reported	suoHTa	2	TRUE	0.202389	1819.85
GCST90277250	Sterol ester (27:1/20:4) levels	rs182695896	C	A	C	A	0.295609	0.0320127	0.025305	0.0259614	FALSE	FALSE	FALSE	7QkGNX	4	73947510	0.711698	0.0866199	274660	Diabetic neuropathy	TRUE	reported	textfile	4	73947510	0.0524625	1.82143e-08	7174	GCST90277250.tsv.gz	TRUE	reported	suoHTa	2	TRUE	0.00440614	31.7407
GCST90277250	Sterol ester (27:1/20:4) levels	rs186913978	T	G	T	G	-0.414294	0.295405	0.011973	0.00869497	FALSE	FALSE	FALSE	7QkGNX	2	17147264	0.0479546	0.149363	274660	Diabetic neuropathy	TRUE	reported	textfile	2	17147264	0.0772963	8.59933e-08	7174	GCST90277250.tsv.gz	TRUE	reported	suoHTa	2	TRUE	0.00398844	28.7196
GCST90277250	Sterol ester (27:1/20:4) levels	rs187429064	G	A	G	A	-0.254328	0.0787597	0.0535314	0.0508992	FALSE	FALSE	FALSE	7QkGNX	19	19269704	0.214458	0.0634443	274660	Diabetic neuropathy	TRUE	reported	textfile	19	19269704	0.0374576	1.20692e-11	7174	GCST90277250.tsv.gz	TRUE	reported	suoHTa	2	TRUE	0.00638506	46.0879
GCST90277250	Sterol ester (27:1/20:4) levels	rs2229738	T	C	T	C	-0.15287	-0.036748	0.155986	0.15452	FALSE	FALSE	FALSE	7QkGNX	11	68794860	0.339414	0.0384666	274660	Diabetic neuropathy	TRUE	reported	textfile	11	68794860	0.0234094	7.00528e-11	7174	GCST90277250.tsv.gz	TRUE	reported	suoHTa	2	TRUE	0.0059092	42.6327
GCST90277250	Sterol ester (27:1/20:4) levels	rs223841	G	A	G	A	-0.10079	0.0601553	0.171801	0.168167	FALSE	FALSE	FALSE	7QkGNX	16	57423359	0.102405	0.0368305	274660	Diabetic neuropathy	TRUE	reported	textfile	16	57423359	0.0218958	4.23266e-06	7174	GCST90277250.tsv.gz	TRUE	reported	suoHTa	2	TRUE	0.0029449	21.1832
GCST90277250	Sterol ester (27:1/20:4) levels	rs3741252	T	C	T	C	0.212004	-0.0234708	0.133653	0.12948	FALSE	FALSE	FALSE	7QkGNX	11	61744026	0.575818	0.0419493	274660	Diabetic neuropathy	TRUE	reported	textfile	11	61744026	0.0245185	6.46183e-18	7174	GCST90277250.tsv.gz	TRUE	reported	suoHTa	2	TRUE	0.0103142	74.7445
GCST90277250	Sterol ester (27:1/20:4) levels	rs3767941	T	C	T	C	0.105232	0.0163477	0.166466	0.173052	FALSE	FALSE	FALSE	7QkGNX	1	40824563	0.649428	0.0359641	274660	Diabetic neuropathy	TRUE	reported	textfile	1	40824563	0.0221242	2.00501e-06	7174	GCST90277250.tsv.gz	TRUE	reported	suoHTa	2	TRUE	0.00314363	22.6172
GCST90277250	Sterol ester (27:1/20:4) levels	rs3820438	C	G	C	G	0.0843805	-0.00529549	0.290801	0.288053	FALSE	TRUE	FALSE	7QkGNX	1	201955621	0.860907	0.0302221	274660	Diabetic neuropathy	TRUE	reported	textfile	1	201955621	0.0181837	3.54182e-06	7174	GCST90277250.tsv.gz	TRUE	reported	suoHTa	2	TRUE	0.00299266	21.5277
GCST90277250	Sterol ester (27:1/20:4) levels	rs4382917	A	G	A	G	0.146345	-0.0106256	0.255777	0.24351	FALSE	FALSE	FALSE	7QkGNX	11	62454004	0.743108	0.0324207	274660	Diabetic neuropathy	TRUE	reported	textfile	11	62454004	0.0197048	1.2376e-13	7174	GCST90277250.tsv.gz	TRUE	reported	suoHTa	2	TRUE	0.00762999	55.143
GCST90277250	Sterol ester (27:1/20:4) levels	rs635196	C	T	C	T	0.104506	2.52961e-05	0.18429	0.17655	FALSE	FALSE	FALSE	7QkGNX	18	44179195	0.999438	0.0358899	274660	Diabetic neuropathy	TRUE	reported	textfile	18	44179195	0.0213907	1.05431e-06	7174	GCST90277250.tsv.gz	TRUE	reported	suoHTa	2	TRUE	0.00331611	23.8622
GCST90277250	Sterol ester (27:1/20:4) levels	rs6812370	A	G	A	G	-0.344289	0.0596568	0.0165749	0.0144615	FALSE	FALSE	FALSE	7QkGNX	4	174026533	0.600814	0.114016	274660	Diabetic neuropathy	TRUE	reported	textfile	4	174026533	0.0655575	1.54896e-07	7174	GCST90277250.tsv.gz	TRUE	reported	suoHTa	2	TRUE	0.00382978	27.5728
GCST90277250	Sterol ester (27:1/20:4) levels	rs7412	T	C	T	C	-0.309996	0.000375133	0.053066	0.0538806	FALSE	FALSE	FALSE	7QkGNX	19	44908822	0.994959	0.0593728	274660	Diabetic neuropathy	TRUE	reported	textfile	19	44908822	0.0367905	4.288e-17	7174	GCST90277250.tsv.gz	TRUE	reported	suoHTa	2	TRUE	0.00979947	70.9773
GCST90277250	Sterol ester (27:1/20:4) levels	rs7837272	C	G	C	G	0.889559	-0.371559	0.00206695	0.00184014	FALSE	TRUE	FALSE	7QkGNX	8	22193452	0.236519	0.313888	274660	Diabetic neuropathy	TRUE	reported	textfile	8	22193452	0.193721	4.4656e-06	7174	GCST90277250.tsv.gz	TRUE	reported	suoHTa	2	TRUE	0.00293062	21.0802
GCST90277250	Sterol ester (27:1/20:4) levels	rs79136768	G	A	G	A	-0.21982	-0.0724401	0.036937	0.0362096	FALSE	FALSE	FALSE	7QkGNX	11	61594967	0.336198	0.0753248	274660	Diabetic neuropathy	TRUE	reported	textfile	11	61594967	0.044729	9.0958e-07	7174	GCST90277250.tsv.gz	TRUE	reported	suoHTa	2	TRUE	0.00335533	24.1454
GCST90277251	Sterol ester (27:1/20:5) levels	rs10860778	T	C	T	C	-0.0857574	-0.0253162	0.491434	0.475864	FALSE	FALSE	FALSE	JWYTTL	12	101714807	0.356656	0.0274652	274660	Diabetic neuropathy	TRUE	reported	textfile	12	101714807	0.0167681	3.22728e-07	7174	GCST90277251.tsv.gz	TRUE	reported	wZTn6E	2	TRUE	0.00363273	26.149
GCST90277251	Sterol ester (27:1/20:5) levels	rs11986253	C	G	C	G	-0.105558	0.0755318	0.175398	0.179491	FALSE	TRUE	FALSE	JWYTTL	8	132397243	0.0343811	0.0357027	274660	Diabetic neuropathy	TRUE	reported	textfile	8	132397243	0.022583	3.0022e-06	7174	GCST90277251.tsv.gz	TRUE	reported	wZTn6E	2	TRUE	0.00303625	21.8423
GCST90277251	Sterol ester (27:1/20:5) levels	rs12515163	G	A	G	A	-0.0819542	-0.016969	0.400274	0.415092	FALSE	FALSE	FALSE	JWYTTL	5	113784003	0.545915	0.0280994	274660	Diabetic neuropathy	TRUE	reported	textfile	5	113784003	0.0175851	3.21054e-06	7174	GCST90277251.tsv.gz	TRUE	reported	wZTn6E	2	TRUE	0.00301841	21.7136
GCST90277251	Sterol ester (27:1/20:5) levels	rs143678376	A	C	A	C	0.152487	-0.0448842	0.0776826	0.0695846	FALSE	FALSE	FALSE	JWYTTL	5	85519569	0.410142	0.0544947	274660	Diabetic neuropathy	TRUE	reported	textfile	5	85519569	0.0312927	1.12219e-06	7174	GCST90277251.tsv.gz	TRUE	reported	wZTn6E	2	TRUE	0.00329901	23.7388
GCST90277251	Sterol ester (27:1/20:5) levels	rs1481977	G	A	G	A	0.112727	0.0236306	0.860983	0.859204	FALSE	FALSE	FALSE	JWYTTL	11	103598670	0.545345	0.0390749	274660	Diabetic neuropathy	TRUE	reported	textfile	11	103598670	0.024369	3.79358e-06	7174	GCST90277251.tsv.gz	TRUE	reported	wZTn6E	2	TRUE	0.0029739	21.3924
GCST90277251	Sterol ester (27:1/20:5) levels	rs174581	A	G	A	G	-0.4109	-0.0475043	0.409733	0.414791	FALSE	FALSE	FALSE	JWYTTL	11	61839211	0.0862105	0.0276873	274660	Diabetic neuropathy	TRUE	reported	textfile	11	61839211	0.0163804	3.55701e-133	7174	GCST90277251.tsv.gz	TRUE	reported	wZTn6E	2	TRUE	0.0806395	629.075
GCST90277251	Sterol ester (27:1/20:5) levels	rs182611493	G	A	G	A	-0.180683	0.0783907	0.0538013	0.0509186	FALSE	FALSE	FALSE	JWYTTL	19	19347579	0.216212	0.0633888	274660	Diabetic neuropathy	TRUE	reported	textfile	19	19347579	0.0378757	1.87302e-06	7174	GCST90277251.tsv.gz	TRUE	reported	wZTn6E	2	TRUE	0.00316211	22.7506
GCST90277251	Sterol ester (27:1/20:5) levels	rs2054498	G	A	G	A	-0.0853222	-0.00123364	0.537843	0.537729	FALSE	FALSE	FALSE	JWYTTL	4	37392086	0.964108	0.0274145	274660	Diabetic neuropathy	TRUE	reported	textfile	4	37392086	0.0166125	2.87623e-07	7174	GCST90277251.tsv.gz	TRUE	reported	wZTn6E	2	TRUE	0.00366352	26.3714
GCST90277251	Sterol ester (27:1/20:5) levels	rs2625222	C	T	C	T	-0.125073	0.0375429	0.107239	0.108367	FALSE	FALSE	FALSE	JWYTTL	1	204934830	0.397334	0.0443564	274660	Diabetic neuropathy	TRUE	reported	textfile	1	204934830	0.0270528	3.83961e-06	7174	GCST90277251.tsv.gz	TRUE	reported	wZTn6E	2	TRUE	0.00297063	21.3689
GCST90277251	Sterol ester (27:1/20:5) levels	rs3019200	A	C	A	C	-0.100975	0.0112608	0.803119	0.807756	FALSE	FALSE	FALSE	JWYTTL	11	61481911	0.746996	0.034906	274660	Diabetic neuropathy	TRUE	reported	textfile	11	61481911	0.0213828	2.37469e-06	7174	GCST90277251.tsv.gz	TRUE	reported	wZTn6E	2	TRUE	0.00309877	22.2935
GCST90277251	Sterol ester (27:1/20:5) levels	rs34343838	A	G	A	G	0.124142	-0.01661	0.119814	0.123316	FALSE	FALSE	FALSE	JWYTTL	1	169678964	0.68896	0.0414973	274660	Diabetic neuropathy	TRUE	reported	textfile	1	169678964	0.0256546	1.33142e-06	7174	GCST90277251.tsv.gz	TRUE	reported	wZTn6E	2	TRUE	0.00325335	23.4092
GCST90277251	Sterol ester (27:1/20:5) levels	rs449647	T	A	T	A	-0.133434	0.0496386	0.136396	0.135538	FALSE	TRUE	FALSE	JWYTTL	19	44905307	0.216907	0.0401998	274660	Diabetic neuropathy	TRUE	reported	textfile	19	44905307	0.0250844	1.0706e-07	7174	GCST90277251.tsv.gz	TRUE	reported	wZTn6E	2	TRUE	0.00392875	28.2881
GCST90277251	Sterol ester (27:1/20:5) levels	rs508049	T	C	T	C	-0.15839	-0.0981625	0.0979671	0.092319	FALSE	FALSE	FALSE	JWYTTL	11	68908029	0.041028	0.0480424	274660	Diabetic neuropathy	TRUE	reported	textfile	11	68908029	0.028652	3.35151e-08	7174	GCST90277251.tsv.gz	TRUE	reported	wZTn6E	2	TRUE	0.00424168	30.5509
GCST90277251	Sterol ester (27:1/20:5) levels	rs62025936	G	A	G	A	0.106688	0.00785371	0.164905	0.156313	FALSE	FALSE	FALSE	JWYTTL	16	10434179	0.833444	0.0373477	274660	Diabetic neuropathy	TRUE	reported	textfile	16	10434179	0.0227389	2.75496e-06	7174	GCST90277251.tsv.gz	TRUE	reported	wZTn6E	2	TRUE	0.00305915	22.0075
GCST90277251	Sterol ester (27:1/20:5) levels	rs7936002	G	A	G	A	0.109709	-0.00212937	0.257197	0.245404	FALSE	FALSE	FALSE	JWYTTL	11	62451557	0.947421	0.0322899	274660	Diabetic neuropathy	TRUE	reported	textfile	11	62451557	0.0196714	2.52693e-08	7174	GCST90277251.tsv.gz	TRUE	reported	wZTn6E	2	TRUE	0.00431692	31.0952
GCST90277251	Sterol ester (27:1/20:5) levels	rs7947954	C	T	C	T	0.110621	-0.0348501	0.154687	0.152498	FALSE	FALSE	FALSE	JWYTTL	11	42657198	0.36236	0.0382599	274660	Diabetic neuropathy	TRUE	reported	textfile	11	42657198	0.0230023	1.54607e-06	7174	GCST90277251.tsv.gz	TRUE	reported	wZTn6E	2	TRUE	0.00321346	23.1213
GCST90277251	Sterol ester (27:1/20:5) levels	rs980814	G	T	G	T	0.0790809	0.0358643	0.454706	0.449985	FALSE	FALSE	FALSE	JWYTTL	6	156440204	0.197601	0.027836	274660	Diabetic neuropathy	TRUE	reported	textfile	6	156440204	0.0170448	3.55064e-06	7174	GCST90277251.tsv.gz	TRUE	reported	wZTn6E	2	TRUE	0.00299155	21.5198
GCST90277252	Sterol ester (27:1/22:6) levels	rs10150075	T	C	T	C	-0.204513	0.0544131	0.0530446	0.0613681	FALSE	FALSE	FALSE	MqUAwL	14	72571809	0.325251	0.0553133	274660	Diabetic neuropathy	TRUE	reported	textfile	14	72571809	0.0382124	8.95799e-08	7173	GCST90277252.tsv.gz	TRUE	reported	hgfJiA	2	TRUE	0.00397742	28.636
GCST90277252	Sterol ester (27:1/22:6) levels	rs115647337	T	G	T	G	-0.198006	0.0137727	0.0411956	0.0419915	FALSE	FALSE	FALSE	MqUAwL	4	91336094	0.84253	0.0693287	274660	Diabetic neuropathy	TRUE	reported	textfile	4	91336094	0.0425017	3.23601e-06	7173	GCST90277252.tsv.gz	TRUE	reported	hgfJiA	2	TRUE	0.00301669	21.6982
GCST90277252	Sterol ester (27:1/22:6) levels	rs11591147	T	G	T	G	-0.23804	0.0645114	0.0332154	0.0368986	FALSE	FALSE	FALSE	MqUAwL	1	55039974	0.381305	0.0736857	274660	Diabetic neuropathy	TRUE	reported	textfile	1	55039974	0.0468733	3.90086e-07	7173	GCST90277252.tsv.gz	TRUE	reported	hgfJiA	2	TRUE	0.00358253	25.7827
GCST90277252	Sterol ester (27:1/22:6) levels	rs11633878	A	G	A	G	-0.0974961	0.00578254	0.71883	0.715984	FALSE	FALSE	FALSE	MqUAwL	15	93239374	0.850172	0.0306118	274660	Diabetic neuropathy	TRUE	reported	textfile	15	93239374	0.0204823	1.97307e-06	7173	GCST90277252.tsv.gz	TRUE	reported	hgfJiA	2	TRUE	0.00314881	22.6514
GCST90277252	Sterol ester (27:1/22:6) levels	rs116794590	C	T	C	T	-0.248117	0.0312247	0.0255064	0.0242162	FALSE	FALSE	FALSE	MqUAwL	4	13024335	0.724491	0.08859	274660	Diabetic neuropathy	TRUE	reported	textfile	4	13024335	0.0532874	3.27689e-06	7173	GCST90277252.tsv.gz	TRUE	reported	hgfJiA	2	TRUE	0.00301337	21.6742
GCST90277252	Sterol ester (27:1/22:6) levels	rs117061362	T	G	T	G	0.19914	-0.110952	0.044898	0.0479767	FALSE	FALSE	FALSE	MqUAwL	15	101196347	0.0865765	0.0647427	274660	Diabetic neuropathy	TRUE	reported	textfile	15	101196347	0.0410573	1.2577e-06	7173	GCST90277252.tsv.gz	TRUE	reported	hgfJiA	2	TRUE	0.00326899	23.5188
GCST90277252	Sterol ester (27:1/22:6) levels	rs149229417	A	C	A	C	0.318052	0.0585152	0.0171037	0.0168047	FALSE	FALSE	FALSE	MqUAwL	3	68666055	0.591639	0.109076	274660	Diabetic neuropathy	TRUE	reported	textfile	3	68666055	0.0659503	1.44497e-06	7173	GCST90277252.tsv.gz	TRUE	reported	hgfJiA	2	TRUE	0.00323189	23.251
GCST90277252	Sterol ester (27:1/22:6) levels	rs17110517	T	C	T	C	-0.174936	-0.0226204	0.0609657	0.0576397	FALSE	FALSE	FALSE	MqUAwL	1	54369167	0.702705	0.0592667	274660	Diabetic neuropathy	TRUE	reported	textfile	1	54369167	0.0353871	7.8495e-07	7173	GCST90277252.tsv.gz	TRUE	reported	hgfJiA	2	TRUE	0.0033954	24.4313
GCST90277252	Sterol ester (27:1/22:6) levels	rs174554	G	A	G	A	-0.200968	-0.0491438	0.405862	0.412244	FALSE	FALSE	FALSE	MqUAwL	11	61811991	0.075863	0.0276833	274660	Diabetic neuropathy	TRUE	reported	textfile	11	61811991	0.0168825	2.2609e-32	7173	GCST90277252.tsv.gz	TRUE	reported	hgfJiA	2	TRUE	0.0193724	141.664
GCST90277252	Sterol ester (27:1/22:6) levels	rs2229738	T	C	T	C	-0.113593	-0.036748	0.155986	0.15452	FALSE	FALSE	FALSE	MqUAwL	11	68794860	0.339414	0.0384666	274660	Diabetic neuropathy	TRUE	reported	textfile	11	68794860	0.0234368	1.28064e-06	7173	GCST90277252.tsv.gz	TRUE	reported	hgfJiA	2	TRUE	0.00326427	23.4847
GCST90277252	Sterol ester (27:1/22:6) levels	rs4072727	C	T	C	T	-0.0925712	0.0277976	0.385293	0.368693	FALSE	FALSE	FALSE	MqUAwL	18	48039184	0.328597	0.0284536	274660	Diabetic neuropathy	TRUE	reported	textfile	18	48039184	0.0171626	7.11119e-08	7173	GCST90277252.tsv.gz	TRUE	reported	hgfJiA	2	TRUE	0.00403949	29.0847
GCST90277252	Sterol ester (27:1/22:6) levels	rs72852391	T	C	T	C	0.213123	-0.0952483	0.03913	0.0396709	FALSE	FALSE	FALSE	MqUAwL	17	78966695	0.174887	0.0702075	274660	Diabetic neuropathy	TRUE	reported	textfile	17	78966695	0.0449662	2.17975e-06	7173	GCST90277252.tsv.gz	TRUE	reported	hgfJiA	2	TRUE	0.00312198	22.4578
GCST90277252	Sterol ester (27:1/22:6) levels	rs7412	T	C	T	C	-0.268679	0.000375133	0.053066	0.0538806	FALSE	FALSE	FALSE	MqUAwL	19	44908822	0.994959	0.0593728	274660	Diabetic neuropathy	TRUE	reported	textfile	19	44908822	0.0371984	5.6073e-13	7173	GCST90277252.tsv.gz	TRUE	reported	hgfJiA	2	TRUE	0.00722056	52.1552
GCST90277252	Sterol ester (27:1/22:6) levels	rs75101588	C	T	C	T	0.25893	-0.147512	0.029961	0.0288507	FALSE	FALSE	FALSE	MqUAwL	6	24387133	0.0747997	0.0827934	274660	Diabetic neuropathy	TRUE	reported	textfile	6	24387133	0.0499479	2.22849e-07	7173	GCST90277252.tsv.gz	TRUE	reported	hgfJiA	2	TRUE	0.00373255	26.8664
GCST90277252	Sterol ester (27:1/22:6) levels	rs77456635	A	G	A	G	-0.268171	0.0983982	0.02424	0.0270636	FALSE	FALSE	FALSE	MqUAwL	15	64865848	0.226399	0.0813419	274660	Diabetic neuropathy	TRUE	reported	textfile	15	64865848	0.0535673	5.67753e-07	7173	GCST90277252.tsv.gz	TRUE	reported	hgfJiA	2	TRUE	0.00348184	25.0555
GCST90277252	Sterol ester (27:1/22:6) levels	rs9559135	G	A	G	A	0.0855016	-0.0284429	0.284133	0.281929	FALSE	FALSE	FALSE	MqUAwL	13	107677268	0.352448	0.0305886	274660	Diabetic neuropathy	TRUE	reported	textfile	13	107677268	0.0183359	3.16894e-06	7173	GCST90277252.tsv.gz	TRUE	reported	hgfJiA	2	TRUE	0.00302224	21.7382
GCST90277253	Ceramide (d40:1) levels	rs114910162	T	C	T	C	0.195321	0.0394587	0.0494759	0.0457285	FALSE	FALSE	FALSE	iizjr8	2	141867363	0.547415	0.0655856	274660	Diabetic neuropathy	TRUE	reported	textfile	2	141867363	0.0398544	9.74087e-07	7117	GCST90277253.tsv.gz	TRUE	reported	IlEgl8	2	TRUE	0.00336345	24.0117
GCST90277253	Ceramide (d40:1) levels	rs117873718	C	T	C	T	-0.222939	-0.0379147	0.032618	0.0309984	FALSE	FALSE	FALSE	iizjr8	12	67485111	0.635963	0.0800985	274660	Diabetic neuropathy	TRUE	reported	textfile	12	67485111	0.0483273	4.03269e-06	7117	GCST90277253.tsv.gz	TRUE	reported	IlEgl8	2	TRUE	0.00298122	21.2748
GCST90277253	Ceramide (d40:1) levels	rs11982486	C	T	C	T	0.0893504	0.0349003	0.240523	0.244078	FALSE	FALSE	FALSE	iizjr8	7	95426286	0.271545	0.0317417	274660	Diabetic neuropathy	TRUE	reported	textfile	7	95426286	0.0195164	4.76639e-06	7117	GCST90277253.tsv.gz	TRUE	reported	IlEgl8	2	TRUE	0.00293643	20.9542
GCST90277253	Ceramide (d40:1) levels	rs12366015	G	A	G	A	-0.088126	-0.0260603	0.716811	0.723009	FALSE	FALSE	FALSE	iizjr8	11	117120135	0.396482	0.0307343	274660	Diabetic neuropathy	TRUE	reported	textfile	11	117120135	0.0186203	2.25291e-06	7117	GCST90277253.tsv.gz	TRUE	reported	IlEgl8	2	TRUE	0.00313742	22.393
GCST90277253	Ceramide (d40:1) levels	rs1260326	C	T	C	T	-0.0994691	0.00642094	0.650878	0.651195	FALSE	FALSE	FALSE	iizjr8	2	27508073	0.823762	0.028831	274660	Diabetic neuropathy	TRUE	reported	textfile	2	27508073	0.0175128	1.40033e-08	7117	GCST90277253.tsv.gz	TRUE	reported	IlEgl8	2	TRUE	0.00451236	32.251
GCST90277253	Ceramide (d40:1) levels	rs12927793	A	G	A	G	-0.0791556	0.0334329	0.529955	0.527278	FALSE	FALSE	FALSE	iizjr8	16	89171782	0.222675	0.0274165	274660	Diabetic neuropathy	TRUE	reported	textfile	16	89171782	0.0166825	2.12757e-06	7117	GCST90277253.tsv.gz	TRUE	reported	IlEgl8	2	TRUE	0.00315335	22.5071
GCST90277253	Ceramide (d40:1) levels	rs1346910	T	C	T	C	-0.102509	0.0668328	0.822875	0.825455	FALSE	FALSE	FALSE	iizjr8	9	71460729	0.0634819	0.0360129	274660	Diabetic neuropathy	TRUE	reported	textfile	9	71460729	0.0220678	3.45644e-06	7117	GCST90277253.tsv.gz	TRUE	reported	IlEgl8	2	TRUE	0.00302269	21.5717
GCST90277253	Ceramide (d40:1) levels	rs187429064	G	A	G	A	-0.231992	0.0787597	0.0535314	0.0508992	FALSE	FALSE	FALSE	iizjr8	19	19269704	0.214458	0.0634443	274660	Diabetic neuropathy	TRUE	reported	textfile	19	19269704	0.0379485	1.02441e-09	7117	GCST90277253.tsv.gz	TRUE	reported	IlEgl8	2	TRUE	0.00522378	37.3624
GCST90277253	Ceramide (d40:1) levels	rs2236124	C	T	C	T	0.127704	-0.0339836	0.146373	0.145291	FALSE	FALSE	FALSE	iizjr8	20	13126078	0.383025	0.038957	274660	Diabetic neuropathy	TRUE	reported	textfile	20	13126078	0.0234895	5.60185e-08	7117	GCST90277253.tsv.gz	TRUE	reported	IlEgl8	2	TRUE	0.00413585	29.5488
GCST90277253	Ceramide (d40:1) levels	rs28505920	A	T	A	T	0.123282	-0.0714323	0.171403	0.172866	FALSE	TRUE	FALSE	iizjr8	8	118268727	0.0499045	0.0364306	274660	Diabetic neuropathy	TRUE	reported	textfile	8	118268727	0.0223476	3.57529e-08	7117	GCST90277253.tsv.gz	TRUE	reported	IlEgl8	2	TRUE	0.00425782	30.4239
GCST90277253	Ceramide (d40:1) levels	rs293566	C	T	C	T	-0.0853302	-0.0162056	0.46685	0.467537	FALSE	FALSE	FALSE	iizjr8	20	32510074	0.554055	0.0273885	274660	Diabetic neuropathy	TRUE	reported	textfile	20	32510074	0.0170331	5.57726e-07	7117	GCST90277253.tsv.gz	TRUE	reported	IlEgl8	2	TRUE	0.00351392	25.0897
GCST90277253	Ceramide (d40:1) levels	rs364585	G	A	G	A	-0.263295	-0.0350519	0.66136	0.65732	FALSE	FALSE	FALSE	iizjr8	20	12982070	0.221684	0.0286826	274660	Diabetic neuropathy	TRUE	reported	textfile	20	12982070	0.0174402	1.01838e-50	7117	GCST90277253.tsv.gz	TRUE	reported	IlEgl8	2	TRUE	0.031031	227.856
GCST90277253	Ceramide (d40:1) levels	rs56143221	A	G	A	G	-0.111051	-0.0275075	0.144171	0.150808	FALSE	FALSE	FALSE	iizjr8	10	73731455	0.468448	0.037941	274660	Diabetic neuropathy	TRUE	reported	textfile	10	73731455	0.0241011	4.13736e-06	7117	GCST90277253.tsv.gz	TRUE	reported	IlEgl8	2	TRUE	0.00297427	21.2251
GCST90277253	Ceramide (d40:1) levels	rs56406916	A	G	A	G	0.172956	0.0403733	0.0570568	0.0593454	FALSE	FALSE	FALSE	iizjr8	20	13295543	0.48724	0.0581157	274660	Diabetic neuropathy	TRUE	reported	textfile	20	13295543	0.0374594	3.95562e-06	7117	GCST90277253.tsv.gz	TRUE	reported	IlEgl8	2	TRUE	0.00298644	21.3122
GCST90277253	Ceramide (d40:1) levels	rs5767288	A	G	A	G	-0.113343	0.0259163	0.190342	0.188644	FALSE	FALSE	FALSE	iizjr8	22	46600357	0.457993	0.0349203	274660	Diabetic neuropathy	TRUE	reported	textfile	22	46600357	0.021519	1.42463e-07	7117	GCST90277253.tsv.gz	TRUE	reported	IlEgl8	2	TRUE	0.00388292	27.7347
GCST90277253	Ceramide (d40:1) levels	rs58489806	T	C	T	C	-0.178451	0.0589543	0.0756567	0.0817134	FALSE	FALSE	FALSE	iizjr8	19	19346108	0.22952	0.0490633	274660	Diabetic neuropathy	TRUE	reported	textfile	19	19346108	0.0316157	1.71616e-08	7117	GCST90277253.tsv.gz	TRUE	reported	IlEgl8	2	TRUE	0.00445652	31.8501
GCST90277253	Ceramide (d40:1) levels	rs6535831	T	G	T	G	0.114287	0.0300876	0.860853	0.858266	FALSE	FALSE	FALSE	iizjr8	4	151996582	0.446849	0.0395537	274660	Diabetic neuropathy	TRUE	reported	textfile	4	151996582	0.0243928	2.84759e-06	7117	GCST90277253.tsv.gz	TRUE	reported	IlEgl8	2	TRUE	0.00307493	21.9456
GCST90277253	Ceramide (d40:1) levels	rs7157785	T	G	T	G	0.147618	-0.0299104	0.125459	0.134709	FALSE	FALSE	FALSE	iizjr8	14	63768838	0.45315	0.0398713	274660	Diabetic neuropathy	TRUE	reported	textfile	14	63768838	0.0252287	5.09709e-09	7117	GCST90277253.tsv.gz	TRUE	reported	IlEgl8	2	TRUE	0.00478749	34.2268
GCST90277254	Ceramide (d40:2) levels	rs111745969	A	G	A	G	-0.134898	0.0173521	0.134764	0.136759	FALSE	FALSE	FALSE	jsoX0g	15	92566992	0.664699	0.040034	274660	Diabetic neuropathy	TRUE	reported	textfile	15	92566992	0.0286652	2.58703e-06	5287	GCST90277254.tsv.gz	TRUE	reported	2Hjefc	2	TRUE	0.00417135	22.1379
GCST90277254	Ceramide (d40:2) levels	rs115833524	T	C	T	C	0.23105	-0.111752	0.0418265	0.0426295	FALSE	FALSE	FALSE	jsoX0g	2	167928158	0.0963718	0.0672112	274660	Diabetic neuropathy	TRUE	reported	textfile	2	167928158	0.049361	2.91883e-06	5287	GCST90277254.tsv.gz	TRUE	reported	2Hjefc	2	TRUE	0.00412704	21.9018
GCST90277254	Ceramide (d40:2) levels	rs117671667	T	C	T	C	0.267458	-0.0402231	0.0341145	0.0377156	FALSE	FALSE	FALSE	jsoX0g	11	36075190	0.581151	0.072907	274660	Diabetic neuropathy	TRUE	reported	textfile	11	36075190	0.0570589	2.82596e-06	5287	GCST90277254.tsv.gz	TRUE	reported	2Hjefc	2	TRUE	0.00413861	21.9634
GCST90277254	Ceramide (d40:2) levels	rs12878001	G	T	G	T	0.215989	-0.0260555	0.124065	0.133953	FALSE	FALSE	FALSE	jsoX0g	14	63772911	0.514175	0.0399409	274660	Diabetic neuropathy	TRUE	reported	textfile	14	63772911	0.0286656	5.66633e-14	5287	GCST90277254.tsv.gz	TRUE	reported	2Hjefc	2	TRUE	0.0106241	56.7514
GCST90277254	Ceramide (d40:2) levels	rs12974674	C	G	C	G	0.10569	0.0448435	0.24051	0.238726	FALSE	TRUE	FALSE	jsoX0g	19	38559208	0.165935	0.032369	274660	Diabetic neuropathy	TRUE	reported	textfile	19	38559208	0.0224445	2.54489e-06	5287	GCST90277254.tsv.gz	TRUE	reported	2Hjefc	2	TRUE	0.00417658	22.1658
GCST90277254	Ceramide (d40:2) levels	rs139456652	A	G	A	G	0.213593	0.110021	0.0588129	0.0592519	FALSE	FALSE	FALSE	jsoX0g	11	6300702	0.0640133	0.0594037	274660	Diabetic neuropathy	TRUE	reported	textfile	11	6300702	0.0432284	8.00523e-07	5287	GCST90277254.tsv.gz	TRUE	reported	2Hjefc	2	TRUE	0.00459648	24.4046
GCST90277254	Ceramide (d40:2) levels	rs147060788	C	T	C	T	0.248716	-0.109568	0.0340769	0.0295352	FALSE	FALSE	FALSE	jsoX0g	2	240329826	0.179205	0.081572	274660	Diabetic neuropathy	TRUE	reported	textfile	2	240329826	0.0532558	3.07579e-06	5287	GCST90277254.tsv.gz	TRUE	reported	2Hjefc	2	TRUE	0.00410843	21.8027
GCST90277254	Ceramide (d40:2) levels	rs17748108	C	T	C	T	0.144551	0.0271912	0.122772	0.129973	FALSE	FALSE	FALSE	jsoX0g	13	76834291	0.509203	0.0411938	274660	Diabetic neuropathy	TRUE	reported	textfile	13	76834291	0.0301812	1.72075e-06	5287	GCST90277254.tsv.gz	TRUE	reported	2Hjefc	2	TRUE	0.00431996	22.93
GCST90277254	Ceramide (d40:2) levels	rs187429064	G	A	G	A	-0.220391	0.0787597	0.0535314	0.0508992	FALSE	FALSE	FALSE	jsoX0g	19	19269704	0.214458	0.0634443	274660	Diabetic neuropathy	TRUE	reported	textfile	19	19269704	0.0443906	7.0986e-07	5287	GCST90277254.tsv.gz	TRUE	reported	2Hjefc	2	TRUE	0.00464062	24.64
GCST90277254	Ceramide (d40:2) levels	rs438568	G	A	G	A	-0.227656	-0.0301558	0.665837	0.663251	FALSE	FALSE	FALSE	jsoX0g	20	12978039	0.295212	0.0288088	274660	Diabetic neuropathy	TRUE	reported	textfile	20	12978039	0.0201893	3.65655e-29	5287	GCST90277254.tsv.gz	TRUE	reported	2Hjefc	2	TRUE	0.0234847	127.102
GCST90277254	Ceramide (d40:2) levels	rs61751862	C	G	C	G	0.24997	0.101063	0.0305294	0.0347272	FALSE	TRUE	FALSE	jsoX0g	19	48629610	0.183768	0.0760303	274660	Diabetic neuropathy	TRUE	reported	textfile	19	48629610	0.0539988	3.74987e-06	5287	GCST90277254.tsv.gz	TRUE	reported	2Hjefc	2	TRUE	0.00403684	21.4212
GCST90277254	Ceramide (d40:2) levels	rs61834063	G	A	G	A	-0.112851	-0.0765928	0.209064	0.221736	FALSE	FALSE	FALSE	jsoX0g	1	240877505	0.0194756	0.0327838	274660	Diabetic neuropathy	TRUE	reported	textfile	1	240877505	0.0237626	2.09673e-06	5287	GCST90277254.tsv.gz	TRUE	reported	2Hjefc	2	TRUE	0.00424781	22.5454
GCST90277254	Ceramide (d40:2) levels	rs6559102	A	G	A	G	-0.418324	-0.0672303	0.0131253	0.0153718	FALSE	FALSE	FALSE	jsoX0g	8	6166747	0.534185	0.108152	274660	Diabetic neuropathy	TRUE	reported	textfile	8	6166747	0.0881224	2.11953e-06	5287	GCST90277254.tsv.gz	TRUE	reported	2Hjefc	2	TRUE	0.00424421	22.5262
GCST90277254	Ceramide (d40:2) levels	rs964184	C	G	C	G	-0.14003	-0.00668673	0.848991	0.856325	FALSE	TRUE	FALSE	jsoX0g	11	116778201	0.863739	0.0389633	274660	Diabetic neuropathy	TRUE	reported	textfile	11	116778201	0.026711	1.64242e-07	5287	GCST90277254.tsv.gz	TRUE	reported	2Hjefc	2	TRUE	0.00517131	27.4725
GCST90277255	Ceramide (d42:1) levels	rs10033592	G	T	G	T	-0.0821246	-0.0448253	0.655299	0.647408	FALSE	FALSE	FALSE	9E5uk2	4	40237784	0.115601	0.0284875	274660	Diabetic neuropathy	TRUE	reported	textfile	4	40237784	0.0176572	3.35918e-06	7174	GCST90277255.tsv.gz	TRUE	reported	A7LkWw	2	TRUE	0.00300631	21.6263
GCST90277255	Ceramide (d42:1) levels	rs11105228	A	G	A	G	-0.085957	-0.00980141	0.337067	0.342261	FALSE	FALSE	FALSE	9E5uk2	12	89259912	0.735025	0.0289598	274660	Diabetic neuropathy	TRUE	reported	textfile	12	89259912	0.0176409	1.12504e-06	7174	GCST90277255.tsv.gz	TRUE	reported	A7LkWw	2	TRUE	0.00329856	23.7356
GCST90277255	Ceramide (d42:1) levels	rs114822153	A	G	A	G	0.237444	0.141021	0.0296179	0.0299588	FALSE	FALSE	FALSE	9E5uk2	4	72372827	0.0831228	0.0813813	274660	Diabetic neuropathy	TRUE	reported	textfile	4	72372827	0.0509524	3.21224e-06	7174	GCST90277255.tsv.gz	TRUE	reported	A7LkWw	2	TRUE	0.003018	21.7106
GCST90277255	Ceramide (d42:1) levels	rs114910162	T	C	T	C	0.185799	0.0394587	0.0494759	0.0457285	FALSE	FALSE	FALSE	9E5uk2	2	141867363	0.547415	0.0655856	274660	Diabetic neuropathy	TRUE	reported	textfile	2	141867363	0.0397446	2.99249e-06	7174	GCST90277255.tsv.gz	TRUE	reported	A7LkWw	2	TRUE	0.00303702	21.8479
GCST90277255	Ceramide (d42:1) levels	rs117888980	G	T	G	T	-0.29441	0.13289	0.0185533	0.017515	FALSE	FALSE	FALSE	9E5uk2	9	107021609	0.200225	0.103746	274660	Diabetic neuropathy	TRUE	reported	textfile	9	107021609	0.0636033	3.73973e-06	7174	GCST90277255.tsv.gz	TRUE	reported	A7LkWw	2	TRUE	0.00297776	21.4203
GCST90277255	Ceramide (d42:1) levels	rs1260326	C	T	C	T	-0.088831	0.00642094	0.650878	0.651195	FALSE	FALSE	FALSE	9E5uk2	2	27508073	0.823762	0.028831	274660	Diabetic neuropathy	TRUE	reported	textfile	2	27508073	0.017446	3.63576e-07	7174	GCST90277255.tsv.gz	TRUE	reported	A7LkWw	2	TRUE	0.00360089	25.9189
GCST90277255	Ceramide (d42:1) levels	rs12927793	A	G	A	G	-0.078516	0.0334329	0.529955	0.527278	FALSE	FALSE	FALSE	9E5uk2	16	89171782	0.222675	0.0274165	274660	Diabetic neuropathy	TRUE	reported	textfile	16	89171782	0.016616	2.34225e-06	7174	GCST90277255.tsv.gz	TRUE	reported	A7LkWw	2	TRUE	0.00310279	22.3225
GCST90277255	Ceramide (d42:1) levels	rs186176314	C	T	C	T	0.26929	-0.128546	0.0225114	0.0207257	FALSE	FALSE	FALSE	9E5uk2	5	16573000	0.183505	0.0966482	274660	Diabetic neuropathy	TRUE	reported	textfile	5	16573000	0.057719	3.13192e-06	7174	GCST90277255.tsv.gz	TRUE	reported	A7LkWw	2	TRUE	0.003025	21.7611
GCST90277255	Ceramide (d42:1) levels	rs2236124	C	T	C	T	0.148192	-0.0339836	0.146373	0.145291	FALSE	FALSE	FALSE	9E5uk2	20	13126078	0.383025	0.038957	274660	Diabetic neuropathy	TRUE	reported	textfile	20	13126078	0.0233976	2.53305e-10	7174	GCST90277255.tsv.gz	TRUE	reported	A7LkWw	2	TRUE	0.00556063	40.1038
GCST90277255	Ceramide (d42:1) levels	rs2945048	A	T	A	T	0.0925624	0.044978	0.240793	0.238576	FALSE	TRUE	FALSE	9E5uk2	19	38556464	0.164419	0.0323498	274660	Diabetic neuropathy	TRUE	reported	textfile	19	38556464	0.0194051	1.87822e-06	7174	GCST90277255.tsv.gz	TRUE	reported	A7LkWw	2	TRUE	0.00316156	22.7466
GCST90277255	Ceramide (d42:1) levels	rs364585	G	A	G	A	-0.222717	-0.0350519	0.66136	0.65732	FALSE	FALSE	FALSE	9E5uk2	20	12982070	0.221684	0.0286826	274660	Diabetic neuropathy	TRUE	reported	textfile	20	12982070	0.0174419	6.10811e-37	7174	GCST90277255.tsv.gz	TRUE	reported	A7LkWw	2	TRUE	0.0222227	163.004
GCST90277255	Ceramide (d42:1) levels	rs56368930	C	G	C	G	0.37973	-0.0178134	0.012375	0.0126724	FALSE	TRUE	FALSE	9E5uk2	14	33070106	0.885442	0.12364	274660	Diabetic neuropathy	TRUE	reported	textfile	14	33070106	0.0826758	4.44148e-06	7174	GCST90277255.tsv.gz	TRUE	reported	A7LkWw	2	TRUE	0.00293195	21.0898
GCST90277255	Ceramide (d42:1) levels	rs6977389	A	G	A	G	-0.0777708	-0.0179103	0.560349	0.563602	FALSE	FALSE	FALSE	9E5uk2	7	95390043	0.517829	0.0276951	274660	Diabetic neuropathy	TRUE	reported	textfile	7	95390043	0.0168713	4.10344e-06	7174	GCST90277255.tsv.gz	TRUE	reported	A7LkWw	2	TRUE	0.00295318	21.243
GCST90277255	Ceramide (d42:1) levels	rs7123454	A	C	A	C	-0.110975	-0.0614741	0.811496	0.825455	FALSE	FALSE	FALSE	9E5uk2	11	116833462	0.0904795	0.0363134	274660	Diabetic neuropathy	TRUE	reported	textfile	11	116833462	0.021605	2.86814e-07	7174	GCST90277255.tsv.gz	TRUE	reported	A7LkWw	2	TRUE	0.00366426	26.3767
GCST90277255	Ceramide (d42:1) levels	rs78573518	G	A	G	A	-0.500131	-0.256108	0.00678459	0.00635445	FALSE	FALSE	FALSE	9E5uk2	2	200379367	0.136109	0.171834	274660	Diabetic neuropathy	TRUE	reported	textfile	2	200379367	0.107554	3.37676e-06	7174	GCST90277255.tsv.gz	TRUE	reported	A7LkWw	2	TRUE	0.00300501	21.6169
GCST90277255	Ceramide (d42:1) levels	rs8100204	A	G	A	G	-0.166109	0.0736223	0.170713	0.159222	FALSE	FALSE	FALSE	9E5uk2	19	19282905	0.050328	0.0376168	274660	Diabetic neuropathy	TRUE	reported	textfile	19	19282905	0.0223854	1.29409e-13	7174	GCST90277255.tsv.gz	TRUE	reported	A7LkWw	2	TRUE	0.00761684	55.0472
GCST90277256	Ceramide (d42:2) levels	rs1042034	T	C	T	C	0.102639	0.017573	0.727594	0.732166	FALSE	FALSE	FALSE	iizjr8	2	21002409	0.569712	0.0309125	274660	Diabetic neuropathy	TRUE	reported	textfile	2	21002409	0.018599	3.53615e-08	7173	GCST90277256.tsv.gz	TRUE	reported	IlEgl8	2	TRUE	0.00422771	30.4456
GCST90277256	Ceramide (d42:2) levels	rs116327692	T	C	T	C	0.346637	-0.0873849	0.0142941	0.0162399	FALSE	FALSE	FALSE	iizjr8	2	137364592	0.398203	0.103434	274660	Diabetic neuropathy	TRUE	reported	textfile	2	137364592	0.0715174	1.27822e-06	7173	GCST90277256.tsv.gz	TRUE	reported	IlEgl8	2	TRUE	0.00326442	23.4858
GCST90277256	Ceramide (d42:2) levels	rs1169306	T	C	T	C	-0.0983412	0.0618559	0.359634	0.353895	FALSE	FALSE	FALSE	iizjr8	12	121000508	0.0311494	0.0287014	274660	Diabetic neuropathy	TRUE	reported	textfile	12	121000508	0.0173556	1.51403e-08	7173	GCST90277256.tsv.gz	TRUE	reported	IlEgl8	2	TRUE	0.00445606	32.0975
GCST90277256	Ceramide (d42:2) levels	rs11713732	T	C	T	C	0.112298	0.0531452	0.160202	0.163638	FALSE	FALSE	FALSE	iizjr8	3	54513590	0.148322	0.0367664	274660	Diabetic neuropathy	TRUE	reported	textfile	3	54513590	0.0236642	2.12008e-06	7173	GCST90277256.tsv.gz	TRUE	reported	IlEgl8	2	TRUE	0.00312967	22.5133
GCST90277256	Ceramide (d42:2) levels	rs117704733	T	C	T	C	0.136573	0.0302753	0.0875997	0.0832141	FALSE	FALSE	FALSE	iizjr8	17	37499294	0.543829	0.0498742	274660	Diabetic neuropathy	TRUE	reported	textfile	17	37499294	0.0297186	4.38643e-06	7173	GCST90277256.tsv.gz	TRUE	reported	IlEgl8	2	TRUE	0.00293559	21.1131
GCST90277256	Ceramide (d42:2) levels	rs12356523	A	G	A	G	0.0980092	-0.0578463	0.190552	0.188673	FALSE	FALSE	FALSE	iizjr8	10	130351351	0.0954267	0.0346917	274660	Diabetic neuropathy	TRUE	reported	textfile	10	130351351	0.0210594	3.31489e-06	7173	GCST90277256.tsv.gz	TRUE	reported	IlEgl8	2	TRUE	0.00301045	21.6531
GCST90277256	Ceramide (d42:2) levels	rs1260326	C	T	C	T	-0.0947977	0.00642094	0.650878	0.651195	FALSE	FALSE	FALSE	iizjr8	2	27508073	0.823762	0.028831	274660	Diabetic neuropathy	TRUE	reported	textfile	2	27508073	0.0174347	5.585e-08	7173	GCST90277256.tsv.gz	TRUE	reported	IlEgl8	2	TRUE	0.00410468	29.556
GCST90277256	Ceramide (d42:2) levels	rs12763964	C	T	C	T	-0.131962	0.00308119	0.205697	0.194966	FALSE	FALSE	FALSE	iizjr8	10	70843134	0.929054	0.0346063	274660	Diabetic neuropathy	TRUE	reported	textfile	10	70843134	0.0206836	1.88198e-10	7173	GCST90277256.tsv.gz	TRUE	reported	IlEgl8	2	TRUE	0.0056427	40.6934
GCST90277256	Ceramide (d42:2) levels	rs142985829	T	C	T	C	0.362245	-0.132007	0.0121236	0.0106315	FALSE	FALSE	FALSE	iizjr8	3	102651475	0.333461	0.136489	274660	Diabetic neuropathy	TRUE	reported	textfile	3	102651475	0.07914	4.78745e-06	7173	GCST90277256.tsv.gz	TRUE	reported	IlEgl8	2	TRUE	0.00291236	20.9455
GCST90277256	Ceramide (d42:2) levels	rs1572595	T	C	T	C	-0.0837854	-0.0237118	0.382105	0.376963	FALSE	FALSE	FALSE	iizjr8	10	8406642	0.401904	0.0282881	274660	Diabetic neuropathy	TRUE	reported	textfile	10	8406642	0.0172617	1.2353e-06	7173	GCST90277256.tsv.gz	TRUE	reported	IlEgl8	2	TRUE	0.00327374	23.5531
GCST90277256	Ceramide (d42:2) levels	rs187429064	G	A	G	A	-0.287704	0.0787597	0.0535314	0.0508992	FALSE	FALSE	FALSE	iizjr8	19	19269704	0.214458	0.0634443	274660	Diabetic neuropathy	TRUE	reported	textfile	19	19269704	0.037735	2.74967e-14	7173	GCST90277256.tsv.gz	TRUE	reported	IlEgl8	2	TRUE	0.00803891	58.1142
GCST90277256	Ceramide (d42:2) levels	rs2236124	C	T	C	T	0.169704	-0.0339836	0.146373	0.145291	FALSE	FALSE	FALSE	iizjr8	20	13126078	0.383025	0.038957	274660	Diabetic neuropathy	TRUE	reported	textfile	20	13126078	0.0233739	4.2613e-13	7173	GCST90277256.tsv.gz	TRUE	reported	IlEgl8	2	TRUE	0.00729526	52.6988
GCST90277256	Ceramide (d42:2) levels	rs28505920	A	T	A	T	0.116544	-0.0714323	0.171403	0.172866	FALSE	TRUE	FALSE	iizjr8	8	118268727	0.0499045	0.0364306	274660	Diabetic neuropathy	TRUE	reported	textfile	8	118268727	0.0222444	1.6581e-07	7173	GCST90277256.tsv.gz	TRUE	reported	IlEgl8	2	TRUE	0.00381223	27.4421
GCST90277256	Ceramide (d42:2) levels	rs364585	G	A	G	A	-0.265158	-0.0350519	0.66136	0.65732	FALSE	FALSE	FALSE	iizjr8	20	12982070	0.221684	0.0286826	274660	Diabetic neuropathy	TRUE	reported	textfile	20	12982070	0.0173572	7.11568e-52	7173	GCST90277256.tsv.gz	TRUE	reported	IlEgl8	2	TRUE	0.0315097	233.308
GCST90277256	Ceramide (d42:2) levels	rs5141	C	T	C	T	-0.124841	-0.0177965	0.863694	0.874393	FALSE	FALSE	FALSE	iizjr8	11	116831407	0.66922	0.0416565	274660	Diabetic neuropathy	TRUE	reported	textfile	11	116831407	0.0245758	3.86709e-07	7173	GCST90277256.tsv.gz	TRUE	reported	IlEgl8	2	TRUE	0.00358458	25.7975
GCST90277256	Ceramide (d42:2) levels	rs55817533	C	A	C	A	0.130074	-0.1249	0.115611	0.114733	FALSE	FALSE	FALSE	iizjr8	2	120863835	0.00433441	0.0437825	274660	Diabetic neuropathy	TRUE	reported	textfile	2	120863835	0.0262014	7.04643e-07	7173	GCST90277256.tsv.gz	TRUE	reported	IlEgl8	2	TRUE	0.00342406	24.6383
GCST90277256	Ceramide (d42:2) levels	rs5767288	A	G	A	G	-0.141379	0.0259163	0.190342	0.188644	FALSE	FALSE	FALSE	iizjr8	22	46600357	0.457993	0.0349203	274660	Diabetic neuropathy	TRUE	reported	textfile	22	46600357	0.0214117	4.30754e-11	7173	GCST90277256.tsv.gz	TRUE	reported	IlEgl8	2	TRUE	0.00604136	43.5859
GCST90277256	Ceramide (d42:2) levels	rs6503695	C	T	C	T	0.0837721	-0.0465353	0.31405	0.319484	FALSE	FALSE	FALSE	iizjr8	17	42347515	0.11273	0.0293405	274660	Diabetic neuropathy	TRUE	reported	textfile	17	42347515	0.0179914	3.27638e-06	7173	GCST90277256.tsv.gz	TRUE	reported	IlEgl8	2	TRUE	0.0030134	21.6744
GCST90277256	Ceramide (d42:2) levels	rs6535831	T	G	T	G	0.120941	0.0300876	0.860853	0.858266	FALSE	FALSE	FALSE	iizjr8	4	151996582	0.446849	0.0395537	274660	Diabetic neuropathy	TRUE	reported	textfile	4	151996582	0.0242669	6.3756e-07	7173	GCST90277256.tsv.gz	TRUE	reported	IlEgl8	2	TRUE	0.00345077	24.8312
GCST90277256	Ceramide (d42:2) levels	rs72999033	T	C	T	C	-0.199245	0.120355	0.0623971	0.0644643	FALSE	FALSE	FALSE	iizjr8	19	19255823	0.0267227	0.0543228	274660	Diabetic neuropathy	TRUE	reported	textfile	19	19255823	0.0343829	7.11969e-09	7173	GCST90277256.tsv.gz	TRUE	reported	IlEgl8	2	TRUE	0.00465973	33.5713
GCST90277256	Ceramide (d42:2) levels	rs779714	T	C	T	C	0.120669	0.0202253	0.8701	0.864438	FALSE	FALSE	FALSE	iizjr8	3	7468297	0.611619	0.0398322	274660	Diabetic neuropathy	TRUE	reported	textfile	3	7468297	0.0261567	4.03157e-06	7173	GCST90277256.tsv.gz	TRUE	reported	IlEgl8	2	TRUE	0.00295827	21.2767
GCST90277256	Ceramide (d42:2) levels	rs78709083	T	C	T	C	0.204114	0.0323053	0.0392165	0.0415391	FALSE	FALSE	FALSE	iizjr8	21	28580399	0.641285	0.0693392	274660	Diabetic neuropathy	TRUE	reported	textfile	21	28580399	0.0437824	3.18657e-06	7173	GCST90277256.tsv.gz	TRUE	reported	IlEgl8	2	TRUE	0.00302087	21.7283
GCST90277256	Ceramide (d42:2) levels	rs79098941	C	T	C	T	0.26394	0.0176728	0.0238872	0.025788	FALSE	FALSE	FALSE	iizjr8	16	52635159	0.839342	0.0871715	274660	Diabetic neuropathy	TRUE	reported	textfile	16	52635159	0.0559069	2.3885e-06	7173	GCST90277256.tsv.gz	TRUE	reported	IlEgl8	2	TRUE	0.00309764	22.2822
GCST90277257	Cholesterol levels	rs10812660	A	T	A	T	0.0859508	0.0194043	0.375095	0.378457	FALSE	TRUE	FALSE	77lxle	9	27742537	0.495986	0.0285014	274660	Diabetic neuropathy	TRUE	reported	textfile	9	27742537	0.0178831	1.56748e-06	7166	GCST90277257.tsv.gz	TRUE	reported	ROdtaS	2	TRUE	0.00321321	23.0937
GCST90277257	Cholesterol levels	rs112411704	G	A	G	A	0.303163	-0.0800799	0.0175182	0.0161546	FALSE	FALSE	FALSE	77lxle	9	2958367	0.45245	0.106583	274660	Diabetic neuropathy	TRUE	reported	textfile	9	2958367	0.0660495	4.51145e-06	7166	GCST90277257.tsv.gz	TRUE	reported	ROdtaS	2	TRUE	0.00293131	21.0616
GCST90277257	Cholesterol levels	rs114243848	C	A	C	A	-0.227789	-0.0147679	0.0423232	0.0462904	FALSE	FALSE	FALSE	77lxle	19	49823108	0.818554	0.0643747	274660	Diabetic neuropathy	TRUE	reported	textfile	19	49823108	0.0422417	7.16565e-08	7166	GCST90277257.tsv.gz	TRUE	reported	ROdtaS	2	TRUE	0.00404154	29.0711
GCST90277257	Cholesterol levels	rs11730766	T	C	T	C	0.252852	0.143873	0.0287398	0.0287729	FALSE	FALSE	FALSE	77lxle	4	72366511	0.0803138	0.0822663	274660	Diabetic neuropathy	TRUE	reported	textfile	4	72366511	0.0515779	9.67338e-07	7166	GCST90277257.tsv.gz	TRUE	reported	ROdtaS	2	TRUE	0.00334252	24.0262
GCST90277257	Cholesterol levels	rs118068660	T	C	T	C	-0.161378	0.00991362	0.0946153	0.103062	FALSE	FALSE	FALSE	77lxle	19	11079868	0.825546	0.0449767	274660	Diabetic neuropathy	TRUE	reported	textfile	19	11079868	0.0282534	1.16088e-08	7166	GCST90277257.tsv.gz	TRUE	reported	ROdtaS	2	TRUE	0.00453208	32.6156
GCST90277257	Cholesterol levels	rs11858279	C	T	C	T	0.0877418	-0.00368326	0.302589	0.297013	FALSE	FALSE	FALSE	77lxle	15	58420774	0.901979	0.0299059	274660	Diabetic neuropathy	TRUE	reported	textfile	15	58420774	0.0181876	1.43256e-06	7166	GCST90277257.tsv.gz	TRUE	reported	ROdtaS	2	TRUE	0.00323726	23.267
GCST90277257	Cholesterol levels	rs12552499	G	A	G	A	-0.188787	0.00576522	0.0474496	0.0445399	FALSE	FALSE	FALSE	77lxle	9	121135217	0.930583	0.0661821	274660	Diabetic neuropathy	TRUE	reported	textfile	9	121135217	0.0400685	2.50171e-06	7166	GCST90277257.tsv.gz	TRUE	reported	ROdtaS	2	TRUE	0.00308829	22.193
GCST90277257	Cholesterol levels	rs12562141	C	T	C	T	-0.139218	0.0805274	0.0832304	0.0840164	FALSE	FALSE	FALSE	77lxle	1	181952433	0.107443	0.0500235	274660	Diabetic neuropathy	TRUE	reported	textfile	1	181952433	0.0303353	4.5242e-06	7166	GCST90277257.tsv.gz	TRUE	reported	ROdtaS	2	TRUE	0.00293051	21.0559
GCST90277257	Cholesterol levels	rs1271671	A	G	A	G	0.23516	-0.0938344	0.0278953	0.024494	FALSE	FALSE	FALSE	77lxle	12	31810895	0.28378	0.087543	274660	Diabetic neuropathy	TRUE	reported	textfile	12	31810895	0.0513246	4.69827e-06	7166	GCST90277257.tsv.gz	TRUE	reported	ROdtaS	2	TRUE	0.00292098	20.9872
GCST90277257	Cholesterol levels	rs16963800	C	T	C	T	0.110271	-0.0124432	0.160235	0.157589	FALSE	FALSE	FALSE	77lxle	16	14576910	0.741809	0.0377685	274660	Diabetic neuropathy	TRUE	reported	textfile	16	14576910	0.0228056	1.35622e-06	7166	GCST90277257.tsv.gz	TRUE	reported	ROdtaS	2	TRUE	0.00325198	23.3732
GCST90277257	Cholesterol levels	rs1800961	T	C	T	C	-0.179574	0.0648486	0.0524109	0.0455577	FALSE	FALSE	FALSE	77lxle	20	44413724	0.321484	0.0654103	274660	Diabetic neuropathy	TRUE	reported	textfile	20	44413724	0.037366	1.57076e-06	7166	GCST90277257.tsv.gz	TRUE	reported	ROdtaS	2	TRUE	0.00321262	23.0894
GCST90277257	Cholesterol levels	rs180958041	T	C	T	C	-0.365314	-0.17632	0.0124096	0.0151722	FALSE	FALSE	FALSE	77lxle	2	170149397	0.116597	0.112362	274660	Diabetic neuropathy	TRUE	reported	textfile	2	170149397	0.0771305	2.21711e-06	7166	GCST90277257.tsv.gz	TRUE	reported	ROdtaS	2	TRUE	0.00312066	22.4264
GCST90277257	Cholesterol levels	rs182695896	C	A	C	A	0.268217	0.0320127	0.025305	0.0259614	FALSE	FALSE	FALSE	77lxle	4	73947510	0.711698	0.0866199	274660	Diabetic neuropathy	TRUE	reported	textfile	4	73947510	0.0533247	5.02173e-07	7166	GCST90277257.tsv.gz	TRUE	reported	ROdtaS	2	TRUE	0.0035181	25.2927
GCST90277257	Cholesterol levels	rs2237478	T	C	T	C	-0.0993409	0.0199097	0.198499	0.201087	FALSE	FALSE	FALSE	77lxle	7	50678097	0.559406	0.0341081	274660	Diabetic neuropathy	TRUE	reported	textfile	7	50678097	0.0210886	2.51603e-06	7166	GCST90277257.tsv.gz	TRUE	reported	ROdtaS	2	TRUE	0.00308703	22.184
GCST90277257	Cholesterol levels	rs2879630	A	G	A	G	-0.101233	0.0162694	0.188973	0.184292	FALSE	FALSE	FALSE	77lxle	10	51918584	0.645995	0.0354194	274660	Diabetic neuropathy	TRUE	reported	textfile	10	51918584	0.0211857	1.80104e-06	7166	GCST90277257.tsv.gz	TRUE	reported	ROdtaS	2	TRUE	0.00317614	22.8264
GCST90277257	Cholesterol levels	rs429358	C	T	C	T	0.105625	-0.08512	0.189202	0.18203	FALSE	FALSE	FALSE	77lxle	19	44908684	0.0177668	0.0359089	274660	Diabetic neuropathy	TRUE	reported	textfile	19	44908684	0.0215085	9.26375e-07	7166	GCST90277257.tsv.gz	TRUE	reported	ROdtaS	2	TRUE	0.00335411	24.1097
GCST90277257	Cholesterol levels	rs57405165	T	C	T	C	-0.106878	0.00176258	0.154935	0.163556	FALSE	FALSE	FALSE	77lxle	20	40665923	0.961895	0.0368932	274660	Diabetic neuropathy	TRUE	reported	textfile	20	40665923	0.0230275	3.52459e-06	7166	GCST90277257.tsv.gz	TRUE	reported	ROdtaS	2	TRUE	0.00299711	21.5358
GCST90277257	Cholesterol levels	rs669552	G	A	G	A	-0.108173	0.0196109	0.156026	0.145923	FALSE	FALSE	FALSE	77lxle	3	172335874	0.61625	0.03913	274660	Diabetic neuropathy	TRUE	reported	textfile	3	172335874	0.0232719	3.3989e-06	7166	GCST90277257.tsv.gz	TRUE	reported	ROdtaS	2	TRUE	0.00300601	21.6
GCST90277257	Cholesterol levels	rs73005445	G	A	G	A	-0.090004	-0.0451298	0.253445	0.253682	FALSE	FALSE	FALSE	77lxle	19	15830645	0.149574	0.0313176	274660	Diabetic neuropathy	TRUE	reported	textfile	19	15830645	0.019237	2.93914e-06	7166	GCST90277257.tsv.gz	TRUE	reported	ROdtaS	2	TRUE	0.00304542	21.8841
GCST90277257	Cholesterol levels	rs78721266	G	A	G	A	0.190781	0.0341572	0.0439974	0.0415868	FALSE	FALSE	FALSE	77lxle	9	96213656	0.623897	0.0696609	274660	Diabetic neuropathy	TRUE	reported	textfile	9	96213656	0.0412899	3.90383e-06	7166	GCST90277257.tsv.gz	TRUE	reported	ROdtaS	2	TRUE	0.00297039	21.3433
GCST90277258	Diacylglycerol (16:0_18:1) levels	rs117614422	G	C	G	C	-0.173463	-0.00857811	0.0649907	0.0608227	FALSE	TRUE	FALSE	Em901J	15	40252330	0.880813	0.0572108	274660	Diabetic neuropathy	TRUE	reported	textfile	15	40252330	0.0378622	4.70401e-06	6293	GCST90277258.tsv.gz	TRUE	reported	rYKnET	2	TRUE	0.00332428	20.9828
GCST90277258	Diacylglycerol (16:0_18:1) levels	rs11775636	A	G	A	G	-0.122	-0.0295189	0.15754	0.152487	FALSE	FALSE	FALSE	Em901J	8	142752432	0.436146	0.037907	274660	Diabetic neuropathy	TRUE	reported	textfile	8	142752432	0.0241698	4.59686e-07	6293	GCST90277258.tsv.gz	TRUE	reported	rYKnET	2	TRUE	0.00403238	25.4704
GCST90277258	Diacylglycerol (16:0_18:1) levels	rs118099052	T	A	T	A	0.378683	-0.144718	0.0146135	0.0147441	FALSE	TRUE	FALSE	Em901J	12	44462630	0.209245	0.115254	274660	Diabetic neuropathy	TRUE	reported	textfile	12	44462630	0.0763461	7.21727e-07	6293	GCST90277258.tsv.gz	TRUE	reported	rYKnET	2	TRUE	0.00389427	24.5946
GCST90277258	Diacylglycerol (16:0_18:1) levels	rs1260326	C	T	C	T	-0.0993268	0.00642094	0.650878	0.651195	FALSE	FALSE	FALSE	Em901J	2	27508073	0.823762	0.028831	274660	Diabetic neuropathy	TRUE	reported	textfile	2	27508073	0.018614	9.81218e-08	6293	GCST90277258.tsv.gz	TRUE	reported	rYKnET	2	TRUE	0.00450438	28.4653
GCST90277258	Diacylglycerol (16:0_18:1) levels	rs180999317	A	G	A	G	-0.653502	0.108568	0.00474668	0.00665445	FALSE	FALSE	FALSE	Em901J	7	157355450	0.52922	0.17255	274660	Diabetic neuropathy	TRUE	reported	textfile	7	157355450	0.137471	2.03835e-06	6293	GCST90277258.tsv.gz	TRUE	reported	rYKnET	2	TRUE	0.00357814	22.5909
GCST90277258	Diacylglycerol (16:0_18:1) levels	rs1884216	A	C	A	C	-0.0847771	-0.00639249	0.622644	0.625097	FALSE	FALSE	FALSE	Em901J	14	36679967	0.821335	0.0283068	274660	Diabetic neuropathy	TRUE	reported	textfile	14	36679967	0.0184277	4.29211e-06	6293	GCST90277258.tsv.gz	TRUE	reported	rYKnET	2	TRUE	0.00335196	21.1581
GCST90277258	Diacylglycerol (16:0_18:1) levels	rs36094040	C	T	C	T	-0.0870531	0.0335823	0.348202	0.342747	FALSE	FALSE	FALSE	Em901J	12	72431183	0.245218	0.0288994	274660	Diabetic neuropathy	TRUE	reported	textfile	12	72431183	0.0189894	4.63832e-06	6293	GCST90277258.tsv.gz	TRUE	reported	rYKnET	2	TRUE	0.00332844	21.0091
GCST90277258	Diacylglycerol (16:0_18:1) levels	rs55857911	T	C	T	C	0.148449	0.0452012	0.0925141	0.0916498	FALSE	FALSE	FALSE	Em901J	1	230598232	0.340139	0.0473862	274660	Diabetic neuropathy	TRUE	reported	textfile	1	230598232	0.0320369	3.66084e-06	6293	GCST90277258.tsv.gz	TRUE	reported	rYKnET	2	TRUE	0.0034003	21.4642
GCST90277258	Diacylglycerol (16:0_18:1) levels	rs72753379	T	C	T	C	0.231459	-0.085767	0.039167	0.0359471	FALSE	FALSE	FALSE	Em901J	9	120350676	0.250427	0.0746246	274660	Diabetic neuropathy	TRUE	reported	textfile	9	120350676	0.0477457	1.27613e-06	6293	GCST90277258.tsv.gz	TRUE	reported	rYKnET	2	TRUE	0.00372052	23.4932
GCST90277258	Diacylglycerol (16:0_18:1) levels	rs964184	C	G	C	G	-0.18604	-0.00668673	0.848991	0.856325	FALSE	TRUE	FALSE	Em901J	11	116778201	0.863739	0.0389633	274660	Diabetic neuropathy	TRUE	reported	textfile	11	116778201	0.0245538	4.04272e-14	6293	GCST90277258.tsv.gz	TRUE	reported	rYKnET	2	TRUE	0.00904011	57.3901
GCST90277259	Diacylglycerol (16:0_18:2) levels	rs11182480	C	T	C	T	0.340654	-0.17048	0.0177771	0.0184771	FALSE	FALSE	FALSE	wDfHZC	12	44386579	0.0876355	0.099812	274660	Diabetic neuropathy	TRUE	reported	textfile	12	44386579	0.0712403	1.77607e-06	6075	GCST90277259.tsv.gz	TRUE	reported	LWviY7	2	TRUE	0.00374971	22.8577
GCST90277259	Diacylglycerol (16:0_18:2) levels	rs111934503	C	T	C	T	0.669314	0.193036	0.00456566	0.00445245	FALSE	FALSE	FALSE	wDfHZC	8	130543708	0.36024	0.210989	274660	Diabetic neuropathy	TRUE	reported	textfile	8	130543708	0.13958	1.66212e-06	6075	GCST90277259.tsv.gz	TRUE	reported	LWviY7	2	TRUE	0.00377074	22.9864
GCST90277259	Diacylglycerol (16:0_18:2) levels	rs112122274	G	A	G	A	-0.252753	0.0288059	0.0359716	0.0309765	FALSE	FALSE	FALSE	wDfHZC	9	136257994	0.720742	0.0805833	274660	Diabetic neuropathy	TRUE	reported	textfile	9	136257994	0.0527345	1.67951e-06	6075	GCST90277259.tsv.gz	TRUE	reported	LWviY7	2	TRUE	0.00376719	22.9647
GCST90277259	Diacylglycerol (16:0_18:2) levels	rs1260326	C	T	C	T	-0.102475	0.00642094	0.650878	0.651195	FALSE	FALSE	FALSE	wDfHZC	2	27508073	0.823762	0.028831	274660	Diabetic neuropathy	TRUE	reported	textfile	2	27508073	0.0189096	6.20953e-08	6075	GCST90277259.tsv.gz	TRUE	reported	LWviY7	2	TRUE	0.00481095	29.3581
GCST90277259	Diacylglycerol (16:0_18:2) levels	rs140314539	A	G	A	G	0.308404	0.0359787	0.0213776	0.02677	FALSE	FALSE	FALSE	wDfHZC	2	220215369	0.674348	0.0856253	274660	Diabetic neuropathy	TRUE	reported	textfile	2	220215369	0.0638144	1.37753e-06	6075	GCST90277259.tsv.gz	TRUE	reported	LWviY7	2	TRUE	0.00382992	23.3485
GCST90277259	Diacylglycerol (16:0_18:2) levels	rs144838649	T	C	T	C	-0.58031	-0.297301	0.00471305	0.00478435	FALSE	FALSE	FALSE	wDfHZC	21	44845081	0.113772	0.187991	274660	Diabetic neuropathy	TRUE	reported	textfile	21	44845081	0.125006	3.5158e-06	6075	GCST90277259.tsv.gz	TRUE	reported	LWviY7	2	TRUE	0.00353488	21.5435
GCST90277259	Diacylglycerol (16:0_18:2) levels	rs148163011	G	C	G	C	-0.281341	-0.107554	0.0241916	0.0244692	FALSE	TRUE	FALSE	wDfHZC	9	71279650	0.217282	0.0871736	274660	Diabetic neuropathy	TRUE	reported	textfile	9	71279650	0.0600208	2.82505e-06	6075	GCST90277259.tsv.gz	TRUE	reported	LWviY7	2	TRUE	0.0036037	21.9644
GCST90277259	Diacylglycerol (16:0_18:2) levels	rs17145750	T	C	T	C	-0.133888	0.0658093	0.140658	0.148505	FALSE	FALSE	FALSE	wDfHZC	7	73612048	0.0845512	0.0381531	274660	Diabetic neuropathy	TRUE	reported	textfile	7	73612048	0.0261469	3.13516e-07	6075	GCST90277259.tsv.gz	TRUE	reported	LWviY7	2	TRUE	0.0042976	26.212
GCST90277259	Diacylglycerol (16:0_18:2) levels	rs2004776	T	C	T	C	-0.107535	-0.0284869	0.196464	0.190953	FALSE	FALSE	FALSE	wDfHZC	1	230712956	0.409902	0.0345687	274660	Diabetic neuropathy	TRUE	reported	textfile	1	230712956	0.0229444	2.83384e-06	6075	GCST90277259.tsv.gz	TRUE	reported	LWviY7	2	TRUE	0.00360274	21.9585
GCST90277259	Diacylglycerol (16:0_18:2) levels	rs34606692	T	C	T	C	-0.113829	0.0578119	0.19634	0.200121	FALSE	FALSE	FALSE	wDfHZC	5	149755706	0.0897987	0.034078	274660	Diabetic neuropathy	TRUE	reported	textfile	5	149755706	0.0229667	7.37751e-07	6075	GCST90277259.tsv.gz	TRUE	reported	LWviY7	2	TRUE	0.00402726	24.5565
GCST90277259	Diacylglycerol (16:0_18:2) levels	rs35986054	C	T	C	T	0.106823	0.0411049	0.196235	0.203146	FALSE	FALSE	FALSE	wDfHZC	17	1623049	0.226505	0.0339875	274660	Diabetic neuropathy	TRUE	reported	textfile	17	1623049	0.0232206	4.29974e-06	6075	GCST90277259.tsv.gz	TRUE	reported	LWviY7	2	TRUE	0.00347157	21.1563
GCST90277259	Diacylglycerol (16:0_18:2) levels	rs4806901	C	T	C	T	0.121442	0.051633	0.150519	0.151161	FALSE	FALSE	FALSE	wDfHZC	19	3057222	0.179328	0.038451	274660	Diabetic neuropathy	TRUE	reported	textfile	19	3057222	0.0263643	4.18415e-06	6075	GCST90277259.tsv.gz	TRUE	reported	LWviY7	2	TRUE	0.00348053	21.2111
GCST90277259	Diacylglycerol (16:0_18:2) levels	rs57747810	A	C	A	C	-0.40422	-0.0280779	0.0117031	0.0102891	FALSE	FALSE	FALSE	wDfHZC	12	19924761	0.834773	0.134612	274660	Diabetic neuropathy	TRUE	reported	textfile	12	19924761	0.0843771	1.7001e-06	6075	GCST90277259.tsv.gz	TRUE	reported	LWviY7	2	TRUE	0.00376359	22.9426
GCST90277259	Diacylglycerol (16:0_18:2) levels	rs6687291	A	G	A	G	0.0981228	-0.0466389	0.319911	0.32778	FALSE	FALSE	FALSE	wDfHZC	1	230586281	0.110626	0.0292337	274660	Diabetic neuropathy	TRUE	reported	textfile	1	230586281	0.0198149	7.53832e-07	6075	GCST90277259.tsv.gz	TRUE	reported	LWviY7	2	TRUE	0.00402032	24.5139
GCST90277259	Diacylglycerol (16:0_18:2) levels	rs6810359	T	G	T	G	-0.192355	0.0092112	0.0528312	0.0553056	FALSE	FALSE	FALSE	wDfHZC	3	188792426	0.876173	0.0591137	274660	Diabetic neuropathy	TRUE	reported	textfile	3	188792426	0.0414853	3.61236e-06	6075	GCST90277259.tsv.gz	TRUE	reported	LWviY7	2	TRUE	0.00352645	21.4919
GCST90277259	Diacylglycerol (16:0_18:2) levels	rs7165355	C	G	C	G	-0.107268	-0.0608347	0.19247	0.19758	FALSE	TRUE	FALSE	wDfHZC	15	38675336	0.0769113	0.0343913	274660	Diabetic neuropathy	TRUE	reported	textfile	15	38675336	0.0232193	3.91768e-06	6075	GCST90277259.tsv.gz	TRUE	reported	LWviY7	2	TRUE	0.00350084	21.3353
GCST90277259	Diacylglycerol (16:0_18:2) levels	rs78504564	T	C	T	C	-0.630151	0.114989	0.00491725	0.00615571	FALSE	FALSE	FALSE	wDfHZC	2	42953102	0.514757	0.176512	274660	Diabetic neuropathy	TRUE	reported	textfile	2	42953102	0.133693	2.48848e-06	6075	GCST90277259.tsv.gz	TRUE	reported	LWviY7	2	TRUE	0.00364368	22.209
GCST90277259	Diacylglycerol (16:0_18:2) levels	rs9344829	T	C	T	C	0.0895723	0.00182264	0.373208	0.382473	FALSE	FALSE	FALSE	wDfHZC	6	64177173	0.948537	0.0282385	274660	Diabetic neuropathy	TRUE	reported	textfile	6	64177173	0.0187517	1.82213e-06	6075	GCST90277259.tsv.gz	TRUE	reported	LWviY7	2	TRUE	0.0037419	22.8099
GCST90277259	Diacylglycerol (16:0_18:2) levels	rs964184	C	G	C	G	-0.224813	-0.00668673	0.848991	0.856325	FALSE	TRUE	FALSE	wDfHZC	11	116778201	0.863739	0.0389633	274660	Diabetic neuropathy	TRUE	reported	textfile	11	116778201	0.0247993	1.64373e-19	6075	GCST90277259.tsv.gz	TRUE	reported	LWviY7	2	TRUE	0.013347	82.1525
GCST90277260	Diacylglycerol (16:1_18:1) levels	rs10502551	G	C	G	C	-0.212813	-0.0385278	0.0508576	0.0512024	FALSE	TRUE	FALSE	plyy0x	18	30887893	0.535628	0.0621981	274660	Diabetic neuropathy	TRUE	reported	textfile	18	30887893	0.0415968	3.21357e-07	6215	GCST90277260.tsv.gz	TRUE	reported	zVf6jU	2	TRUE	0.00419382	26.166
GCST90277260	Diacylglycerol (16:1_18:1) levels	rs111750990	C	A	C	A	-0.214278	0.113852	0.0413621	0.0402769	FALSE	FALSE	FALSE	plyy0x	12	96298692	0.0951262	0.0682173	274660	Diabetic neuropathy	TRUE	reported	textfile	12	96298692	0.0455897	2.65328e-06	6215	GCST90277260.tsv.gz	TRUE	reported	zVf6jU	2	TRUE	0.00354193	22.0842
GCST90277260	Diacylglycerol (16:1_18:1) levels	rs11182480	C	T	C	T	0.345205	-0.17048	0.0177771	0.0184771	FALSE	FALSE	FALSE	plyy0x	12	44386579	0.0876355	0.099812	274660	Diabetic neuropathy	TRUE	reported	textfile	12	44386579	0.069573	7.1595e-07	6215	GCST90277260.tsv.gz	TRUE	reported	zVf6jU	2	TRUE	0.00394561	24.6112
GCST90277260	Diacylglycerol (16:1_18:1) levels	rs112122274	G	A	G	A	-0.259929	0.0288059	0.0359716	0.0309765	FALSE	FALSE	FALSE	plyy0x	9	136257994	0.720742	0.0805833	274660	Diabetic neuropathy	TRUE	reported	textfile	9	136257994	0.0525045	7.57659e-07	6215	GCST90277260.tsv.gz	TRUE	reported	zVf6jU	2	TRUE	0.00392795	24.5006
GCST90277260	Diacylglycerol (16:1_18:1) levels	rs11775636	A	G	A	G	-0.113375	-0.0295189	0.15754	0.152487	FALSE	FALSE	FALSE	plyy0x	8	142752432	0.436146	0.037907	274660	Diabetic neuropathy	TRUE	reported	textfile	8	142752432	0.0242701	3.05366e-06	6215	GCST90277260.tsv.gz	TRUE	reported	zVf6jU	2	TRUE	0.00349887	21.8148
GCST90277260	Diacylglycerol (16:1_18:1) levels	rs1260326	C	T	C	T	-0.11192	0.00642094	0.650878	0.651195	FALSE	FALSE	FALSE	plyy0x	2	27508073	0.823762	0.028831	274660	Diabetic neuropathy	TRUE	reported	textfile	2	27508073	0.0186705	2.15261e-09	6215	GCST90277260.tsv.gz	TRUE	reported	zVf6jU	2	TRUE	0.00574855	35.9223
GCST90277260	Diacylglycerol (16:1_18:1) levels	rs140283718	A	T	A	T	-0.265886	0.0624685	0.0256515	0.0249778	FALSE	TRUE	FALSE	plyy0x	19	30685856	0.49595	0.0917474	274660	Diabetic neuropathy	TRUE	reported	textfile	19	30685856	0.0571052	3.28899e-06	6215	GCST90277260.tsv.gz	TRUE	reported	zVf6jU	2	TRUE	0.00347605	21.672
GCST90277260	Diacylglycerol (16:1_18:1) levels	rs2182380	G	A	G	A	0.260746	0.175834	0.03059	0.0299297	FALSE	FALSE	FALSE	plyy0x	6	43900875	0.0275651	0.0798007	274660	Diabetic neuropathy	TRUE	reported	textfile	6	43900875	0.0543597	1.64945e-06	6215	GCST90277260.tsv.gz	TRUE	reported	zVf6jU	2	TRUE	0.00368838	23.0007
GCST90277260	Diacylglycerol (16:1_18:1) levels	rs77134026	A	G	A	G	0.257957	0.0947099	0.0306174	0.0322232	FALSE	FALSE	FALSE	plyy0x	7	36495127	0.232776	0.0793722	274660	Diabetic neuropathy	TRUE	reported	textfile	7	36495127	0.055336	3.20162e-06	6215	GCST90277260.tsv.gz	TRUE	reported	zVf6jU	2	TRUE	0.00348435	21.724
GCST90277260	Diacylglycerol (16:1_18:1) levels	rs7910473	T	C	T	C	0.284781	-0.0332889	0.977325	0.980172	FALSE	FALSE	FALSE	plyy0x	10	62379823	0.744343	0.102079	274660	Diabetic neuropathy	TRUE	reported	textfile	10	62379823	0.0610289	3.12792e-06	6215	GCST90277260.tsv.gz	TRUE	reported	zVf6jU	2	TRUE	0.00349133	21.7676
GCST90277260	Diacylglycerol (16:1_18:1) levels	rs7955732	T	G	T	G	-0.0886008	0.0254249	0.422862	0.417461	FALSE	FALSE	FALSE	plyy0x	12	72331215	0.359202	0.0277296	274660	Diabetic neuropathy	TRUE	reported	textfile	12	72331215	0.0182566	1.24412e-06	6215	GCST90277260.tsv.gz	TRUE	reported	zVf6jU	2	TRUE	0.0037753	23.5448
GCST90277260	Diacylglycerol (16:1_18:1) levels	rs964184	C	G	C	G	-0.163958	-0.00668673	0.848991	0.856325	FALSE	TRUE	FALSE	plyy0x	11	116778201	0.863739	0.0389633	274660	Diabetic neuropathy	TRUE	reported	textfile	11	116778201	0.0246535	3.16883e-11	6215	GCST90277260.tsv.gz	TRUE	reported	zVf6jU	2	TRUE	0.00706622	44.2149
GCST90277261	Diacylglycerol (18:1_18:1) levels	rs10169217	G	A	G	A	-0.0982652	-0.0112109	0.676036	0.674488	FALSE	FALSE	FALSE	0iP4Jm	2	212010621	0.702271	0.0293282	274660	Diabetic neuropathy	TRUE	reported	textfile	2	212010621	0.0182234	7.18195e-08	6884	GCST90277261.tsv.gz	TRUE	reported	QWFTcS	2	TRUE	0.004206	29.068
GCST90277261	Diacylglycerol (18:1_18:1) levels	rs1042034	T	C	T	C	0.10387	0.017573	0.727594	0.732166	FALSE	FALSE	FALSE	0iP4Jm	2	21002409	0.569712	0.0309125	274660	Diabetic neuropathy	TRUE	reported	textfile	2	21002409	0.0190302	4.96797e-08	6884	GCST90277261.tsv.gz	TRUE	reported	QWFTcS	2	TRUE	0.00430901	29.7829
GCST90277261	Diacylglycerol (18:1_18:1) levels	rs116011373	A	G	A	G	-0.186075	-0.0449097	0.0487529	0.0487227	FALSE	FALSE	FALSE	0iP4Jm	3	87298641	0.490136	0.0650779	274660	Diabetic neuropathy	TRUE	reported	textfile	3	87298641	0.0398387	3.0554e-06	6884	GCST90277261.tsv.gz	TRUE	reported	QWFTcS	2	TRUE	0.00315901	21.8092
GCST90277261	Diacylglycerol (18:1_18:1) levels	rs116796527	T	C	T	C	-0.337288	0.132095	0.0143341	0.0152416	FALSE	FALSE	FALSE	0iP4Jm	4	62344980	0.236657	0.111624	274660	Diabetic neuropathy	TRUE	reported	textfile	4	62344980	0.0717999	2.68077e-06	6884	GCST90277261.tsv.gz	TRUE	reported	QWFTcS	2	TRUE	0.00319539	22.0611
GCST90277261	Diacylglycerol (18:1_18:1) levels	rs1260326	C	T	C	T	-0.122667	0.00642094	0.650878	0.651195	FALSE	FALSE	FALSE	0iP4Jm	2	27508073	0.823762	0.028831	274660	Diabetic neuropathy	TRUE	reported	textfile	2	27508073	0.0177922	5.87541e-12	6884	GCST90277261.tsv.gz	TRUE	reported	QWFTcS	2	TRUE	0.00685752	47.5193
GCST90277261	Diacylglycerol (18:1_18:1) levels	rs139500046	C	A	C	A	-0.392874	-0.0805937	0.011246	0.0127496	FALSE	FALSE	FALSE	0iP4Jm	12	96850670	0.517135	0.124418	274660	Diabetic neuropathy	TRUE	reported	textfile	12	96850670	0.0806545	1.13365e-06	6884	GCST90277261.tsv.gz	TRUE	reported	QWFTcS	2	TRUE	0.0034349	23.7205
GCST90277261	Diacylglycerol (18:1_18:1) levels	rs147782497	A	C	A	C	0.258536	-0.0238333	0.0242209	0.021853	FALSE	FALSE	FALSE	0iP4Jm	18	78352143	0.811334	0.0998441	274660	Diabetic neuropathy	TRUE	reported	textfile	18	78352143	0.0564599	4.74776e-06	6884	GCST90277261.tsv.gz	TRUE	reported	QWFTcS	2	TRUE	0.00303669	20.9621
GCST90277261	Diacylglycerol (18:1_18:1) levels	rs157582	T	C	T	C	0.0943821	-0.0119985	0.223336	0.231087	FALSE	FALSE	FALSE	0iP4Jm	19	44892962	0.711038	0.0323878	274660	Diabetic neuropathy	TRUE	reported	textfile	19	44892962	0.0205469	4.43342e-06	6884	GCST90277261.tsv.gz	TRUE	reported	QWFTcS	2	TRUE	0.00305574	21.0941
GCST90277261	Diacylglycerol (18:1_18:1) levels	rs17596144	T	C	T	C	0.130967	-0.0227477	0.151717	0.146126	FALSE	FALSE	FALSE	0iP4Jm	1	220805303	0.560817	0.0391103	274660	Diabetic neuropathy	TRUE	reported	textfile	1	220805303	0.0238742	4.25945e-08	6884	GCST90277261.tsv.gz	TRUE	reported	QWFTcS	2	TRUE	0.00435242	30.0843
GCST90277261	Diacylglycerol (18:1_18:1) levels	rs268	G	A	G	A	0.281466	-0.0177326	0.0226757	0.0224243	FALSE	FALSE	FALSE	0iP4Jm	8	19956018	0.845583	0.0910495	274660	Diabetic neuropathy	TRUE	reported	textfile	8	19956018	0.0580317	1.25965e-06	6884	GCST90277261.tsv.gz	TRUE	reported	QWFTcS	2	TRUE	0.00340564	23.5177
GCST90277261	Diacylglycerol (18:1_18:1) levels	rs35332062	A	G	A	G	-0.143787	0.0331651	0.121986	0.128985	FALSE	FALSE	FALSE	0iP4Jm	7	73597712	0.412027	0.0404289	274660	Diabetic neuropathy	TRUE	reported	textfile	7	73597712	0.025949	3.11246e-08	6884	GCST90277261.tsv.gz	TRUE	reported	QWFTcS	2	TRUE	0.00444042	30.6953
GCST90277261	Diacylglycerol (18:1_18:1) levels	rs36094040	C	T	C	T	-0.0828741	0.0335823	0.348202	0.342747	FALSE	FALSE	FALSE	0iP4Jm	12	72431183	0.245218	0.0288994	274660	Diabetic neuropathy	TRUE	reported	textfile	12	72431183	0.0181348	4.95843e-06	6884	GCST90277261.tsv.gz	TRUE	reported	QWFTcS	2	TRUE	0.00302451	20.8779
GCST90277261	Diacylglycerol (18:1_18:1) levels	rs3770813	T	G	T	G	-0.24588	-0.0457154	0.0277123	0.0258948	FALSE	FALSE	FALSE	0iP4Jm	2	36549412	0.59593	0.0862129	274660	Diabetic neuropathy	TRUE	reported	textfile	2	36549412	0.052062	2.36931e-06	6884	GCST90277261.tsv.gz	TRUE	reported	QWFTcS	2	TRUE	0.00322968	22.2986
GCST90277261	Diacylglycerol (18:1_18:1) levels	rs62046299	C	T	C	T	0.36387	0.085578	0.016456	0.0153753	FALSE	FALSE	FALSE	0iP4Jm	16	82009735	0.432529	0.109034	274660	Diabetic neuropathy	TRUE	reported	textfile	16	82009735	0.0722036	4.78193e-07	6884	GCST90277261.tsv.gz	TRUE	reported	QWFTcS	2	TRUE	0.00367565	25.3892
GCST90277261	Diacylglycerol (18:1_18:1) levels	rs62291573	C	T	C	T	0.106679	0.0182228	0.214362	0.209795	FALSE	FALSE	FALSE	0iP4Jm	4	4999649	0.589962	0.0338154	274660	Diabetic neuropathy	TRUE	reported	textfile	4	4999649	0.0214718	6.90896e-07	6884	GCST90277261.tsv.gz	TRUE	reported	QWFTcS	2	TRUE	0.00357294	24.6771
GCST90277261	Diacylglycerol (18:1_18:1) levels	rs76950187	G	A	G	A	0.159728	-0.0341831	0.0744995	0.0777517	FALSE	FALSE	FALSE	0iP4Jm	2	128427075	0.503459	0.0510915	274660	Diabetic neuropathy	TRUE	reported	textfile	2	128427075	0.0325695	9.58486e-07	6884	GCST90277261.tsv.gz	TRUE	reported	QWFTcS	2	TRUE	0.00348164	24.0444
GCST90277261	Diacylglycerol (18:1_18:1) levels	rs7782961	T	A	T	A	0.0946344	-0.0460292	0.231896	0.22533	FALSE	TRUE	FALSE	0iP4Jm	7	6295952	0.161025	0.0328397	274660	Diabetic neuropathy	TRUE	reported	textfile	7	6295952	0.0203859	3.50905e-06	6884	GCST90277261.tsv.gz	TRUE	reported	QWFTcS	2	TRUE	0.00312061	21.5433
GCST90277261	Diacylglycerol (18:1_18:1) levels	rs964184	C	G	C	G	-0.263829	-0.00668673	0.848991	0.856325	FALSE	TRUE	FALSE	0iP4Jm	11	116778201	0.863739	0.0389633	274660	Diabetic neuropathy	TRUE	reported	textfile	11	116778201	0.0234323	3.74031e-29	6884	GCST90277261.tsv.gz	TRUE	reported	QWFTcS	2	TRUE	0.0180821	126.733
GCST90277261	Diacylglycerol (18:1_18:1) levels	rs9865586	G	A	G	A	-0.106769	0.0540548	0.16497	0.161147	FALSE	FALSE	FALSE	0iP4Jm	3	132015999	0.147542	0.0373238	274660	Diabetic neuropathy	TRUE	reported	textfile	3	132015999	0.0225922	2.33403e-06	6884	GCST90277261.tsv.gz	TRUE	reported	QWFTcS	2	TRUE	0.00323389	22.3279
GCST90277262	Diacylglycerol (18:1_18:2) levels	rs1042034	T	C	T	C	0.0933662	0.017573	0.727594	0.732166	FALSE	FALSE	FALSE	X3kEBX	2	21002409	0.569712	0.0309125	274660	Diabetic neuropathy	TRUE	reported	textfile	2	21002409	0.0194673	1.64957e-06	6613	GCST90277262.tsv.gz	TRUE	reported	Tj5sjb	2	TRUE	0.00346626	22.9952
GCST90277262	Diacylglycerol (18:1_18:2) levels	rs10773708	A	G	A	G	-0.0871411	0.015258	0.682589	0.676876	FALSE	FALSE	FALSE	X3kEBX	12	129796667	0.601448	0.0292119	274660	Diabetic neuropathy	TRUE	reported	textfile	12	129796667	0.0188187	3.71447e-06	6613	GCST90277262.tsv.gz	TRUE	reported	Tj5sjb	2	TRUE	0.00323193	21.4356
GCST90277262	Diacylglycerol (18:1_18:2) levels	rs11668758	T	C	T	C	0.0962473	-0.0145287	0.306566	0.307442	FALSE	FALSE	FALSE	X3kEBX	19	44971423	0.625312	0.0297515	274660	Diabetic neuropathy	TRUE	reported	textfile	19	44971423	0.0190611	4.54358e-07	6613	GCST90277262.tsv.gz	TRUE	reported	Tj5sjb	2	TRUE	0.00384071	25.4888
GCST90277262	Diacylglycerol (18:1_18:2) levels	rs11684166	A	G	A	G	0.106307	-0.0382179	0.176517	0.177249	FALSE	FALSE	FALSE	X3kEBX	2	111060064	0.291027	0.0361956	274660	Diabetic neuropathy	TRUE	reported	textfile	2	111060064	0.0228942	3.4906e-06	6613	GCST90277262.tsv.gz	TRUE	reported	Tj5sjb	2	TRUE	0.00324983	21.5547
GCST90277262	Diacylglycerol (18:1_18:2) levels	rs117416257	T	C	T	C	-0.604472	0.00328026	0.00456826	0.00600752	FALSE	FALSE	FALSE	X3kEBX	10	5793091	0.984882	0.173117	274660	Diabetic neuropathy	TRUE	reported	textfile	10	5793091	0.130717	3.83007e-06	6613	GCST90277262.tsv.gz	TRUE	reported	Tj5sjb	2	TRUE	0.0032232	21.3775
GCST90277262	Diacylglycerol (18:1_18:2) levels	rs1233660	A	T	A	T	-0.0976838	0.0833299	0.220513	0.213051	FALSE	TRUE	FALSE	X3kEBX	6	28292472	0.0119325	0.0331445	274660	Diabetic neuropathy	TRUE	reported	textfile	6	28292472	0.0208965	3.00094e-06	6613	GCST90277262.tsv.gz	TRUE	reported	Tj5sjb	2	TRUE	0.00329357	21.8457
GCST90277262	Diacylglycerol (18:1_18:2) levels	rs12365864	G	A	G	A	0.123537	-0.0256161	0.166329	0.159103	FALSE	FALSE	FALSE	X3kEBX	11	116618319	0.491346	0.0372235	274660	Diabetic neuropathy	TRUE	reported	textfile	11	116618319	0.0235387	1.58149e-07	6613	GCST90277262.tsv.gz	TRUE	reported	Tj5sjb	2	TRUE	0.00414787	27.5358
GCST90277262	Diacylglycerol (18:1_18:2) levels	rs1260326	C	T	C	T	-0.128985	0.00642094	0.650878	0.651195	FALSE	FALSE	FALSE	X3kEBX	2	27508073	0.823762	0.028831	274660	Diabetic neuropathy	TRUE	reported	textfile	2	27508073	0.0180533	9.97682e-13	6613	GCST90277262.tsv.gz	TRUE	reported	Tj5sjb	2	TRUE	0.00765997	51.031
GCST90277262	Diacylglycerol (18:1_18:2) levels	rs141116593	G	C	G	C	0.155326	-0.00381666	0.0740121	0.0696702	FALSE	TRUE	FALSE	X3kEBX	6	154880792	0.945668	0.0560054	274660	Diabetic neuropathy	TRUE	reported	textfile	6	154880792	0.0331375	2.82126e-06	6613	GCST90277262.tsv.gz	TRUE	reported	Tj5sjb	2	TRUE	0.00331139	21.9643
GCST90277262	Diacylglycerol (18:1_18:2) levels	rs157582	T	C	T	C	0.117905	-0.0119985	0.223336	0.231087	FALSE	FALSE	FALSE	X3kEBX	19	44892962	0.711038	0.0323878	274660	Diabetic neuropathy	TRUE	reported	textfile	19	44892962	0.0208635	1.65714e-08	6613	GCST90277262.tsv.gz	TRUE	reported	Tj5sjb	2	TRUE	0.00480617	31.927
GCST90277262	Diacylglycerol (18:1_18:2) levels	rs17007519	T	C	T	C	-0.301082	0.0279088	0.0218632	0.0191116	FALSE	FALSE	FALSE	X3kEBX	4	141672748	0.785881	0.102733	274660	Diabetic neuropathy	TRUE	reported	textfile	4	141672748	0.0603587	6.23764e-07	6613	GCST90277262.tsv.gz	TRUE	reported	Tj5sjb	2	TRUE	0.00374852	24.8747
GCST90277262	Diacylglycerol (18:1_18:2) levels	rs1874124	T	C	T	C	0.118137	-0.0187617	0.151915	0.145928	FALSE	FALSE	FALSE	X3kEBX	1	220801995	0.632266	0.0392062	274660	Diabetic neuropathy	TRUE	reported	textfile	1	220801995	0.0243982	1.31322e-06	6613	GCST90277262.tsv.gz	TRUE	reported	Tj5sjb	2	TRUE	0.00353281	23.4382
GCST90277262	Diacylglycerol (18:1_18:2) levels	rs2352723	C	T	C	T	-0.112348	0.0573202	0.76854	0.765719	FALSE	FALSE	FALSE	X3kEBX	1	230156121	0.07625	0.0323319	274660	Diabetic neuropathy	TRUE	reported	textfile	1	230156121	0.0203979	3.76323e-08	6613	GCST90277262.tsv.gz	TRUE	reported	Tj5sjb	2	TRUE	0.0045664	30.3269
GCST90277262	Diacylglycerol (18:1_18:2) levels	rs268	G	A	G	A	0.336	-0.0177326	0.0226757	0.0224243	FALSE	FALSE	FALSE	X3kEBX	8	19956018	0.845583	0.0910495	274660	Diabetic neuropathy	TRUE	reported	textfile	8	19956018	0.0582284	8.25719e-09	6613	GCST90277262.tsv.gz	TRUE	reported	Tj5sjb	2	TRUE	0.0050099	33.2872
GCST90277262	Diacylglycerol (18:1_18:2) levels	rs4608457	T	C	T	C	-0.199572	0.0311394	0.0452902	0.0420112	FALSE	FALSE	FALSE	X3kEBX	19	20106360	0.658129	0.0703718	274660	Diabetic neuropathy	TRUE	reported	textfile	19	20106360	0.0417726	1.80899e-06	6613	GCST90277262.tsv.gz	TRUE	reported	Tj5sjb	2	TRUE	0.00343971	22.8184
GCST90277262	Diacylglycerol (18:1_18:2) levels	rs55788915	A	C	A	C	-0.251482	0.0409054	0.0310445	0.0327413	FALSE	FALSE	FALSE	X3kEBX	16	23267056	0.596818	0.0773284	274660	Diabetic neuropathy	TRUE	reported	textfile	16	23267056	0.0527715	1.92284e-06	6613	GCST90277262.tsv.gz	TRUE	reported	Tj5sjb	2	TRUE	0.00342237	22.703
GCST90277262	Diacylglycerol (18:1_18:2) levels	rs62291573	C	T	C	T	0.100201	0.0182228	0.214362	0.209795	FALSE	FALSE	FALSE	X3kEBX	4	4999649	0.589962	0.0338154	274660	Diabetic neuropathy	TRUE	reported	textfile	4	4999649	0.021883	4.75379e-06	6613	GCST90277262.tsv.gz	TRUE	reported	Tj5sjb	2	TRUE	0.00316051	20.9604
GCST90277262	Diacylglycerol (18:1_18:2) levels	rs7239207	C	T	C	T	-0.0861675	-0.0135157	0.694138	0.683529	FALSE	FALSE	FALSE	X3kEBX	18	62009100	0.644101	0.0292566	274660	Diabetic neuropathy	TRUE	reported	textfile	18	62009100	0.0188601	4.99059e-06	6613	GCST90277262.tsv.gz	TRUE	reported	Tj5sjb	2	TRUE	0.00314653	20.8674
GCST90277262	Diacylglycerol (18:1_18:2) levels	rs72694990	A	G	A	G	-0.120548	0.0583505	0.128652	0.133219	FALSE	FALSE	FALSE	X3kEBX	1	150251390	0.152496	0.0407825	274660	Diabetic neuropathy	TRUE	reported	textfile	1	150251390	0.026121	4.00147e-06	6613	GCST90277262.tsv.gz	TRUE	reported	Tj5sjb	2	TRUE	0.0032103	21.2916
GCST90277262	Diacylglycerol (18:1_18:2) levels	rs72836628	T	C	T	C	-0.0902347	0.0367803	0.296584	0.290801	FALSE	FALSE	FALSE	X3kEBX	10	112142696	0.224764	0.0302978	274660	Diabetic neuropathy	TRUE	reported	textfile	10	112142696	0.0190111	2.11291e-06	6613	GCST90277262.tsv.gz	TRUE	reported	Tj5sjb	2	TRUE	0.00339514	22.5217
GCST90277262	Diacylglycerol (18:1_18:2) levels	rs75008187	A	G	A	G	0.128795	-0.0403297	0.127817	0.132722	FALSE	FALSE	FALSE	X3kEBX	6	64441454	0.312946	0.0399676	274660	Diabetic neuropathy	TRUE	reported	textfile	6	64441454	0.0262843	9.79924e-07	6613	GCST90277262.tsv.gz	TRUE	reported	Tj5sjb	2	TRUE	0.0036177	24.0035
GCST90277262	Diacylglycerol (18:1_18:2) levels	rs75596627	A	G	A	G	0.127897	0.000651568	0.113988	0.109344	FALSE	FALSE	FALSE	X3kEBX	8	43650502	0.988411	0.044857	274660	Diabetic neuropathy	TRUE	reported	textfile	8	43650502	0.0278959	4.62349e-06	6613	GCST90277262.tsv.gz	TRUE	reported	Tj5sjb	2	TRUE	0.00316857	21.014
GCST90277262	Diacylglycerol (18:1_18:2) levels	rs79624003	G	A	G	A	-0.172297	0.0323444	0.122045	0.129093	FALSE	FALSE	FALSE	X3kEBX	7	73598455	0.423566	0.0404178	274660	Diabetic neuropathy	TRUE	reported	textfile	7	73598455	0.0265336	8.97975e-11	6613	GCST90277262.tsv.gz	TRUE	reported	Tj5sjb	2	TRUE	0.00633584	42.1533
GCST90277262	Diacylglycerol (18:1_18:2) levels	rs964184	C	G	C	G	-0.291138	-0.00668673	0.848991	0.856325	FALSE	TRUE	FALSE	X3kEBX	11	116778201	0.863739	0.0389633	274660	Diabetic neuropathy	TRUE	reported	textfile	11	116778201	0.0237376	3.25964e-34	6613	GCST90277262.tsv.gz	TRUE	reported	Tj5sjb	2	TRUE	0.0222412	150.381
GCST90277263	Diacylglycerol (18:1_18:3) levels	rs10749053	C	T	C	T	-0.142176	-0.000995497	0.873622	0.870177	FALSE	FALSE	FALSE	7QkGNX	10	110816937	0.980565	0.0408659	274660	Diabetic neuropathy	TRUE	reported	textfile	10	110816937	0.0275643	2.56665e-07	6572	GCST90277263.tsv.gz	TRUE	reported	suoHTa	2	TRUE	0.00403187	26.5966
GCST90277263	Diacylglycerol (18:1_18:3) levels	rs112075774	A	G	A	G	-0.16475	-0.0020921	0.0769663	0.0706898	FALSE	FALSE	FALSE	7QkGNX	16	23263670	0.969531	0.0547717	274660	Diabetic neuropathy	TRUE	reported	textfile	16	23263670	0.0339068	1.20665e-06	6572	GCST90277263.tsv.gz	TRUE	reported	suoHTa	2	TRUE	0.0035795	23.6018
GCST90277263	Diacylglycerol (18:1_18:3) levels	rs114441702	G	A	G	A	-0.257374	-0.0885447	0.0265166	0.0238488	FALSE	FALSE	FALSE	7QkGNX	4	141972167	0.327238	0.0903801	274660	Diabetic neuropathy	TRUE	reported	textfile	4	141972167	0.0560813	4.52353e-06	6572	GCST90277263.tsv.gz	TRUE	reported	suoHTa	2	TRUE	0.00319452	21.0553
GCST90277263	Diacylglycerol (18:1_18:3) levels	rs116011373	A	G	A	G	-0.191003	-0.0449097	0.0487529	0.0487227	FALSE	FALSE	FALSE	7QkGNX	3	87298641	0.490136	0.0650779	274660	Diabetic neuropathy	TRUE	reported	textfile	3	87298641	0.040892	3.05596e-06	6572	GCST90277263.tsv.gz	TRUE	reported	suoHTa	2	TRUE	0.00330877	21.8108
GCST90277263	Diacylglycerol (18:1_18:3) levels	rs117518401	T	C	T	C	0.112031	-0.0381234	0.173246	0.183215	FALSE	FALSE	FALSE	7QkGNX	3	133895761	0.283827	0.0355708	274660	Diabetic neuropathy	TRUE	reported	textfile	3	133895761	0.0232496	1.4773e-06	6572	GCST90277263.tsv.gz	TRUE	reported	suoHTa	2	TRUE	0.0035206	23.212
GCST90277263	Diacylglycerol (18:1_18:3) levels	rs1260326	C	T	C	T	-0.0897506	0.00642094	0.650878	0.651195	FALSE	FALSE	FALSE	7QkGNX	2	27508073	0.823762	0.028831	274660	Diabetic neuropathy	TRUE	reported	textfile	2	27508073	0.0182396	8.82754e-07	6572	GCST90277263.tsv.gz	TRUE	reported	suoHTa	2	TRUE	0.0036707	24.2054
GCST90277263	Diacylglycerol (18:1_18:3) levels	rs13237829	A	G	A	G	-0.080769	-0.0229392	0.502752	0.506729	FALSE	FALSE	FALSE	7QkGNX	7	74460551	0.401731	0.0273563	274660	Diabetic neuropathy	TRUE	reported	textfile	7	74460551	0.0172855	3.03279e-06	6572	GCST90277263.tsv.gz	TRUE	reported	suoHTa	2	TRUE	0.00331122	21.827
GCST90277263	Diacylglycerol (18:1_18:3) levels	rs180761622	T	C	T	C	0.235098	0.0786087	0.0331424	0.0354748	FALSE	FALSE	FALSE	7QkGNX	8	32454379	0.305537	0.076719	274660	Diabetic neuropathy	TRUE	reported	textfile	8	32454379	0.0491201	1.73491e-06	6572	GCST90277263.tsv.gz	TRUE	reported	suoHTa	2	TRUE	0.00347353	22.9006
GCST90277263	Diacylglycerol (18:1_18:3) levels	rs268	G	A	G	A	0.280588	-0.0177326	0.0226757	0.0224243	FALSE	FALSE	FALSE	7QkGNX	8	19956018	0.845583	0.0910495	274660	Diabetic neuropathy	TRUE	reported	textfile	8	19956018	0.0594344	2.39475e-06	6572	GCST90277263.tsv.gz	TRUE	reported	suoHTa	2	TRUE	0.00337983	22.2808
GCST90277263	Diacylglycerol (18:1_18:3) levels	rs55865364	G	A	G	A	0.231342	-0.0171211	0.0317546	0.0306572	FALSE	FALSE	FALSE	7QkGNX	1	196932199	0.828171	0.0788818	274660	Diabetic neuropathy	TRUE	reported	textfile	1	196932199	0.0502493	4.22092e-06	6572	GCST90277263.tsv.gz	TRUE	reported	suoHTa	2	TRUE	0.00321479	21.1893
GCST90277263	Diacylglycerol (18:1_18:3) levels	rs6583035	C	T	C	T	-0.111585	-0.0144841	0.161946	0.161057	FALSE	FALSE	FALSE	7QkGNX	1	107643461	0.695143	0.03696	274660	Diabetic neuropathy	TRUE	reported	textfile	1	107643461	0.0236652	2.4618e-06	6572	GCST90277263.tsv.gz	TRUE	reported	suoHTa	2	TRUE	0.00337153	22.2259
GCST90277263	Diacylglycerol (18:1_18:3) levels	rs6958772	C	G	C	G	0.0955653	-0.0459305	0.24412	0.243455	FALSE	TRUE	FALSE	7QkGNX	7	10662626	0.149022	0.03183	274660	Diabetic neuropathy	TRUE	reported	textfile	7	10662626	0.0201958	2.26779e-06	6572	GCST90277263.tsv.gz	TRUE	reported	suoHTa	2	TRUE	0.0033955	22.3844
GCST90277263	Diacylglycerol (18:1_18:3) levels	rs7599400	A	C	A	C	0.489709	-0.198784	0.00795465	0.00712963	FALSE	FALSE	FALSE	7QkGNX	2	36315434	0.189391	0.151468	274660	Diabetic neuropathy	TRUE	reported	textfile	2	36315434	0.0959949	3.45634e-07	6572	GCST90277263.tsv.gz	TRUE	reported	suoHTa	2	TRUE	0.00394426	26.0164
GCST90277263	Diacylglycerol (18:1_18:3) levels	rs77442856	A	G	A	G	-0.123316	-0.0243317	0.122288	0.12177	FALSE	FALSE	FALSE	7QkGNX	5	153405520	0.558981	0.0416385	274660	Diabetic neuropathy	TRUE	reported	textfile	5	153405520	0.0267831	4.21362e-06	6572	GCST90277263.tsv.gz	TRUE	reported	suoHTa	2	TRUE	0.0032153	21.1926
GCST90277263	Diacylglycerol (18:1_18:3) levels	rs964184	C	G	C	G	-0.170501	-0.00668673	0.848991	0.856325	FALSE	TRUE	FALSE	7QkGNX	11	116778201	0.863739	0.0389633	274660	Diabetic neuropathy	TRUE	reported	textfile	11	116778201	0.0240304	1.42754e-12	6572	GCST90277263.tsv.gz	TRUE	reported	suoHTa	2	TRUE	0.00760187	50.3268
GCST90277264	Phosphatidylcholine (16:0_0:0) levels	rs1260326	C	T	C	T	-0.0990041	0.00642094	0.650878	0.651195	FALSE	FALSE	FALSE	biamAc	2	27508073	0.823762	0.028831	274660	Diabetic neuropathy	TRUE	reported	textfile	2	27508073	0.0174883	1.56e-08	7174	GCST90277264.tsv.gz	TRUE	reported	zFDXMQ	2	TRUE	0.00444748	32.0398
GCST90277264	Phosphatidylcholine (16:0_0:0) levels	rs148313235	G	T	G	T	-0.344627	0.228986	0.0168197	0.015022	FALSE	FALSE	FALSE	biamAc	19	54065411	0.0493958	0.116523	274660	Diabetic neuropathy	TRUE	reported	textfile	19	54065411	0.0673267	3.1552e-07	7174	GCST90277264.tsv.gz	TRUE	reported	zFDXMQ	2	TRUE	0.00363898	26.1941
GCST90277264	Phosphatidylcholine (16:0_0:0) levels	rs17477122	G	A	G	A	-0.110303	-0.0253897	0.141961	0.137889	FALSE	FALSE	FALSE	biamAc	12	26619127	0.524621	0.039906	274660	Diabetic neuropathy	TRUE	reported	textfile	12	26619127	0.0240932	4.77068e-06	7174	GCST90277264.tsv.gz	TRUE	reported	zFDXMQ	2	TRUE	0.00291311	20.9539
GCST90277264	Phosphatidylcholine (16:0_0:0) levels	rs191695863	A	C	A	C	-0.545615	0.134303	0.00567345	0.00540154	FALSE	FALSE	FALSE	biamAc	11	40267436	0.427025	0.169085	274660	Diabetic neuropathy	TRUE	reported	textfile	11	40267436	0.11875	4.40531e-06	7174	GCST90277264.tsv.gz	TRUE	reported	zFDXMQ	2	TRUE	0.00293405	21.1049
GCST90277264	Phosphatidylcholine (16:0_0:0) levels	rs248443	T	C	T	C	-0.0938492	0.0598174	0.697926	0.682598	FALSE	FALSE	FALSE	biamAc	5	151194171	0.0419875	0.0294139	274660	Diabetic neuropathy	TRUE	reported	textfile	5	151194171	0.0183241	3.10527e-07	7174	GCST90277264.tsv.gz	TRUE	reported	zFDXMQ	2	TRUE	0.00364309	26.2237
GCST90277264	Phosphatidylcholine (16:0_0:0) levels	rs2714309	A	G	A	G	0.0797193	0.00568477	0.391311	0.388586	FALSE	FALSE	FALSE	biamAc	6	7298054	0.83946	0.0280612	274660	Diabetic neuropathy	TRUE	reported	textfile	6	7298054	0.0172119	3.68826e-06	7174	GCST90277264.tsv.gz	TRUE	reported	zFDXMQ	2	TRUE	0.00298134	21.4461
GCST90277264	Phosphatidylcholine (16:0_0:0) levels	rs571344	C	T	C	T	0.0817571	0.0484333	0.629991	0.631353	FALSE	FALSE	FALSE	biamAc	1	98498507	0.0891846	0.028495	274660	Diabetic neuropathy	TRUE	reported	textfile	1	98498507	0.0177607	4.22844e-06	7174	GCST90277264.tsv.gz	TRUE	reported	zFDXMQ	2	TRUE	0.00294502	21.1841
GCST90277264	Phosphatidylcholine (16:0_0:0) levels	rs62067063	C	T	C	T	0.0858114	0.0243128	0.580293	0.571509	FALSE	FALSE	FALSE	biamAc	17	9294060	0.378776	0.0276233	274660	Diabetic neuropathy	TRUE	reported	textfile	17	9294060	0.0178219	1.50132e-06	7174	GCST90277264.tsv.gz	TRUE	reported	zFDXMQ	2	TRUE	0.00322121	23.1772
GCST90277264	Phosphatidylcholine (16:0_0:0) levels	rs62231613	A	G	A	G	-0.442043	-0.11517	0.00872667	0.00916671	FALSE	FALSE	FALSE	biamAc	3	4762993	0.413591	0.140865	274660	Diabetic neuropathy	TRUE	reported	textfile	3	4762993	0.0931244	2.10498e-06	7174	GCST90277264.tsv.gz	TRUE	reported	zFDXMQ	2	TRUE	0.00313097	22.5258
GCST90277264	Phosphatidylcholine (16:0_0:0) levels	rs7168957	T	C	T	C	-0.168517	0.0793551	0.936712	0.942658	FALSE	FALSE	FALSE	biamAc	15	61598332	0.187467	0.0602037	274660	Diabetic neuropathy	TRUE	reported	textfile	15	61598332	0.0342785	9.01981e-07	7174	GCST90277264.tsv.gz	TRUE	reported	zFDXMQ	2	TRUE	0.00335754	24.1614
GCST90277264	Phosphatidylcholine (16:0_0:0) levels	rs73200277	T	C	T	C	0.284239	0.100798	0.0216957	0.0206944	FALSE	FALSE	FALSE	biamAc	8	18126210	0.29564	0.0963806	274660	Diabetic neuropathy	TRUE	reported	textfile	8	18126210	0.0589515	1.45421e-06	7174	GCST90277264.tsv.gz	TRUE	reported	zFDXMQ	2	TRUE	0.00323006	23.2411
GCST90277264	Phosphatidylcholine (16:0_0:0) levels	rs7529794	T	G	T	G	0.134247	0.0498001	0.249805	0.238341	FALSE	FALSE	FALSE	biamAc	1	39937698	0.122005	0.0322037	274660	Diabetic neuropathy	TRUE	reported	textfile	1	39937698	0.0193492	4.31609e-12	7174	GCST90277264.tsv.gz	TRUE	reported	zFDXMQ	2	TRUE	0.00666526	48.124
GCST90277264	Phosphatidylcholine (16:0_0:0) levels	rs75563920	C	T	C	T	-0.125655	-0.0582986	0.117408	0.12201	FALSE	FALSE	FALSE	biamAc	4	80232181	0.168331	0.0423194	274660	Diabetic neuropathy	TRUE	reported	textfile	4	80232181	0.0259325	1.28894e-06	7174	GCST90277264.tsv.gz	TRUE	reported	zFDXMQ	2	TRUE	0.00326205	23.472
GCST90277264	Phosphatidylcholine (16:0_0:0) levels	rs75668753	G	A	G	A	-0.296566	0.135595	0.0210784	0.0217611	FALSE	FALSE	FALSE	biamAc	5	117857598	0.143633	0.0927213	274660	Diabetic neuropathy	TRUE	reported	textfile	5	117857598	0.0591603	5.4866e-07	7174	GCST90277264.tsv.gz	TRUE	reported	zFDXMQ	2	TRUE	0.00349062	25.1224
GCST90277264	Phosphatidylcholine (16:0_0:0) levels	rs76530357	T	G	T	G	0.255968	-0.00530776	0.024507	0.0255308	FALSE	FALSE	FALSE	biamAc	3	77008436	0.952944	0.0899476	274660	Diabetic neuropathy	TRUE	reported	textfile	3	77008436	0.0545096	2.70238e-06	7174	GCST90277264.tsv.gz	TRUE	reported	zFDXMQ	2	TRUE	0.0030643	22.0447
GCST90277265	Phosphatidylcholine (18:0_0:0) levels	rs10095602	T	C	T	C	0.175905	-0.0392289	0.0518388	0.0458625	FALSE	FALSE	FALSE	biamAc	8	53669039	0.545833	0.0649467	274660	Diabetic neuropathy	TRUE	reported	textfile	8	53669039	0.0380231	3.78601e-06	7173	GCST90277265.tsv.gz	TRUE	reported	zFDXMQ	2	TRUE	0.00297486	21.3964
GCST90277265	Phosphatidylcholine (18:0_0:0) levels	rs1018070	A	T	A	T	0.17749	0.120665	0.0610606	0.0609677	FALSE	TRUE	FALSE	biamAc	8	18416117	0.0350413	0.0572448	274660	Diabetic neuropathy	TRUE	reported	textfile	8	18416117	0.0354874	5.82719e-07	7173	GCST90277265.tsv.gz	TRUE	reported	zFDXMQ	2	TRUE	0.00347525	25.008
GCST90277265	Phosphatidylcholine (18:0_0:0) levels	rs1146461	A	G	A	G	-0.0799367	0.00225419	0.462843	0.449195	FALSE	FALSE	FALSE	biamAc	1	94942936	0.934674	0.0275017	274660	Diabetic neuropathy	TRUE	reported	textfile	1	94942936	0.0166324	1.56887e-06	7173	GCST90277265.tsv.gz	TRUE	reported	zFDXMQ	2	TRUE	0.00320986	23.092
GCST90277265	Phosphatidylcholine (18:0_0:0) levels	rs11582724	T	C	T	C	-0.0783007	0.0114729	0.575133	0.566021	FALSE	FALSE	FALSE	biamAc	1	201132736	0.679873	0.027804	274660	Diabetic neuropathy	TRUE	reported	textfile	1	201132736	0.0170824	4.64132e-06	7173	GCST90277265.tsv.gz	TRUE	reported	zFDXMQ	2	TRUE	0.00292054	21.0045
GCST90277265	Phosphatidylcholine (18:0_0:0) levels	rs117140365	C	G	C	G	-0.329048	0.0462031	0.016047	0.0158703	FALSE	TRUE	FALSE	biamAc	10	74861163	0.678807	0.111577	274660	Diabetic neuropathy	TRUE	reported	textfile	10	74861163	0.0671658	9.83331e-07	7173	GCST90277265.tsv.gz	TRUE	reported	zFDXMQ	2	TRUE	0.00333481	23.9939
GCST90277265	Phosphatidylcholine (18:0_0:0) levels	rs143623180	T	C	T	C	0.158391	0.019805	0.0630338	0.0679959	FALSE	FALSE	FALSE	biamAc	1	206781181	0.719901	0.05523	274660	Diabetic neuropathy	TRUE	reported	textfile	1	206781181	0.0346422	4.90328e-06	7173	GCST90277265.tsv.gz	TRUE	reported	zFDXMQ	2	TRUE	0.00290593	20.8992
GCST90277265	Phosphatidylcholine (18:0_0:0) levels	rs145366219	G	A	G	A	-0.158451	0.00397514	0.0668144	0.0693404	FALSE	FALSE	FALSE	biamAc	9	33013634	0.940588	0.0533353	274660	Diabetic neuropathy	TRUE	reported	textfile	9	33013634	0.0337286	2.6762e-06	7173	GCST90277265.tsv.gz	TRUE	reported	zFDXMQ	2	TRUE	0.00306731	22.0634
GCST90277265	Phosphatidylcholine (18:0_0:0) levels	rs186790715	C	T	C	T	0.339272	0.121821	0.0168166	0.0157094	FALSE	FALSE	FALSE	biamAc	7	124474397	0.268598	0.110116	274660	Diabetic neuropathy	TRUE	reported	textfile	7	124474397	0.0656724	2.45157e-07	7173	GCST90277265.tsv.gz	TRUE	reported	zFDXMQ	2	TRUE	0.00370695	26.6814
GCST90277265	Phosphatidylcholine (18:0_0:0) levels	rs59634655	T	G	T	G	-0.107958	-0.0531978	0.163331	0.163056	FALSE	FALSE	FALSE	biamAc	16	78457680	0.150408	0.0369919	274660	Diabetic neuropathy	TRUE	reported	textfile	16	78457680	0.0228951	2.45652e-06	7173	GCST90277265.tsv.gz	TRUE	reported	zFDXMQ	2	TRUE	0.00309015	22.2282
GCST90277265	Phosphatidylcholine (18:0_0:0) levels	rs7322909	A	C	A	C	-0.0787191	-0.0301212	0.531381	0.530516	FALSE	FALSE	FALSE	biamAc	13	81451428	0.272006	0.0274215	274660	Diabetic neuropathy	TRUE	reported	textfile	13	81451428	0.0168405	2.9995e-06	7173	GCST90277265.tsv.gz	TRUE	reported	zFDXMQ	2	TRUE	0.00303689	21.8438
GCST90277265	Phosphatidylcholine (18:0_0:0) levels	rs7529794	T	G	T	G	0.101489	0.0498001	0.249805	0.238341	FALSE	FALSE	FALSE	biamAc	1	39937698	0.122005	0.0322037	274660	Diabetic neuropathy	TRUE	reported	textfile	1	39937698	0.0193679	1.64931e-07	7173	GCST90277265.tsv.gz	TRUE	reported	zFDXMQ	2	TRUE	0.0038134	27.4506
GCST90277265	Phosphatidylcholine (18:0_0:0) levels	rs76023792	A	T	A	T	0.217376	-0.0564707	0.0338376	0.029652	FALSE	TRUE	FALSE	biamAc	20	9964250	0.493143	0.0824006	274660	Diabetic neuropathy	TRUE	reported	textfile	20	9964250	0.0470315	3.86518e-06	7173	GCST90277265.tsv.gz	TRUE	reported	zFDXMQ	2	TRUE	0.00296929	21.3562
GCST90277265	Phosphatidylcholine (18:0_0:0) levels	rs76309137	T	C	T	C	-0.351083	-0.0706714	0.0126828	0.0148585	FALSE	FALSE	FALSE	biamAc	7	95573476	0.522515	0.110515	274660	Diabetic neuropathy	TRUE	reported	textfile	7	95573476	0.0757448	3.62696e-06	7173	GCST90277265.tsv.gz	TRUE	reported	zFDXMQ	2	TRUE	0.00298617	21.478
GCST90277265	Phosphatidylcholine (18:0_0:0) levels	rs76530357	T	G	T	G	0.26617	-0.00530776	0.024507	0.0255308	FALSE	FALSE	FALSE	biamAc	3	77008436	0.952944	0.0899476	274660	Diabetic neuropathy	TRUE	reported	textfile	3	77008436	0.0544819	1.05327e-06	7173	GCST90277265.tsv.gz	TRUE	reported	zFDXMQ	2	TRUE	0.00331643	23.8612
GCST90277265	Phosphatidylcholine (18:0_0:0) levels	rs77751297	T	G	T	G	0.112682	0.0130009	0.164814	0.156254	FALSE	FALSE	FALSE	biamAc	12	95853480	0.728888	0.0375092	274660	Diabetic neuropathy	TRUE	reported	textfile	12	95853480	0.0226153	6.41351e-07	7173	GCST90277265.tsv.gz	TRUE	reported	zFDXMQ	2	TRUE	0.00344908	24.8189
GCST90277265	Phosphatidylcholine (18:0_0:0) levels	rs77900286	C	T	C	T	-0.499708	-0.13426	0.00808943	0.00975694	FALSE	FALSE	FALSE	biamAc	21	40397531	0.295568	0.128358	274660	Diabetic neuropathy	TRUE	reported	textfile	21	40397531	0.0973002	2.88055e-07	7173	GCST90277265.tsv.gz	TRUE	reported	zFDXMQ	2	TRUE	0.00366362	26.3684
GCST90277265	Phosphatidylcholine (18:0_0:0) levels	rs78392466	T	A	T	A	-0.20877	0.0391533	0.0377498	0.0344996	FALSE	TRUE	FALSE	biamAc	6	101082967	0.609934	0.0767459	274660	Diabetic neuropathy	TRUE	reported	textfile	6	101082967	0.0438669	1.98069e-06	7173	GCST90277265.tsv.gz	TRUE	reported	zFDXMQ	2	TRUE	0.00314769	22.6434
GCST90277265	Phosphatidylcholine (18:0_0:0) levels	rs79713567	T	C	T	C	-0.186585	0.00173089	0.0503732	0.0453816	FALSE	FALSE	FALSE	biamAc	14	36841591	0.978968	0.0656564	274660	Diabetic neuropathy	TRUE	reported	textfile	14	36841591	0.0407507	4.75402e-06	7173	GCST90277265.tsv.gz	TRUE	reported	zFDXMQ	2	TRUE	0.00291417	20.9586
GCST90277266	Phosphatidylcholine (18:1_0:0) levels	rs10833360	T	C	T	C	-0.0835781	-0.000777308	0.670185	0.667964	FALSE	FALSE	FALSE	jsoX0g	11	20577887	0.978626	0.0290131	274660	Diabetic neuropathy	TRUE	reported	textfile	11	20577887	0.0176992	2.37567e-06	7174	GCST90277266.tsv.gz	TRUE	reported	2Hjefc	2	TRUE	0.00309862	22.2924
GCST90277266	Phosphatidylcholine (18:1_0:0) levels	rs11727825	A	G	A	G	0.0929482	0.0113366	0.262706	0.265576	FALSE	FALSE	FALSE	jsoX0g	4	24133433	0.717394	0.0313216	274660	Diabetic neuropathy	TRUE	reported	textfile	4	24133433	0.0192627	1.42575e-06	7174	GCST90277266.tsv.gz	TRUE	reported	2Hjefc	2	TRUE	0.00323504	23.277
GCST90277266	Phosphatidylcholine (18:1_0:0) levels	rs142604671	T	C	T	C	0.147428	0.00618252	0.092928	0.0996613	FALSE	FALSE	FALSE	jsoX0g	17	61552499	0.893272	0.0460813	274660	Diabetic neuropathy	TRUE	reported	textfile	17	61552499	0.0306717	1.56415e-06	7174	GCST90277266.tsv.gz	TRUE	reported	2Hjefc	2	TRUE	0.00321016	23.0974
GCST90277266	Phosphatidylcholine (18:1_0:0) levels	rs146435288	C	A	C	A	0.153318	-0.0835724	0.0702474	0.0772043	FALSE	FALSE	FALSE	jsoX0g	5	2069974	0.110024	0.0522953	274660	Diabetic neuropathy	TRUE	reported	textfile	5	2069974	0.0333561	4.37022e-06	7174	GCST90277266.tsv.gz	TRUE	reported	2Hjefc	2	TRUE	0.00293628	21.121
GCST90277266	Phosphatidylcholine (18:1_0:0) levels	rs2714309	A	G	A	G	0.0796192	0.00568477	0.391311	0.388586	FALSE	FALSE	FALSE	jsoX0g	6	7298054	0.83946	0.0280612	274660	Diabetic neuropathy	TRUE	reported	textfile	6	7298054	0.0172046	3.75763e-06	7174	GCST90277266.tsv.gz	TRUE	reported	2Hjefc	2	TRUE	0.00297639	21.4104
GCST90277266	Phosphatidylcholine (18:1_0:0) levels	rs35583283	C	G	C	G	0.101885	0.0676321	0.192565	0.195687	FALSE	TRUE	FALSE	jsoX0g	8	18396999	0.0492742	0.0343972	274660	Diabetic neuropathy	TRUE	reported	textfile	8	18396999	0.0212696	1.69858e-06	7174	GCST90277266.tsv.gz	TRUE	reported	2Hjefc	2	TRUE	0.00318826	22.9393
GCST90277266	Phosphatidylcholine (18:1_0:0) levels	rs61852444	C	G	C	G	-0.0927903	-0.013417	0.313513	0.31184	FALSE	TRUE	FALSE	jsoX0g	1	246692321	0.649301	0.0295051	274660	Diabetic neuropathy	TRUE	reported	textfile	1	246692321	0.0179729	2.49663e-07	7174	GCST90277266.tsv.gz	TRUE	reported	2Hjefc	2	TRUE	0.00370166	26.647
GCST90277266	Phosphatidylcholine (18:1_0:0) levels	rs6455722	G	T	G	T	-0.0811247	-0.000903571	0.334905	0.333835	FALSE	FALSE	FALSE	jsoX0g	6	161340057	0.975314	0.0292002	274660	Diabetic neuropathy	TRUE	reported	textfile	6	161340057	0.0176282	4.2552e-06	7174	GCST90277266.tsv.gz	TRUE	reported	2Hjefc	2	TRUE	0.0029434	21.1724
GCST90277266	Phosphatidylcholine (18:1_0:0) levels	rs71379351	C	T	C	T	-0.0806684	-0.0523135	0.482545	0.472933	FALSE	FALSE	FALSE	jsoX0g	17	49270778	0.0559951	0.0273738	274660	Diabetic neuropathy	TRUE	reported	textfile	17	49270778	0.0167714	1.53879e-06	7174	GCST90277266.tsv.gz	TRUE	reported	2Hjefc	2	TRUE	0.00321446	23.1285
GCST90277266	Phosphatidylcholine (18:1_0:0) levels	rs7529794	T	G	T	G	0.125907	0.0498001	0.249805	0.238341	FALSE	FALSE	FALSE	jsoX0g	1	39937698	0.122005	0.0322037	274660	Diabetic neuropathy	TRUE	reported	textfile	1	39937698	0.0193482	8.14869e-11	7174	GCST90277266.tsv.gz	TRUE	reported	2Hjefc	2	TRUE	0.00586815	42.3348
GCST90277266	Phosphatidylcholine (18:1_0:0) levels	rs7935110	G	C	G	C	0.0823122	-0.0162128	0.632521	0.632735	FALSE	TRUE	FALSE	jsoX0g	11	41087025	0.566079	0.0282533	274660	Diabetic neuropathy	TRUE	reported	textfile	11	41087025	0.0171841	1.69904e-06	7174	GCST90277266.tsv.gz	TRUE	reported	2Hjefc	2	TRUE	0.00318806	22.9379
GCST90277267	Phosphatidylcholine (18:2_0:0) levels	rs10833360	T	C	T	C	-0.0882033	-0.000777308	0.670185	0.667964	FALSE	FALSE	FALSE	rrQCA2	11	20577887	0.978626	0.0290131	274660	Diabetic neuropathy	TRUE	reported	textfile	11	20577887	0.0176843	6.24965e-07	7174	GCST90277267.tsv.gz	TRUE	reported	l0AyxD	2	TRUE	0.00345565	24.8698
GCST90277267	Phosphatidylcholine (18:2_0:0) levels	rs111336143	A	T	A	T	0.26027	-0.0416069	0.0272362	0.0184358	FALSE	TRUE	FALSE	rrQCA2	18	57256007	0.68342	0.102028	274660	Diabetic neuropathy	TRUE	reported	textfile	18	57256007	0.0545321	1.85187e-06	7174	GCST90277267.tsv.gz	TRUE	reported	l0AyxD	2	TRUE	0.00316523	22.7731
GCST90277267	Phosphatidylcholine (18:2_0:0) levels	rs115972339	G	A	G	A	-0.225364	0.0746648	0.0350133	0.0381273	FALSE	FALSE	FALSE	rrQCA2	4	77085694	0.304355	0.072692	274660	Diabetic neuropathy	TRUE	reported	textfile	4	77085694	0.0461119	1.04339e-06	7174	GCST90277267.tsv.gz	TRUE	reported	l0AyxD	2	TRUE	0.00331847	23.8793
GCST90277267	Phosphatidylcholine (18:2_0:0) levels	rs139683825	G	A	G	A	-0.208937	0.0153426	0.0383719	0.0306656	FALSE	FALSE	FALSE	rrQCA2	11	30336511	0.849373	0.0807852	274660	Diabetic neuropathy	TRUE	reported	textfile	11	30336511	0.0443604	2.52136e-06	7174	GCST90277267.tsv.gz	TRUE	reported	l0AyxD	2	TRUE	0.00308274	22.1778
GCST90277267	Phosphatidylcholine (18:2_0:0) levels	rs149768482	T	C	T	C	0.198338	-0.054747	0.0671009	0.0719877	FALSE	FALSE	FALSE	rrQCA2	2	204687512	0.307987	0.0537023	274660	Diabetic neuropathy	TRUE	reported	textfile	2	204687512	0.0349639	1.45917e-08	7174	GCST90277267.tsv.gz	TRUE	reported	l0AyxD	2	TRUE	0.00446547	32.17
GCST90277267	Phosphatidylcholine (18:2_0:0) levels	rs150917153	T	C	T	C	0.176098	0.0431182	0.0551197	0.0562338	FALSE	FALSE	FALSE	rrQCA2	4	182275394	0.46842	0.0594691	274660	Diabetic neuropathy	TRUE	reported	textfile	4	182275394	0.0365252	1.45437e-06	7174	GCST90277267.tsv.gz	TRUE	reported	l0AyxD	2	TRUE	0.00322966	23.2382
GCST90277267	Phosphatidylcholine (18:2_0:0) levels	rs174560	C	T	C	T	0.131069	-0.0530661	0.382915	0.387911	FALSE	FALSE	FALSE	rrQCA2	11	61814292	0.0577471	0.0279646	274660	Diabetic neuropathy	TRUE	reported	textfile	11	61814292	0.0172363	3.22182e-14	7174	GCST90277267.tsv.gz	TRUE	reported	l0AyxD	2	TRUE	0.00799584	57.8084
GCST90277267	Phosphatidylcholine (18:2_0:0) levels	rs2610042	G	A	G	A	0.274074	0.0203729	0.976678	0.976925	FALSE	FALSE	FALSE	rrQCA2	8	56509388	0.826398	0.0928896	274660	Diabetic neuropathy	TRUE	reported	textfile	8	56509388	0.056371	1.18593e-06	7174	GCST90277267.tsv.gz	TRUE	reported	l0AyxD	2	TRUE	0.00328423	23.6321
GCST90277267	Phosphatidylcholine (18:2_0:0) levels	rs414383	T	A	T	A	-0.0812143	0.0393331	0.671451	0.669396	FALSE	TRUE	FALSE	rrQCA2	17	31622748	0.178436	0.0292312	274660	Diabetic neuropathy	TRUE	reported	textfile	17	31622748	0.0176699	4.37122e-06	7174	GCST90277267.tsv.gz	TRUE	reported	l0AyxD	2	TRUE	0.00293602	21.1191
GCST90277267	Phosphatidylcholine (18:2_0:0) levels	rs59319733	A	G	A	G	-0.0854255	-0.0138804	0.339448	0.337939	FALSE	FALSE	FALSE	rrQCA2	1	246693388	0.630272	0.0288368	274660	Diabetic neuropathy	TRUE	reported	textfile	1	246693388	0.0175789	1.20079e-06	7174	GCST90277267.tsv.gz	TRUE	reported	l0AyxD	2	TRUE	0.00328098	23.6086
GCST90277267	Phosphatidylcholine (18:2_0:0) levels	rs71379351	C	T	C	T	-0.0766067	-0.0523135	0.482545	0.472933	FALSE	FALSE	FALSE	rrQCA2	17	49270778	0.0559951	0.0273738	274660	Diabetic neuropathy	TRUE	reported	textfile	17	49270778	0.0167628	4.95353e-06	7174	GCST90277267.tsv.gz	TRUE	reported	l0AyxD	2	TRUE	0.0029028	20.8795
GCST90277267	Phosphatidylcholine (18:2_0:0) levels	rs7529794	T	G	T	G	0.116545	0.0498001	0.249805	0.238341	FALSE	FALSE	FALSE	rrQCA2	1	39937698	0.122005	0.0322037	274660	Diabetic neuropathy	TRUE	reported	textfile	1	39937698	0.0193401	1.76026e-09	7174	GCST90277267.tsv.gz	TRUE	reported	l0AyxD	2	TRUE	0.00503635	36.3035
GCST90277267	Phosphatidylcholine (18:2_0:0) levels	rs8069148	C	A	C	A	0.0894226	0.0564109	0.252194	0.246322	FALSE	FALSE	FALSE	rrQCA2	17	68491696	0.0739878	0.031573	274660	Diabetic neuropathy	TRUE	reported	textfile	17	68491696	0.0191681	3.13657e-06	7174	GCST90277267.tsv.gz	TRUE	reported	l0AyxD	2	TRUE	0.00302454	21.7578
GCST90277268	Phosphatidylcholine (20:4_0:0) levels	rs10733608	T	G	T	G	0.0828074	-0.0394802	0.484932	0.478051	FALSE	FALSE	FALSE	rwFeCT	9	114386150	0.150037	0.0274282	274660	Diabetic neuropathy	TRUE	reported	textfile	9	114386150	0.0177949	3.33998e-06	6235	GCST90277268.tsv.gz	TRUE	reported	JeukL4	2	TRUE	0.00346103	21.6475
GCST90277268	Phosphatidylcholine (20:4_0:0) levels	rs12303	A	G	A	G	-0.103955	-0.0616367	0.196404	0.199253	FALSE	FALSE	FALSE	rwFeCT	20	64047793	0.073399	0.0344273	274660	Diabetic neuropathy	TRUE	reported	textfile	20	64047793	0.0226595	4.565e-06	6235	GCST90277268.tsv.gz	TRUE	reported	JeukL4	2	TRUE	0.00336426	21.0402
GCST90277268	Phosphatidylcholine (20:4_0:0) levels	rs139516883	C	T	C	T	-0.353231	-0.234201	0.0163384	0.0145739	FALSE	FALSE	FALSE	rwFeCT	22	23818551	0.0336806	0.11027	274660	Diabetic neuropathy	TRUE	reported	textfile	22	23818551	0.0713586	7.60962e-07	6235	GCST90277268.tsv.gz	TRUE	reported	JeukL4	2	TRUE	0.00391458	24.4955
GCST90277268	Phosphatidylcholine (20:4_0:0) levels	rs142999489	G	C	G	C	-0.193964	-0.0427888	0.056224	0.0560738	FALSE	TRUE	FALSE	rwFeCT	7	95974040	0.46736	0.0588745	274660	Diabetic neuropathy	TRUE	reported	textfile	7	95974040	0.0397553	1.0913e-06	6235	GCST90277268.tsv.gz	TRUE	reported	JeukL4	2	TRUE	0.0038033	23.7965
GCST90277268	Phosphatidylcholine (20:4_0:0) levels	rs174545	G	C	G	C	-0.533953	-0.0478307	0.407641	0.413302	FALSE	TRUE	FALSE	rwFeCT	11	61801834	0.0839363	0.0276751	274660	Diabetic neuropathy	TRUE	reported	textfile	11	61801834	0.0170048	1e-200	6235	GCST90277268.tsv.gz	TRUE	reported	JeukL4	2	TRUE	0.136542	985.652
GCST90277268	Phosphatidylcholine (20:4_0:0) levels	rs182611493	G	A	G	A	-0.20768	0.0783907	0.0538013	0.0509186	FALSE	FALSE	FALSE	rwFeCT	19	19347579	0.216212	0.0633888	274660	Diabetic neuropathy	TRUE	reported	textfile	19	19347579	0.0403794	2.77699e-07	6235	GCST90277268.tsv.gz	TRUE	reported	JeukL4	2	TRUE	0.00422469	26.4442
GCST90277268	Phosphatidylcholine (20:4_0:0) levels	rs58451960	T	C	T	C	-0.169585	-0.0380105	0.137195	0.13946	FALSE	FALSE	FALSE	rwFeCT	11	62059600	0.33245	0.0392188	274660	Diabetic neuropathy	TRUE	reported	textfile	11	62059600	0.0263015	1.21876e-10	6235	GCST90277268.tsv.gz	TRUE	reported	JeukL4	2	TRUE	0.00662356	41.5599
GCST90277268	Phosphatidylcholine (20:4_0:0) levels	rs600626	G	A	G	A	-0.120776	-0.00765533	0.232311	0.230438	FALSE	FALSE	FALSE	rwFeCT	11	75744264	0.814008	0.0325401	274660	Diabetic neuropathy	TRUE	reported	textfile	11	75744264	0.0211779	1.23015e-08	6235	GCST90277268.tsv.gz	TRUE	reported	JeukL4	2	TRUE	0.00518919	32.5129
GCST90277268	Phosphatidylcholine (20:4_0:0) levels	rs62511275	G	C	G	C	0.220372	-0.0829275	0.0420349	0.0428176	FALSE	TRUE	FALSE	rwFeCT	8	116151644	0.228748	0.0689001	274660	Diabetic neuropathy	TRUE	reported	textfile	8	116151644	0.0463935	2.0815e-06	6235	GCST90277268.tsv.gz	TRUE	reported	JeukL4	2	TRUE	0.00360573	22.5559
GCST90277268	Phosphatidylcholine (20:4_0:0) levels	rs7179330	T	A	T	A	0.312852	0.140745	0.980304	0.982071	FALSE	TRUE	FALSE	rwFeCT	15	23837617	0.181778	0.105403	274660	Diabetic neuropathy	TRUE	reported	textfile	15	23837617	0.0642506	1.14895e-06	6235	GCST90277268.tsv.gz	TRUE	reported	JeukL4	2	TRUE	0.00378825	23.702
GCST90277268	Phosphatidylcholine (20:4_0:0) levels	rs77620291	A	G	A	G	0.489805	0.32271	0.0080944	0.00736648	FALSE	FALSE	FALSE	rwFeCT	4	150065952	0.0375967	0.155207	274660	Diabetic neuropathy	TRUE	reported	textfile	4	150065952	0.102287	1.71854e-06	6235	GCST90277268.tsv.gz	TRUE	reported	JeukL4	2	TRUE	0.00366416	22.9227
GCST90277268	Phosphatidylcholine (20:4_0:0) levels	rs7936002	G	A	G	A	0.134077	-0.00212937	0.257197	0.245404	FALSE	FALSE	FALSE	rwFeCT	11	62451557	0.947421	0.0322899	274660	Diabetic neuropathy	TRUE	reported	textfile	11	62451557	0.0209445	1.64783e-10	6235	GCST90277268.tsv.gz	TRUE	reported	JeukL4	2	TRUE	0.00652961	40.9665
GCST90277268	Phosphatidylcholine (20:4_0:0) levels	rs9967725	T	A	T	A	-0.100782	-0.014035	0.349902	0.33653	FALSE	TRUE	FALSE	rwFeCT	2	56382464	0.628061	0.0289706	274660	Diabetic neuropathy	TRUE	reported	textfile	2	56382464	0.0186548	6.79236e-08	6235	GCST90277268.tsv.gz	TRUE	reported	JeukL4	2	TRUE	0.00465929	29.1773
GCST90277269	Phosphatidylethanolamine (18:0_0:0) levels	rs116987919	G	C	G	C	0.339817	-0.0741534	0.0163458	0.0170492	FALSE	TRUE	FALSE	rwFeCT	7	70998624	0.473988	0.103565	274660	Diabetic neuropathy	TRUE	reported	textfile	7	70998624	0.0726712	2.98289e-06	6258	GCST90277269.tsv.gz	TRUE	reported	JeukL4	2	TRUE	0.00348189	21.8588
GCST90277269	Phosphatidylethanolamine (18:0_0:0) levels	rs12196051	A	G	A	G	-0.291906	-0.0848949	0.0244466	0.0263432	FALSE	FALSE	FALSE	rwFeCT	6	142892562	0.315081	0.0845047	274660	Diabetic neuropathy	TRUE	reported	textfile	6	142892562	0.059231	8.50265e-07	6258	GCST90277269.tsv.gz	TRUE	reported	JeukL4	2	TRUE	0.00386607	24.28
GCST90277269	Phosphatidylethanolamine (18:0_0:0) levels	rs1260326	C	T	C	T	-0.0943186	0.00642094	0.650878	0.651195	FALSE	FALSE	FALSE	rwFeCT	2	27508073	0.823762	0.028831	274660	Diabetic neuropathy	TRUE	reported	textfile	2	27508073	0.0187633	5.12294e-07	6258	GCST90277269.tsv.gz	TRUE	reported	JeukL4	2	TRUE	0.00402152	25.2602
GCST90277269	Phosphatidylethanolamine (18:0_0:0) levels	rs12726330	A	G	A	G	-0.232012	-0.123106	0.0428897	0.0439148	FALSE	FALSE	FALSE	rwFeCT	1	155135691	0.069706	0.067871	274660	Diabetic neuropathy	TRUE	reported	textfile	1	155135691	0.0449653	2.54294e-07	6258	GCST90277269.tsv.gz	TRUE	reported	JeukL4	2	TRUE	0.0042363	26.615
GCST90277269	Phosphatidylethanolamine (18:0_0:0) levels	rs1532085	G	A	G	A	-0.101106	0.0164042	0.573441	0.578584	FALSE	FALSE	FALSE	rwFeCT	15	58391167	0.553752	0.0277028	274660	Diabetic neuropathy	TRUE	reported	textfile	15	58391167	0.0179737	1.93061e-08	6258	GCST90277269.tsv.gz	TRUE	reported	JeukL4	2	TRUE	0.00503098	31.633
GCST90277269	Phosphatidylethanolamine (18:0_0:0) levels	rs16918167	T	G	T	G	-0.118855	0.00891461	0.151074	0.153271	FALSE	FALSE	FALSE	rwFeCT	9	99053057	0.812919	0.0376681	274660	Diabetic neuropathy	TRUE	reported	textfile	9	99053057	0.0249624	1.96378e-06	6258	GCST90277269.tsv.gz	TRUE	reported	JeukL4	2	TRUE	0.00360958	22.6633
GCST90277269	Phosphatidylethanolamine (18:0_0:0) levels	rs1800588	T	C	T	C	0.108553	-0.0134199	0.258046	0.247326	FALSE	FALSE	FALSE	rwFeCT	15	58431476	0.674638	0.0319681	274660	Diabetic neuropathy	TRUE	reported	textfile	15	58431476	0.0207586	1.75507e-07	6258	GCST90277269.tsv.gz	TRUE	reported	JeukL4	2	TRUE	0.00435069	27.3369
GCST90277269	Phosphatidylethanolamine (18:0_0:0) levels	rs35152003	A	T	A	T	-0.0968994	-0.0406013	0.661874	0.654281	FALSE	TRUE	FALSE	rwFeCT	8	18433891	0.161389	0.0289924	274660	Diabetic neuropathy	TRUE	reported	textfile	8	18433891	0.0191055	4.04977e-07	6258	GCST90277269.tsv.gz	TRUE	reported	JeukL4	2	TRUE	0.00409363	25.715
GCST90277269	Phosphatidylethanolamine (18:0_0:0) levels	rs4663191	G	A	G	A	0.0972252	-0.0451538	0.746146	0.751814	FALSE	FALSE	FALSE	rwFeCT	2	235266114	0.156449	0.0318631	274660	Diabetic neuropathy	TRUE	reported	textfile	2	235266114	0.0206821	2.64196e-06	6258	GCST90277269.tsv.gz	TRUE	reported	JeukL4	2	TRUE	0.00351886	22.0917
GCST90277269	Phosphatidylethanolamine (18:0_0:0) levels	rs6713691	G	A	G	A	-0.110273	-0.0339791	0.19703	0.189786	FALSE	FALSE	FALSE	rwFeCT	2	9689106	0.33421	0.0351871	274660	Diabetic neuropathy	TRUE	reported	textfile	2	9689106	0.0230508	1.7577e-06	6258	GCST90277269.tsv.gz	TRUE	reported	JeukL4	2	TRUE	0.00364372	22.8785
GCST90277269	Phosphatidylethanolamine (18:0_0:0) levels	rs72757442	T	C	T	C	0.216544	0.0784048	0.0489424	0.0519999	FALSE	FALSE	FALSE	rwFeCT	5	54771412	0.220062	0.0639328	274660	Diabetic neuropathy	TRUE	reported	textfile	5	54771412	0.0432938	5.83109e-07	6258	GCST90277269.tsv.gz	TRUE	reported	JeukL4	2	TRUE	0.00398174	25.0093
GCST90277269	Phosphatidylethanolamine (18:0_0:0) levels	rs7529794	T	G	T	G	0.150648	0.0498001	0.249805	0.238341	FALSE	FALSE	FALSE	rwFeCT	1	39937698	0.122005	0.0322037	274660	Diabetic neuropathy	TRUE	reported	textfile	1	39937698	0.0206988	3.79261e-13	6258	GCST90277269.tsv.gz	TRUE	reported	JeukL4	2	TRUE	0.00839344	52.9539
GCST90277269	Phosphatidylethanolamine (18:0_0:0) levels	rs79577600	T	G	T	G	0.145989	-0.0168815	0.0958104	0.0957438	FALSE	FALSE	FALSE	rwFeCT	17	49966298	0.716105	0.0464199	274660	Diabetic neuropathy	TRUE	reported	textfile	17	49966298	0.0311747	2.88516e-06	6258	GCST90277269.tsv.gz	TRUE	reported	JeukL4	2	TRUE	0.00349205	21.9228
GCST90277270	Phosphatidylethanolamine (18:1_0:0) levels	rs11917269	T	G	T	G	0.108543	0.026812	0.27729	0.271642	FALSE	FALSE	FALSE	rwFeCT	3	50443604	0.385749	0.0309125	274660	Diabetic neuropathy	TRUE	reported	textfile	3	50443604	0.0218194	6.74936e-07	5172	GCST90277270.tsv.gz	TRUE	reported	JeukL4	2	TRUE	0.00476197	24.7372
GCST90277270	Phosphatidylethanolamine (18:1_0:0) levels	rs149492888	A	G	A	G	-0.5254	-0.0607569	0.00918203	0.0078911	FALSE	FALSE	FALSE	rwFeCT	5	99192949	0.684791	0.149671	274660	Diabetic neuropathy	TRUE	reported	textfile	5	99192949	0.112985	3.3994e-06	5172	GCST90277270.tsv.gz	TRUE	reported	JeukL4	2	TRUE	0.00416359	21.6158
GCST90277270	Phosphatidylethanolamine (18:1_0:0) levels	rs2585266	T	C	T	C	-0.241221	0.101909	0.0442746	0.051713	FALSE	FALSE	FALSE	rwFeCT	17	5310096	0.0954465	0.0611209	274660	Diabetic neuropathy	TRUE	reported	textfile	17	5310096	0.0487318	7.67099e-07	5172	GCST90277270.tsv.gz	TRUE	reported	JeukL4	2	TRUE	0.00471514	24.4927
GCST90277270	Phosphatidylethanolamine (18:1_0:0) levels	rs35584640	A	G	A	G	-0.108067	0.0236373	0.217719	0.210733	FALSE	FALSE	FALSE	rwFeCT	6	73616238	0.483298	0.0337191	274660	Diabetic neuropathy	TRUE	reported	textfile	6	73616238	0.0236268	4.89489e-06	5172	GCST90277270.tsv.gz	TRUE	reported	JeukL4	2	TRUE	0.0040287	20.9126
GCST90277270	Phosphatidylethanolamine (18:1_0:0) levels	rs6768813	C	T	C	T	0.109509	0.000291443	0.628767	0.629336	FALSE	FALSE	FALSE	rwFeCT	3	142947149	0.991777	0.0282776	274660	Diabetic neuropathy	TRUE	reported	textfile	3	142947149	0.0203534	7.74136e-08	5172	GCST90277270.tsv.gz	TRUE	reported	JeukL4	2	TRUE	0.005566	28.9373
GCST90277270	Phosphatidylethanolamine (18:1_0:0) levels	rs75388820	A	G	A	G	0.22805	0.052721	0.0467532	0.0446208	FALSE	FALSE	FALSE	rwFeCT	2	27102273	0.433706	0.0673435	274660	Diabetic neuropathy	TRUE	reported	textfile	2	27102273	0.0468894	1.18575e-06	5172	GCST90277270.tsv.gz	TRUE	reported	JeukL4	2	TRUE	0.00455272	23.6452
GCST90277270	Phosphatidylethanolamine (18:1_0:0) levels	rs7776911	A	G	A	G	-0.137228	0.0161725	0.840985	0.848152	FALSE	FALSE	FALSE	rwFeCT	7	50816756	0.670647	0.0380295	274660	Diabetic neuropathy	TRUE	reported	textfile	7	50816756	0.026822	3.21901e-07	5172	GCST90277270.tsv.gz	TRUE	reported	JeukL4	2	TRUE	0.00503561	26.1659
GCST90277270	Phosphatidylethanolamine (18:1_0:0) levels	rs9826895	A	G	A	G	-0.103052	-0.0126777	0.272343	0.256867	FALSE	FALSE	FALSE	rwFeCT	3	23781447	0.686937	0.0314572	274660	Diabetic neuropathy	TRUE	reported	textfile	3	23781447	0.0220214	2.95337e-06	5172	GCST90277270.tsv.gz	TRUE	reported	JeukL4	2	TRUE	0.00421628	21.8905
GCST90277271	Phosphatidylethanolamine (18:2_0:0) levels	rs11045856	G	T	G	T	-0.118409	0.0444115	0.166098	0.172277	FALSE	FALSE	FALSE	EhjLmf	12	21197755	0.215525	0.0358587	274660	Diabetic neuropathy	TRUE	reported	textfile	12	21197755	0.0229328	2.49161e-07	6905	GCST90277271.tsv.gz	TRUE	reported	0dekSg	2	TRUE	0.00384608	26.652
GCST90277271	Phosphatidylethanolamine (18:2_0:0) levels	rs11063393	G	A	G	A	-0.133779	-0.051994	0.10249	0.0983452	FALSE	FALSE	FALSE	EhjLmf	12	4892157	0.259931	0.0461531	274660	Diabetic neuropathy	TRUE	reported	textfile	12	4892157	0.0287068	3.2157e-06	6905	GCST90277271.tsv.gz	TRUE	reported	0dekSg	2	TRUE	0.0031353	21.711
GCST90277271	Phosphatidylethanolamine (18:2_0:0) levels	rs111877698	C	A	C	A	0.42279	-0.168125	0.0125708	0.0121283	FALSE	FALSE	FALSE	EhjLmf	1	201480758	0.190649	0.128471	274660	Diabetic neuropathy	TRUE	reported	textfile	1	201480758	0.0866763	1.09596e-06	6905	GCST90277271.tsv.gz	TRUE	reported	0dekSg	2	TRUE	0.00343393	23.7861
GCST90277271	Phosphatidylethanolamine (18:2_0:0) levels	rs114899411	A	G	A	G	-0.18852	-0.0418727	0.057478	0.0556019	FALSE	FALSE	FALSE	EhjLmf	4	152031948	0.4957	0.0614627	274660	Diabetic neuropathy	TRUE	reported	textfile	4	152031948	0.0374958	5.08222e-07	6905	GCST90277271.tsv.gz	TRUE	reported	0dekSg	2	TRUE	0.00364753	25.2711
GCST90277271	Phosphatidylethanolamine (18:2_0:0) levels	rs1260326	C	T	C	T	-0.114725	0.00642094	0.650878	0.651195	FALSE	FALSE	FALSE	EhjLmf	2	27508073	0.823762	0.028831	274660	Diabetic neuropathy	TRUE	reported	textfile	2	27508073	0.0177626	1.12474e-10	6905	GCST90277271.tsv.gz	TRUE	reported	0dekSg	2	TRUE	0.00600515	41.704
GCST90277271	Phosphatidylethanolamine (18:2_0:0) levels	rs1338449	C	T	C	T	0.082216	0.0374503	0.348986	0.35173	FALSE	FALSE	FALSE	EhjLmf	1	218177981	0.190276	0.0285932	274660	Diabetic neuropathy	TRUE	reported	textfile	1	218177981	0.0179943	4.98307e-06	6905	GCST90277271.tsv.gz	TRUE	reported	0dekSg	2	TRUE	0.00301417	20.8697
GCST90277271	Phosphatidylethanolamine (18:2_0:0) levels	rs1442407	T	G	T	G	-0.115919	0.0173768	0.178787	0.182753	FALSE	FALSE	FALSE	EhjLmf	8	3234062	0.62144	0.0351892	274660	Diabetic neuropathy	TRUE	reported	textfile	8	3234062	0.0220978	1.60187e-07	6905	GCST90277271.tsv.gz	TRUE	reported	0dekSg	2	TRUE	0.00396936	27.5097
GCST90277271	Phosphatidylethanolamine (18:2_0:0) levels	rs146330404	C	G	C	G	0.560459	-0.114784	0.00594845	0.00623298	FALSE	TRUE	FALSE	EhjLmf	8	2533493	0.527122	0.181503	274660	Diabetic neuropathy	TRUE	reported	textfile	8	2533493	0.115092	1.14203e-06	6905	GCST90277271.tsv.gz	TRUE	reported	0dekSg	2	TRUE	0.00342251	23.7067
GCST90277271	Phosphatidylethanolamine (18:2_0:0) levels	rs174560	C	T	C	T	0.364648	-0.0530661	0.382915	0.387911	FALSE	FALSE	FALSE	EhjLmf	11	61814292	0.0577471	0.0279646	274660	Diabetic neuropathy	TRUE	reported	textfile	11	61814292	0.0170903	7.02107e-98	6905	GCST90277271.tsv.gz	TRUE	reported	0dekSg	2	TRUE	0.0618523	455.116
GCST90277271	Phosphatidylethanolamine (18:2_0:0) levels	rs1792909	A	G	A	G	0.0901933	-0.0104382	0.387265	0.394199	FALSE	FALSE	FALSE	EhjLmf	11	62170073	0.709607	0.0280307	274660	Diabetic neuropathy	TRUE	reported	textfile	11	62170073	0.0174954	2.60094e-07	6905	GCST90277271.tsv.gz	TRUE	reported	0dekSg	2	TRUE	0.00383415	26.569
GCST90277271	Phosphatidylethanolamine (18:2_0:0) levels	rs188404615	C	T	C	T	0.544265	-0.153353	0.00681321	0.00790787	FALSE	FALSE	FALSE	EhjLmf	12	99719293	0.306625	0.150003	274660	Diabetic neuropathy	TRUE	reported	textfile	12	99719293	0.103594	1.53203e-07	6905	GCST90277271.tsv.gz	TRUE	reported	0dekSg	2	TRUE	0.00398158	27.5947
GCST90277271	Phosphatidylethanolamine (18:2_0:0) levels	rs326048	G	A	G	A	-0.0895673	0.0578937	0.285426	0.288925	FALSE	FALSE	FALSE	EhjLmf	5	996057	0.0554192	0.0302225	274660	Diabetic neuropathy	TRUE	reported	textfile	5	996057	0.0195314	4.59705e-06	6905	GCST90277271.tsv.gz	TRUE	reported	0dekSg	2	TRUE	0.00303632	21.0236
GCST90277271	Phosphatidylethanolamine (18:2_0:0) levels	rs35140833	G	A	G	A	-0.114793	-0.0029723	0.15375	0.161392	FALSE	FALSE	FALSE	EhjLmf	18	5841984	0.937142	0.0376897	274660	Diabetic neuropathy	TRUE	reported	textfile	18	5841984	0.0242743	2.29959e-06	6905	GCST90277271.tsv.gz	TRUE	reported	0dekSg	2	TRUE	0.00322827	22.3569
GCST90277271	Phosphatidylethanolamine (18:2_0:0) levels	rs3741259	T	C	T	C	0.138833	0.00857308	0.115847	0.128529	FALSE	FALSE	FALSE	EhjLmf	11	61514878	0.836844	0.0416306	274660	Diabetic neuropathy	TRUE	reported	textfile	11	61514878	0.0266079	1.86243e-07	6905	GCST90277271.tsv.gz	TRUE	reported	0dekSg	2	TRUE	0.00392728	27.2169
GCST90277271	Phosphatidylethanolamine (18:2_0:0) levels	rs62076866	T	C	T	C	0.387542	-0.0379389	0.0127939	0.0131674	FALSE	FALSE	FALSE	EhjLmf	17	38791988	0.74294	0.115681	274660	Diabetic neuropathy	TRUE	reported	textfile	17	38791988	0.0766431	4.3769e-07	6905	GCST90277271.tsv.gz	TRUE	reported	0dekSg	2	TRUE	0.00368912	25.5603
GCST90277271	Phosphatidylethanolamine (18:2_0:0) levels	rs6413913	A	G	A	G	-0.087949	-0.0687475	0.309028	0.308627	FALSE	FALSE	FALSE	EhjLmf	1	189909464	0.0203803	0.0296419	274660	Diabetic neuropathy	TRUE	reported	textfile	1	189909464	0.0182626	1.49566e-06	6905	GCST90277271.tsv.gz	TRUE	reported	0dekSg	2	TRUE	0.00334747	23.1852
GCST90277271	Phosphatidylethanolamine (18:2_0:0) levels	rs8034802	A	T	A	T	0.0880856	-0.0411674	0.310621	0.300723	FALSE	TRUE	FALSE	EhjLmf	15	58432593	0.169063	0.0299351	274660	Diabetic neuropathy	TRUE	reported	textfile	15	58432593	0.0186318	2.31327e-06	6905	GCST90277271.tsv.gz	TRUE	reported	0dekSg	2	TRUE	0.00322651	22.3447
GCST90277272	Phosphatidylcholine (14:0_16:0) levels	rs1230353	T	C	T	C	-0.114398	0.0291905	0.184564	0.181482	FALSE	FALSE	FALSE	MqUAwL	19	20083148	0.411911	0.0355749	274660	Diabetic neuropathy	TRUE	reported	textfile	19	20083148	0.0250177	4.91805e-06	5497	GCST90277272.tsv.gz	TRUE	reported	hgfJiA	2	TRUE	0.00378937	20.9018
GCST90277272	Phosphatidylcholine (14:0_16:0) levels	rs2014300	G	A	G	A	0.140996	0.0733464	0.88771	0.889774	FALSE	FALSE	FALSE	MqUAwL	21	34985564	0.092028	0.0435345	274660	Diabetic neuropathy	TRUE	reported	textfile	21	34985564	0.0303294	3.41599e-06	5497	GCST90277272.tsv.gz	TRUE	reported	hgfJiA	2	TRUE	0.00391612	21.6037
GCST90277272	Phosphatidylcholine (14:0_16:0) levels	rs28416404	C	T	C	T	-0.165936	-0.0324236	0.0792776	0.0801655	FALSE	FALSE	FALSE	MqUAwL	15	57731057	0.516286	0.049953	274660	Diabetic neuropathy	TRUE	reported	textfile	15	57731057	0.0354044	2.83954e-06	5497	GCST90277272.tsv.gz	TRUE	reported	hgfJiA	2	TRUE	0.00398024	21.9588
GCST90277272	Phosphatidylcholine (14:0_16:0) levels	rs6050	C	T	C	T	0.0947531	0.0219003	0.323178	0.313151	FALSE	FALSE	FALSE	MqUAwL	4	154586438	0.459254	0.029592	274660	Diabetic neuropathy	TRUE	reported	textfile	4	154586438	0.0203366	3.24271e-06	5497	GCST90277272.tsv.gz	TRUE	reported	hgfJiA	2	TRUE	0.00393362	21.7006
GCST90277272	Phosphatidylcholine (14:0_16:0) levels	rs7239464	T	C	T	C	0.0990153	0.0183403	0.289407	0.285449	FALSE	FALSE	FALSE	MqUAwL	18	33463076	0.543234	0.0301685	274660	Diabetic neuropathy	TRUE	reported	textfile	18	33463076	0.0209827	2.42855e-06	5497	GCST90277272.tsv.gz	TRUE	reported	hgfJiA	2	TRUE	0.0040346	22.2599
GCST90277272	Phosphatidylcholine (14:0_16:0) levels	rs74939791	G	T	G	T	0.269733	0.129956	0.0298181	0.0280226	FALSE	FALSE	FALSE	MqUAwL	8	82931796	0.115643	0.0825994	274660	Diabetic neuropathy	TRUE	reported	textfile	8	82931796	0.056719	2.02708e-06	5497	GCST90277272.tsv.gz	TRUE	reported	hgfJiA	2	TRUE	0.00409734	22.6075
GCST90277272	Phosphatidylcholine (14:0_16:0) levels	rs77191266	T	C	T	C	0.241774	-0.0347666	0.0366716	0.0336042	FALSE	FALSE	FALSE	MqUAwL	6	86624181	0.652979	0.0773229	274660	Diabetic neuropathy	TRUE	reported	textfile	6	86624181	0.0526202	4.42743e-06	5497	GCST90277272.tsv.gz	TRUE	reported	hgfJiA	2	TRUE	0.00382581	21.1036
GCST90277272	Phosphatidylcholine (14:0_16:0) levels	rs9507859	T	C	T	C	0.110629	0.0604251	0.764613	0.762664	FALSE	FALSE	FALSE	MqUAwL	13	27228661	0.060033	0.0321316	274660	Diabetic neuropathy	TRUE	reported	textfile	13	27228661	0.0222903	7.13405e-07	5497	GCST90277272.tsv.gz	TRUE	reported	hgfJiA	2	TRUE	0.00446107	24.6234
GCST90277273	Phosphatidylcholine (14:0_18:1) levels	rs113668788	A	G	A	G	0.134702	0.067892	0.107919	0.107094	FALSE	FALSE	FALSE	EhjLmf	9	137711224	0.134594	0.0453754	274660	Diabetic neuropathy	TRUE	reported	textfile	9	137711224	0.0281995	1.81431e-06	7064	GCST90277273.tsv.gz	TRUE	reported	0dekSg	2	TRUE	0.00321969	22.8109
GCST90277273	Phosphatidylcholine (14:0_18:1) levels	rs12446515	T	C	T	C	0.0970747	-0.0114191	0.278603	0.280458	FALSE	FALSE	FALSE	EhjLmf	16	56953103	0.706524	0.0303274	274660	Diabetic neuropathy	TRUE	reported	textfile	16	56953103	0.0187448	2.2956e-07	7064	GCST90277273.tsv.gz	TRUE	reported	0dekSg	2	TRUE	0.00378228	26.8119
GCST90277273	Phosphatidylcholine (14:0_18:1) levels	rs1260326	C	T	C	T	-0.105277	0.00642094	0.650878	0.651195	FALSE	FALSE	FALSE	EhjLmf	2	27508073	0.823762	0.028831	274660	Diabetic neuropathy	TRUE	reported	textfile	2	27508073	0.0176154	2.39067e-09	7064	GCST90277273.tsv.gz	TRUE	reported	0dekSg	2	TRUE	0.00503084	35.7075
GCST90277273	Phosphatidylcholine (14:0_18:1) levels	rs147585949	A	G	A	G	-0.582066	-0.097433	0.00536217	0.00773519	FALSE	FALSE	FALSE	EhjLmf	16	20715373	0.517132	0.150412	274660	Diabetic neuropathy	TRUE	reported	textfile	16	20715373	0.123252	2.37247e-06	7064	GCST90277273.tsv.gz	TRUE	reported	0dekSg	2	TRUE	0.00314729	22.2963
GCST90277273	Phosphatidylcholine (14:0_18:1) levels	rs2379129	A	C	A	C	-0.0904947	-0.0172024	0.399474	0.394311	FALSE	FALSE	FALSE	EhjLmf	20	62310086	0.541628	0.0281843	274660	Diabetic neuropathy	TRUE	reported	textfile	20	62310086	0.0172699	1.65241e-07	7064	GCST90277273.tsv.gz	TRUE	reported	0dekSg	2	TRUE	0.00387196	27.4501
GCST90277273	Phosphatidylcholine (14:0_18:1) levels	rs2686446	C	G	C	G	0.089888	-0.010733	0.711291	0.718718	FALSE	TRUE	FALSE	EhjLmf	3	195507255	0.727654	0.0308202	274660	Diabetic neuropathy	TRUE	reported	textfile	3	195507255	0.0186197	1.40948e-06	7064	GCST90277273.tsv.gz	TRUE	reported	0dekSg	2	TRUE	0.00328834	23.2989
GCST90277273	Phosphatidylcholine (14:0_18:1) levels	rs2946493	C	T	C	T	0.0986783	0.0211531	0.206115	0.196378	FALSE	FALSE	FALSE	EhjLmf	8	12966162	0.541457	0.0346426	274660	Diabetic neuropathy	TRUE	reported	textfile	8	12966162	0.0210821	2.90796e-06	7064	GCST90277273.tsv.gz	TRUE	reported	0dekSg	2	TRUE	0.00309186	21.9024
GCST90277273	Phosphatidylcholine (14:0_18:1) levels	rs571968630	C	G	C	G	0.546962	0.0796598	0.0113885	0.0141815	FALSE	TRUE	FALSE	EhjLmf	18	20932590	0.476164	0.111805	274660	Diabetic neuropathy	TRUE	reported	textfile	18	20932590	0.0795644	6.73834e-12	7064	GCST90277273.tsv.gz	TRUE	reported	0dekSg	2	TRUE	0.00664554	47.2448
GCST90277273	Phosphatidylcholine (14:0_18:1) levels	rs6531968	G	T	G	T	-0.0786019	0.0333286	0.544484	0.52969	FALSE	FALSE	FALSE	EhjLmf	4	87278332	0.223627	0.0273872	274660	Diabetic neuropathy	TRUE	reported	textfile	4	87278332	0.0169897	3.78602e-06	7064	GCST90277273.tsv.gz	TRUE	reported	0dekSg	2	TRUE	0.00302086	21.3979
GCST90277273	Phosphatidylcholine (14:0_18:1) levels	rs7484827	G	A	G	A	0.0903435	0.0155952	0.241111	0.249567	FALSE	FALSE	FALSE	EhjLmf	12	47729780	0.623311	0.0317517	274660	Diabetic neuropathy	TRUE	reported	textfile	12	47729780	0.0196217	4.21056e-06	7064	GCST90277273.tsv.gz	TRUE	reported	0dekSg	2	TRUE	0.00299205	21.1933
GCST90277273	Phosphatidylcholine (14:0_18:1) levels	rs75785594	G	A	G	A	0.418972	-0.156443	0.0100086	0.0103624	FALSE	FALSE	FALSE	EhjLmf	18	21353224	0.244607	0.134453	274660	Diabetic neuropathy	TRUE	reported	textfile	18	21353224	0.0856223	1.01231e-06	7064	GCST90277273.tsv.gz	TRUE	reported	0dekSg	2	TRUE	0.00337813	23.9372
GCST90277274	Phosphatidylcholine (14:0_18:2) levels	rs12113381	T	C	T	C	0.122926	-0.0234042	0.120269	0.114376	FALSE	FALSE	FALSE	rrQCA2	7	1103491	0.584754	0.0428293	274660	Diabetic neuropathy	TRUE	reported	textfile	7	1103491	0.0263881	3.24419e-06	6866	GCST90277274.tsv.gz	TRUE	reported	l0AyxD	2	TRUE	0.00315063	21.6943
GCST90277274	Phosphatidylcholine (14:0_18:2) levels	rs12137781	A	G	A	G	-0.170385	-0.0870898	0.0589854	0.0580276	FALSE	FALSE	FALSE	rrQCA2	1	79358390	0.146813	0.0600255	274660	Diabetic neuropathy	TRUE	reported	textfile	1	79358390	0.0368486	3.83127e-06	6866	GCST90277274.tsv.gz	TRUE	reported	l0AyxD	2	TRUE	0.00310432	21.3744
GCST90277274	Phosphatidylcholine (14:0_18:2) levels	rs1262295	G	A	G	A	0.116852	0.0309948	0.864262	0.858053	FALSE	FALSE	FALSE	rrQCA2	1	201408310	0.430753	0.0393383	274660	Diabetic neuropathy	TRUE	reported	textfile	1	201408310	0.0252801	3.85878e-06	6866	GCST90277274.tsv.gz	TRUE	reported	l0AyxD	2	TRUE	0.00310214	21.3594
GCST90277274	Phosphatidylcholine (14:0_18:2) levels	rs150543432	T	A	T	A	0.353838	-0.190561	0.0134563	0.0139498	FALSE	TRUE	FALSE	rrQCA2	18	21887951	0.0949205	0.114108	274660	Diabetic neuropathy	TRUE	reported	textfile	18	21887951	0.0757474	3.04798e-06	6866	GCST90277274.tsv.gz	TRUE	reported	l0AyxD	2	TRUE	0.00316805	21.8146
GCST90277274	Phosphatidylcholine (14:0_18:2) levels	rs174548	G	C	G	C	0.184079	-0.0510773	0.383631	0.389031	FALSE	TRUE	FALSE	rrQCA2	11	61803876	0.0675756	0.0279443	274660	Diabetic neuropathy	TRUE	reported	textfile	11	61803876	0.0175053	1.14527e-25	6866	GCST90277274.tsv.gz	TRUE	reported	l0AyxD	2	TRUE	0.0158499	110.546
GCST90277274	Phosphatidylcholine (14:0_18:2) levels	rs4665972	C	T	C	T	-0.114678	0.00272156	0.620291	0.625394	FALSE	FALSE	FALSE	rrQCA2	2	27375230	0.923467	0.0283298	274660	Diabetic neuropathy	TRUE	reported	textfile	2	27375230	0.017513	6.23793e-11	6866	GCST90277274.tsv.gz	TRUE	reported	l0AyxD	2	TRUE	0.00620628	42.866
GCST90277274	Phosphatidylcholine (14:0_18:2) levels	rs500246	G	A	G	A	-0.130571	0.0239843	0.895281	0.889788	FALSE	FALSE	FALSE	rrQCA2	8	37124499	0.584606	0.0438734	274660	Diabetic neuropathy	TRUE	reported	textfile	8	37124499	0.0279232	2.97816e-06	6866	GCST90277274.tsv.gz	TRUE	reported	l0AyxD	2	TRUE	0.00317452	21.8593
GCST90277274	Phosphatidylcholine (14:0_18:2) levels	rs571968630	C	G	C	G	0.590789	0.0796598	0.0113885	0.0141815	FALSE	TRUE	FALSE	rrQCA2	18	20932590	0.476164	0.111805	274660	Diabetic neuropathy	TRUE	reported	textfile	18	20932590	0.0800521	1.76453e-13	6866	GCST90277274.tsv.gz	TRUE	reported	l0AyxD	2	TRUE	0.00787017	54.4494
GCST90277274	Phosphatidylcholine (14:0_18:2) levels	rs6045639	G	A	G	A	0.091682	9.66439e-05	0.323705	0.319368	FALSE	FALSE	FALSE	rrQCA2	20	1953902	0.997371	0.0293279	274660	Diabetic neuropathy	TRUE	reported	textfile	20	1953902	0.0182516	5.20439e-07	6866	GCST90277274.tsv.gz	TRUE	reported	l0AyxD	2	TRUE	0.00366159	25.2255
GCST90277274	Phosphatidylcholine (14:0_18:2) levels	rs6089695	T	C	T	C	-0.0827106	-0.0096885	0.419321	0.415236	FALSE	FALSE	FALSE	rrQCA2	20	62232970	0.727393	0.027793	274660	Diabetic neuropathy	TRUE	reported	textfile	20	62232970	0.017306	1.79376e-06	6866	GCST90277274.tsv.gz	TRUE	reported	l0AyxD	2	TRUE	0.00331576	22.8351
GCST90277274	Phosphatidylcholine (14:0_18:2) levels	rs7281206	C	T	C	T	0.0880656	0.0108016	0.506158	0.497403	FALSE	FALSE	FALSE	rrQCA2	21	37359926	0.6927	0.0273326	274660	Diabetic neuropathy	TRUE	reported	textfile	21	37359926	0.0168995	1.92972e-07	6866	GCST90277274.tsv.gz	TRUE	reported	l0AyxD	2	TRUE	0.00393955	27.148
GCST90277274	Phosphatidylcholine (14:0_18:2) levels	rs950668	A	G	A	G	-0.0812197	0.00887774	0.48293	0.498508	FALSE	FALSE	FALSE	rrQCA2	15	71629500	0.746889	0.027507	274660	Diabetic neuropathy	TRUE	reported	textfile	15	71629500	0.0176929	4.49702e-06	6866	GCST90277274.tsv.gz	TRUE	reported	l0AyxD	2	TRUE	0.00305978	21.0668
GCST90277275	Phosphatidylcholine (15:0_18:1) levels	rs10917404	T	C	T	C	-0.0980141	-0.0593383	0.226612	0.229833	FALSE	FALSE	FALSE	0iP4Jm	1	23639339	0.0713362	0.0329048	274660	Diabetic neuropathy	TRUE	reported	textfile	1	23639339	0.0210591	3.31968e-06	6468	GCST90277275.tsv.gz	TRUE	reported	QWFTcS	2	TRUE	0.00333792	21.6552
GCST90277275	Phosphatidylcholine (15:0_18:1) levels	rs11075022	C	T	C	T	0.085736	-0.0266954	0.570046	0.570767	FALSE	FALSE	FALSE	0iP4Jm	16	11827406	0.338709	0.027903	274660	Diabetic neuropathy	TRUE	reported	textfile	16	11827406	0.0178499	1.5971e-06	6468	GCST90277275.tsv.gz	TRUE	reported	QWFTcS	2	TRUE	0.00355417	23.0633
GCST90277275	Phosphatidylcholine (15:0_18:1) levels	rs1260326	C	T	C	T	-0.0974131	0.00642094	0.650878	0.651195	FALSE	FALSE	FALSE	0iP4Jm	2	27508073	0.823762	0.028831	274660	Diabetic neuropathy	TRUE	reported	textfile	2	27508073	0.0183955	1.22478e-07	6468	GCST90277275.tsv.gz	TRUE	reported	QWFTcS	2	TRUE	0.00431681	28.0335
GCST90277275	Phosphatidylcholine (15:0_18:1) levels	rs12926159	A	G	A	G	-0.431442	-0.0957644	0.0127734	0.0134029	FALSE	FALSE	FALSE	0iP4Jm	16	88735092	0.384881	0.110208	274660	Diabetic neuropathy	TRUE	reported	textfile	16	88735092	0.0795666	6.1035e-08	6468	GCST90277275.tsv.gz	TRUE	reported	QWFTcS	2	TRUE	0.00452526	29.3933
GCST90277275	Phosphatidylcholine (15:0_18:1) levels	rs142477396	A	G	A	G	-0.106871	0.00152109	0.174537	0.181934	FALSE	FALSE	FALSE	0iP4Jm	6	21056212	0.965779	0.0354541	274660	Diabetic neuropathy	TRUE	reported	textfile	6	21056212	0.023096	3.76976e-06	6468	GCST90277275.tsv.gz	TRUE	reported	QWFTcS	2	TRUE	0.00329945	21.4048
GCST90277275	Phosphatidylcholine (15:0_18:1) levels	rs1532085	G	A	G	A	-0.0894363	0.0164042	0.573441	0.578584	FALSE	FALSE	FALSE	0iP4Jm	15	58391167	0.553752	0.0277028	274660	Diabetic neuropathy	TRUE	reported	textfile	15	58391167	0.0177315	4.67136e-07	6468	GCST90277275.tsv.gz	TRUE	reported	QWFTcS	2	TRUE	0.00391798	25.4333
GCST90277275	Phosphatidylcholine (15:0_18:1) levels	rs2379129	A	C	A	C	-0.0945557	-0.0172024	0.399474	0.394311	FALSE	FALSE	FALSE	0iP4Jm	20	62310086	0.541628	0.0281843	274660	Diabetic neuropathy	TRUE	reported	textfile	20	62310086	0.018017	1.58482e-07	6468	GCST90277275.tsv.gz	TRUE	reported	QWFTcS	2	TRUE	0.00424028	27.5344
GCST90277275	Phosphatidylcholine (15:0_18:1) levels	rs581080	C	G	C	G	0.116947	-0.000741428	0.856198	0.85609	FALSE	TRUE	FALSE	0iP4Jm	9	15305380	0.984733	0.0387451	274660	Diabetic neuropathy	TRUE	reported	textfile	9	15305380	0.0249215	2.75223e-06	6468	GCST90277275.tsv.gz	TRUE	reported	QWFTcS	2	TRUE	0.003393	22.0138
GCST90277275	Phosphatidylcholine (15:0_18:1) levels	rs6866162	C	T	C	T	0.134102	0.0286229	0.126532	0.128385	FALSE	FALSE	FALSE	0iP4Jm	5	174328650	0.48389	0.0408864	274660	Diabetic neuropathy	TRUE	reported	textfile	5	174328650	0.0277161	1.33769e-06	6468	GCST90277275.tsv.gz	TRUE	reported	QWFTcS	2	TRUE	0.00360634	23.403
GCST90277275	Phosphatidylcholine (15:0_18:1) levels	rs72815248	T	C	T	C	-0.129924	-0.00342568	0.122126	0.117398	FALSE	FALSE	FALSE	0iP4Jm	16	54459960	0.936179	0.0427818	274660	Diabetic neuropathy	TRUE	reported	textfile	16	54459960	0.0270933	1.65771e-06	6468	GCST90277275.tsv.gz	TRUE	reported	QWFTcS	2	TRUE	0.00354278	22.989
GCST90277276	Phosphatidylcholine (15:0_18:2) levels	rs10468017	T	C	T	C	0.111867	-0.0441535	0.337526	0.331111	FALSE	FALSE	FALSE	wDfHZC	15	58386313	0.128652	0.029059	274660	Diabetic neuropathy	TRUE	reported	textfile	15	58386313	0.0181425	7.41467e-10	6639	GCST90277276.tsv.gz	TRUE	reported	LWviY7	2	TRUE	0.00569413	38.0083
GCST90277276	Phosphatidylcholine (15:0_18:2) levels	rs10961143	G	A	G	A	0.203506	0.000263431	0.0482686	0.0487911	FALSE	FALSE	FALSE	wDfHZC	9	13564220	0.996684	0.0633818	274660	Diabetic neuropathy	TRUE	reported	textfile	9	13564220	0.0400548	3.86081e-07	6639	GCST90277276.tsv.gz	TRUE	reported	LWviY7	2	TRUE	0.00387309	25.8056
GCST90277276	Phosphatidylcholine (15:0_18:2) levels	rs114498622	C	A	C	A	0.3472	0.0617766	0.0155838	0.0147893	FALSE	FALSE	FALSE	wDfHZC	2	213698079	0.587053	0.113746	274660	Diabetic neuropathy	TRUE	reported	textfile	2	213698079	0.0754883	4.31808e-06	6639	GCST90277276.tsv.gz	TRUE	reported	LWviY7	2	TRUE	0.00317626	21.148
GCST90277276	Phosphatidylcholine (15:0_18:2) levels	rs1168036	G	A	G	A	0.106914	0.0016908	0.737927	0.735724	FALSE	FALSE	FALSE	wDfHZC	1	62497063	0.956256	0.0308243	274660	Diabetic neuropathy	TRUE	reported	textfile	1	62497063	0.0195619	4.7809e-08	6639	GCST90277276.tsv.gz	TRUE	reported	LWviY7	2	TRUE	0.00447914	29.8618
GCST90277276	Phosphatidylcholine (15:0_18:2) levels	rs12113214	A	T	A	T	0.0931266	-0.00475034	0.322946	0.319446	FALSE	TRUE	FALSE	wDfHZC	7	6530143	0.872144	0.029517	274660	Diabetic neuropathy	TRUE	reported	textfile	7	6530143	0.0187876	7.33664e-07	6639	GCST90277276.tsv.gz	TRUE	reported	LWviY7	2	TRUE	0.00368721	24.5626
GCST90277276	Phosphatidylcholine (15:0_18:2) levels	rs13101957	A	C	A	C	-0.121723	0.0658757	0.130141	0.122693	FALSE	FALSE	FALSE	wDfHZC	4	169278135	0.115605	0.041866	274660	Diabetic neuropathy	TRUE	reported	textfile	4	169278135	0.0259964	2.89132e-06	6639	GCST90277276.tsv.gz	TRUE	reported	LWviY7	2	TRUE	0.00329143	21.9173
GCST90277276	Phosphatidylcholine (15:0_18:2) levels	rs13281002	A	G	A	G	-0.26163	-0.106983	0.0268241	0.0252323	FALSE	FALSE	FALSE	wDfHZC	8	65661212	0.224313	0.0880416	274660	Diabetic neuropathy	TRUE	reported	textfile	8	65661212	0.0533465	9.5871e-07	6639	GCST90277276.tsv.gz	TRUE	reported	LWviY7	2	TRUE	0.00360986	24.0454
GCST90277276	Phosphatidylcholine (15:0_18:2) levels	rs139075653	C	T	C	T	0.645584	0.210148	0.00441822	0.00442624	FALSE	FALSE	FALSE	wDfHZC	6	114209369	0.300177	0.202835	274660	Diabetic neuropathy	TRUE	reported	textfile	6	114209369	0.138186	3.04024e-06	6639	GCST90277276.tsv.gz	TRUE	reported	LWviY7	2	TRUE	0.0032768	21.8196
GCST90277276	Phosphatidylcholine (15:0_18:2) levels	rs1488201	G	T	G	T	0.0846874	0.0392472	0.349732	0.350657	FALSE	FALSE	FALSE	wDfHZC	3	26848389	0.171558	0.028706	274660	Diabetic neuropathy	TRUE	reported	textfile	3	26848389	0.0182636	3.60087e-06	6639	GCST90277276.tsv.gz	TRUE	reported	LWviY7	2	TRUE	0.00322818	21.4948
GCST90277276	Phosphatidylcholine (15:0_18:2) levels	rs16968712	C	T	C	T	-0.13193	0.0237322	0.119175	0.131306	FALSE	FALSE	FALSE	wDfHZC	13	106475436	0.559173	0.0406324	274660	Diabetic neuropathy	TRUE	reported	textfile	13	106475436	0.0280599	2.63049e-06	6639	GCST90277276.tsv.gz	TRUE	reported	LWviY7	2	TRUE	0.0033187	22.0996
GCST90277276	Phosphatidylcholine (15:0_18:2) levels	rs17231506	T	C	T	C	0.142778	-0.0138538	0.27829	0.280334	FALSE	FALSE	FALSE	wDfHZC	16	56960616	0.647123	0.0302641	274660	Diabetic neuropathy	TRUE	reported	textfile	16	56960616	0.0192121	1.20288e-13	6639	GCST90277276.tsv.gz	TRUE	reported	LWviY7	2	TRUE	0.00825035	55.2131
GCST90277276	Phosphatidylcholine (15:0_18:2) levels	rs174566	G	A	G	A	0.316974	-0.0519172	0.408433	0.412991	FALSE	FALSE	FALSE	wDfHZC	11	61824890	0.0605829	0.0276666	274660	Diabetic neuropathy	TRUE	reported	textfile	11	61824890	0.0172546	1.45655e-73	6639	GCST90277276.tsv.gz	TRUE	reported	LWviY7	2	TRUE	0.0483728	337.37
GCST90277276	Phosphatidylcholine (15:0_18:2) levels	rs17614174	C	T	C	T	-0.187387	-0.0160516	0.0523856	0.0509915	FALSE	FALSE	FALSE	wDfHZC	5	16862310	0.793316	0.0612639	274660	Diabetic neuropathy	TRUE	reported	textfile	5	16862310	0.0404848	3.74878e-06	6639	GCST90277276.tsv.gz	TRUE	reported	LWviY7	2	TRUE	0.00321657	21.4173
GCST90277276	Phosphatidylcholine (15:0_18:2) levels	rs184289628	G	T	G	T	0.298947	0.165659	0.0181655	0.0204697	FALSE	FALSE	FALSE	wDfHZC	6	139585552	0.0866662	0.0966929	274660	Diabetic neuropathy	TRUE	reported	textfile	6	139585552	0.0645274	3.67476e-06	6639	GCST90277276.tsv.gz	TRUE	reported	LWviY7	2	TRUE	0.00322252	21.457
GCST90277276	Phosphatidylcholine (15:0_18:2) levels	rs1911704	C	G	C	G	-0.0835307	0.0266873	0.349079	0.326905	FALSE	TRUE	FALSE	wDfHZC	2	41471833	0.359821	0.029144	274660	Diabetic neuropathy	TRUE	reported	textfile	2	41471833	0.0182235	4.64891e-06	6639	GCST90277276.tsv.gz	TRUE	reported	LWviY7	2	TRUE	0.00315467	21.0038
GCST90277276	Phosphatidylcholine (15:0_18:2) levels	rs35960238	G	A	G	A	-0.130981	0.112536	0.12659	0.129764	FALSE	FALSE	FALSE	wDfHZC	10	26331627	0.00466702	0.0397774	274660	Diabetic neuropathy	TRUE	reported	textfile	10	26331627	0.0261055	5.36646e-07	6639	GCST90277276.tsv.gz	TRUE	reported	LWviY7	2	TRUE	0.00377752	25.1664
GCST90277276	Phosphatidylcholine (15:0_18:2) levels	rs4335452	A	G	A	G	-0.103485	-0.0256772	0.800119	0.79738	FALSE	FALSE	FALSE	wDfHZC	10	5872836	0.45585	0.0344339	274660	Diabetic neuropathy	TRUE	reported	textfile	10	5872836	0.0223911	3.8767e-06	6639	GCST90277276.tsv.gz	TRUE	reported	LWviY7	2	TRUE	0.00320705	21.3537
GCST90277276	Phosphatidylcholine (15:0_18:2) levels	rs4382917	A	G	A	G	-0.10076	-0.0106256	0.255777	0.24351	FALSE	FALSE	FALSE	wDfHZC	11	62454004	0.743108	0.0324207	274660	Diabetic neuropathy	TRUE	reported	textfile	11	62454004	0.0205668	9.84339e-07	6639	GCST90277276.tsv.gz	TRUE	reported	LWviY7	2	TRUE	0.00360224	23.9945
GCST90277276	Phosphatidylcholine (15:0_18:2) levels	rs551412	T	A	T	A	0.0884124	-0.0197466	0.286012	0.287895	FALSE	TRUE	FALSE	wDfHZC	9	132450788	0.51565	0.0303763	274660	Diabetic neuropathy	TRUE	reported	textfile	9	132450788	0.0192874	4.63797e-06	6639	GCST90277276.tsv.gz	TRUE	reported	LWviY7	2	TRUE	0.00315503	21.0062
GCST90277276	Phosphatidylcholine (15:0_18:2) levels	rs55727637	T	C	T	C	0.110967	-0.00822383	0.298983	0.297149	FALSE	FALSE	FALSE	wDfHZC	16	15051395	0.783374	0.029913	274660	Diabetic neuropathy	TRUE	reported	textfile	16	15051395	0.0189765	5.216e-09	6639	GCST90277276.tsv.gz	TRUE	reported	LWviY7	2	TRUE	0.00512415	34.1841
GCST90277276	Phosphatidylcholine (15:0_18:2) levels	rs56144603	A	G	A	G	0.247378	-0.105907	0.0315362	0.0304386	FALSE	FALSE	FALSE	wDfHZC	6	73220880	0.180636	0.0791063	274660	Diabetic neuropathy	TRUE	reported	textfile	6	73220880	0.0512557	1.41968e-06	6639	GCST90277276.tsv.gz	TRUE	reported	LWviY7	2	TRUE	0.00349634	23.2866
GCST90277276	Phosphatidylcholine (15:0_18:2) levels	rs633695	G	A	G	A	0.0930243	-0.0442476	0.313941	0.30465	FALSE	FALSE	FALSE	wDfHZC	15	58433640	0.137953	0.0298273	274660	Diabetic neuropathy	TRUE	reported	textfile	15	58433640	0.0189428	9.27791e-07	6639	GCST90277276.tsv.gz	TRUE	reported	LWviY7	2	TRUE	0.00361932	24.1087
GCST90277276	Phosphatidylcholine (15:0_18:2) levels	rs75097472	A	G	A	G	-0.382925	-0.0151344	0.0114815	0.0122466	FALSE	FALSE	FALSE	wDfHZC	12	130443132	0.901934	0.122826	274660	Diabetic neuropathy	TRUE	reported	textfile	12	130443132	0.0835424	4.65026e-06	6639	GCST90277276.tsv.gz	TRUE	reported	LWviY7	2	TRUE	0.00315456	21.0031
GCST90277276	Phosphatidylcholine (15:0_18:2) levels	rs77404354	T	C	T	C	-0.478427	0.141492	0.00845274	0.0122738	FALSE	FALSE	FALSE	wDfHZC	8	64641039	0.240202	0.120472	274660	Diabetic neuropathy	TRUE	reported	textfile	8	64641039	0.100212	1.84168e-06	6639	GCST90277276.tsv.gz	TRUE	reported	LWviY7	2	TRUE	0.00342138	22.7856
GCST90277276	Phosphatidylcholine (15:0_18:2) levels	rs964184	C	G	C	G	-0.140695	-0.00668673	0.848991	0.856325	FALSE	TRUE	FALSE	wDfHZC	11	116778201	0.863739	0.0389633	274660	Diabetic neuropathy	TRUE	reported	textfile	11	116778201	0.0240766	5.34056e-09	6639	GCST90277276.tsv.gz	TRUE	reported	LWviY7	2	TRUE	0.00511725	34.1378
GCST90277277	Phosphatidylcholine (16:0_16:0) levels	rs11591147	T	G	T	G	-0.234494	0.0645114	0.0332154	0.0368986	FALSE	FALSE	FALSE	1MYwqS	1	55039974	0.381305	0.0736857	274660	Diabetic neuropathy	TRUE	reported	textfile	1	55039974	0.04659	4.93869e-07	7174	GCST90277277.tsv.gz	TRUE	reported	uvC9oY	2	TRUE	0.00351873	25.3254
GCST90277277	Phosphatidylcholine (16:0_16:0) levels	rs1187583	A	G	A	G	-0.141723	-0.0317014	0.916339	0.919904	FALSE	FALSE	FALSE	1MYwqS	14	54570145	0.527436	0.0501665	274660	Diabetic neuropathy	TRUE	reported	textfile	14	54570145	0.0300283	2.40531e-06	7174	GCST90277277.tsv.gz	TRUE	reported	uvC9oY	2	TRUE	0.00309536	22.2689
GCST90277277	Phosphatidylcholine (16:0_16:0) levels	rs12522374	A	G	A	G	0.0812156	-0.0388882	0.3474	0.339922	FALSE	FALSE	FALSE	1MYwqS	5	159237696	0.179085	0.0289437	274660	Diabetic neuropathy	TRUE	reported	textfile	5	159237696	0.0174032	3.1139e-06	7174	GCST90277277.tsv.gz	TRUE	reported	uvC9oY	2	TRUE	0.00302652	21.7721
GCST90277277	Phosphatidylcholine (16:0_16:0) levels	rs13060992	G	T	G	T	0.185911	0.0573524	0.947547	0.948324	FALSE	FALSE	FALSE	1MYwqS	3	186944804	0.364962	0.0633064	274660	Diabetic neuropathy	TRUE	reported	textfile	3	186944804	0.0375533	7.56516e-07	7174	GCST90277277.tsv.gz	TRUE	reported	uvC9oY	2	TRUE	0.00340464	24.5015
GCST90277277	Phosphatidylcholine (16:0_16:0) levels	rs148444916	C	T	C	T	0.288588	-0.032628	0.0208077	0.0189924	FALSE	FALSE	FALSE	1MYwqS	1	92970296	0.749972	0.102386	274660	Diabetic neuropathy	TRUE	reported	textfile	1	92970296	0.0576422	5.66969e-07	7174	GCST90277277.tsv.gz	TRUE	reported	uvC9oY	2	TRUE	0.00348176	25.0585
GCST90277277	Phosphatidylcholine (16:0_16:0) levels	rs17231506	T	C	T	C	0.142323	-0.0138538	0.27829	0.280334	FALSE	FALSE	FALSE	1MYwqS	16	56960616	0.647123	0.0302641	274660	Diabetic neuropathy	TRUE	reported	textfile	16	56960616	0.0184851	1.54316e-14	7174	GCST90277277.tsv.gz	TRUE	reported	uvC9oY	2	TRUE	0.00819542	59.2633
GCST90277277	Phosphatidylcholine (16:0_16:0) levels	rs174546	T	C	T	C	-0.148938	-0.048049	0.407364	0.413274	FALSE	FALSE	FALSE	1MYwqS	11	61802358	0.0825525	0.0276769	274660	Diabetic neuropathy	TRUE	reported	textfile	11	61802358	0.0169253	1.69211e-18	7174	GCST90277277.tsv.gz	TRUE	reported	uvC9oY	2	TRUE	0.0106786	77.4136
GCST90277277	Phosphatidylcholine (16:0_16:0) levels	rs2236514	G	C	G	C	-0.0838989	-0.0112131	0.647094	0.654486	FALSE	TRUE	FALSE	1MYwqS	9	136677616	0.698335	0.0289319	274660	Diabetic neuropathy	TRUE	reported	textfile	9	136677616	0.0177486	2.31952e-06	7174	GCST90277277.tsv.gz	TRUE	reported	uvC9oY	2	TRUE	0.00310508	22.339
GCST90277277	Phosphatidylcholine (16:0_16:0) levels	rs261290	C	T	C	T	-0.138985	0.0182982	0.612243	0.619868	FALSE	FALSE	FALSE	1MYwqS	15	58386521	0.516175	0.0281835	274660	Diabetic neuropathy	TRUE	reported	textfile	15	58386521	0.0169049	2.37432e-16	7174	GCST90277277.tsv.gz	TRUE	reported	uvC9oY	2	TRUE	0.00933419	67.5755
GCST90277277	Phosphatidylcholine (16:0_16:0) levels	rs3936021	G	A	G	A	-0.106788	0.0283884	0.158123	0.154582	FALSE	FALSE	FALSE	1MYwqS	5	85099087	0.46789	0.0391071	274660	Diabetic neuropathy	TRUE	reported	textfile	5	85099087	0.0233681	4.95843e-06	7174	GCST90277277.tsv.gz	TRUE	reported	uvC9oY	2	TRUE	0.00290251	20.8774
GCST90277277	Phosphatidylcholine (16:0_16:0) levels	rs4744927	C	A	C	A	0.907441	0.214006	0.997869	0.997837	FALSE	FALSE	FALSE	1MYwqS	9	69669802	0.459054	0.289039	274660	Diabetic neuropathy	TRUE	reported	textfile	9	69669802	0.19205	2.35008e-06	7174	GCST90277277.tsv.gz	TRUE	reported	uvC9oY	2	TRUE	0.0031024	22.3196
GCST90277277	Phosphatidylcholine (16:0_16:0) levels	rs5022521	T	C	T	C	-0.0974376	0.0399475	0.797291	0.807674	FALSE	FALSE	FALSE	1MYwqS	4	110207431	0.262949	0.035685	274660	Diabetic neuropathy	TRUE	reported	textfile	4	110207431	0.0211747	4.26127e-06	7174	GCST90277277.tsv.gz	TRUE	reported	uvC9oY	2	TRUE	0.00294291	21.1689
GCST90277277	Phosphatidylcholine (16:0_16:0) levels	rs56270325	T	A	T	A	0.0906471	0.00324715	0.259242	0.255887	FALSE	TRUE	FALSE	1MYwqS	1	5899241	0.917309	0.0312755	274660	Diabetic neuropathy	TRUE	reported	textfile	1	5899241	0.018821	1.49092e-06	7174	GCST90277277.tsv.gz	TRUE	reported	uvC9oY	2	TRUE	0.00322299	23.19
GCST90277277	Phosphatidylcholine (16:0_16:0) levels	rs633695	G	A	G	A	0.0910849	-0.0442476	0.313941	0.30465	FALSE	FALSE	FALSE	1MYwqS	15	58433640	0.137953	0.0298273	274660	Diabetic neuropathy	TRUE	reported	textfile	15	58433640	0.0181369	5.23028e-07	7174	GCST90277277.tsv.gz	TRUE	reported	uvC9oY	2	TRUE	0.00350333	25.2142
GCST90277277	Phosphatidylcholine (16:0_16:0) levels	rs643531	A	C	A	C	0.124622	0.0202968	0.88961	0.886997	FALSE	FALSE	FALSE	1MYwqS	9	15296036	0.631933	0.0423727	274660	Diabetic neuropathy	TRUE	reported	textfile	9	15296036	0.0261436	1.90667e-06	7174	GCST90277277.tsv.gz	TRUE	reported	uvC9oY	2	TRUE	0.00315736	22.7163
GCST90277277	Phosphatidylcholine (16:0_16:0) levels	rs72733996	G	A	G	A	0.101188	-0.0316975	0.197786	0.209978	FALSE	FALSE	FALSE	1MYwqS	9	80936784	0.343475	0.0334602	274660	Diabetic neuropathy	TRUE	reported	textfile	9	80936784	0.0208422	1.23013e-06	7174	GCST90277277.tsv.gz	TRUE	reported	uvC9oY	2	TRUE	0.0032748	23.564
GCST90277277	Phosphatidylcholine (16:0_16:0) levels	rs72974647	G	A	G	A	0.144049	-0.0165493	0.0821802	0.0842568	FALSE	FALSE	FALSE	1MYwqS	6	123327335	0.735126	0.0489167	274660	Diabetic neuropathy	TRUE	reported	textfile	6	123327335	0.0300058	1.61199e-06	7174	GCST90277277.tsv.gz	TRUE	reported	uvC9oY	2	TRUE	0.00320225	23.0403
GCST90277277	Phosphatidylcholine (16:0_16:0) levels	rs78909142	A	G	A	G	-0.433346	-0.199856	0.00859814	0.00831676	FALSE	FALSE	FALSE	1MYwqS	22	40993330	0.184703	0.150674	274660	Diabetic neuropathy	TRUE	reported	textfile	22	40993330	0.094464	4.55895e-06	7174	GCST90277277.tsv.gz	TRUE	reported	uvC9oY	2	TRUE	0.00292485	21.0386
GCST90277278	Phosphatidylcholine (16:0_16:1) levels	rs10760286	C	T	C	T	0.0789282	0.0140859	0.510018	0.510464	FALSE	FALSE	FALSE	jsoX0g	9	123419309	0.610509	0.0276549	274660	Diabetic neuropathy	TRUE	reported	textfile	9	123419309	0.0169604	3.31645e-06	7172	GCST90277278.tsv.gz	TRUE	reported	2Hjefc	2	TRUE	0.00301053	21.6507
GCST90277278	Phosphatidylcholine (16:0_16:1) levels	rs113366516	T	G	T	G	0.308243	-0.23036	0.0170391	0.0167634	FALSE	FALSE	FALSE	jsoX0g	6	138148100	0.0361343	0.109935	274660	Diabetic neuropathy	TRUE	reported	textfile	6	138148100	0.0660762	3.13979e-06	7172	GCST90277278.tsv.gz	TRUE	reported	2Hjefc	2	TRUE	0.0030251	21.7558
GCST90277278	Phosphatidylcholine (16:0_16:1) levels	rs11647818	T	C	T	C	0.078693	-0.0269291	0.57458	0.572935	FALSE	FALSE	FALSE	jsoX0g	16	11833509	0.335096	0.0279376	274660	Diabetic neuropathy	TRUE	reported	textfile	16	11833509	0.0169875	3.67514e-06	7172	GCST90277278.tsv.gz	TRUE	reported	2Hjefc	2	TRUE	0.00298315	21.4532
GCST90277278	Phosphatidylcholine (16:0_16:1) levels	rs117571757	A	G	A	G	-0.334189	0.0114043	0.0134602	0.0146936	FALSE	FALSE	FALSE	jsoX0g	17	16458446	0.918229	0.111083	274660	Diabetic neuropathy	TRUE	reported	textfile	17	16458446	0.0727562	4.43821e-06	7172	GCST90277278.tsv.gz	TRUE	reported	2Hjefc	2	TRUE	0.00293311	21.0923
GCST90277278	Phosphatidylcholine (16:0_16:1) levels	rs1260326	C	T	C	T	-0.108205	0.00642094	0.650878	0.651195	FALSE	FALSE	FALSE	jsoX0g	2	27508073	0.823762	0.028831	274660	Diabetic neuropathy	TRUE	reported	textfile	2	27508073	0.017465	6.12206e-10	7172	GCST90277278.tsv.gz	TRUE	reported	2Hjefc	2	TRUE	0.00532352	38.3739
GCST90277278	Phosphatidylcholine (16:0_16:1) levels	rs1854434	G	A	G	A	-0.109878	0.0650874	0.153981	0.149797	FALSE	FALSE	FALSE	jsoX0g	9	32796762	0.0904503	0.0384444	274660	Diabetic neuropathy	TRUE	reported	textfile	9	32796762	0.0231666	2.14525e-06	7172	GCST90277278.tsv.gz	TRUE	reported	2Hjefc	2	TRUE	0.00312677	22.4893
GCST90277278	Phosphatidylcholine (16:0_16:1) levels	rs28524821	C	A	C	A	0.108557	0.0224269	0.145543	0.15424	FALSE	FALSE	FALSE	jsoX0g	4	17068686	0.55352	0.0378516	274660	Diabetic neuropathy	TRUE	reported	textfile	4	17068686	0.0235174	3.97619e-06	7172	GCST90277278.tsv.gz	TRUE	reported	2Hjefc	2	TRUE	0.00296216	21.3018
GCST90277278	Phosphatidylcholine (16:0_16:1) levels	rs35235479	G	A	G	A	-0.0962084	0.0330876	0.214135	0.213672	FALSE	FALSE	FALSE	jsoX0g	10	92767403	0.318605	0.0331762	274660	Diabetic neuropathy	TRUE	reported	textfile	10	92767403	0.0203206	2.2375e-06	7172	GCST90277278.tsv.gz	TRUE	reported	2Hjefc	2	TRUE	0.00311571	22.4095
GCST90277278	Phosphatidylcholine (16:0_16:1) levels	rs62098276	C	T	C	T	-0.142117	0.0787931	0.0796716	0.0833811	FALSE	FALSE	FALSE	jsoX0g	18	63512537	0.105413	0.048663	274660	Diabetic neuropathy	TRUE	reported	textfile	18	63512537	0.0307261	3.80299e-06	7172	GCST90277278.tsv.gz	TRUE	reported	2Hjefc	2	TRUE	0.00297402	21.3873
GCST90277278	Phosphatidylcholine (16:0_16:1) levels	rs77007318	C	G	C	G	-0.241125	-0.00018249	0.0289285	0.0296221	FALSE	TRUE	FALSE	jsoX0g	16	59856268	0.998141	0.0783105	274660	Diabetic neuropathy	TRUE	reported	textfile	16	59856268	0.0521764	3.875e-06	7172	GCST90277278.tsv.gz	TRUE	reported	2Hjefc	2	TRUE	0.00296896	21.3508
GCST90277278	Phosphatidylcholine (16:0_16:1) levels	rs80227620	T	C	T	C	0.118583	-0.00850678	0.143969	0.151989	FALSE	FALSE	FALSE	jsoX0g	2	167832629	0.824654	0.0383944	274660	Diabetic neuropathy	TRUE	reported	textfile	2	167832629	0.024397	1.19424e-06	7172	GCST90277278.tsv.gz	TRUE	reported	2Hjefc	2	TRUE	0.00328325	23.6184
GCST90277279	Phosphatidylcholine (16:0_17:1) levels	rs116911263	T	C	T	C	-0.351504	-0.0647921	0.0136312	0.016592	FALSE	FALSE	FALSE	rrQCA2	10	95941250	0.529702	0.103097	274660	Diabetic neuropathy	TRUE	reported	textfile	10	95941250	0.0729302	1.46677e-06	7076	GCST90277279.tsv.gz	TRUE	reported	l0AyxD	2	TRUE	0.00327216	23.2232
GCST90277279	Phosphatidylcholine (16:0_17:1) levels	rs12475699	C	T	C	T	0.0810595	-0.0110324	0.663437	0.654596	FALSE	FALSE	FALSE	rrQCA2	2	30022181	0.699728	0.0286046	274660	Diabetic neuropathy	TRUE	reported	textfile	2	30022181	0.0177193	4.85914e-06	7076	GCST90277279.tsv.gz	TRUE	reported	l0AyxD	2	TRUE	0.00294879	20.9215
GCST90277279	Phosphatidylcholine (16:0_17:1) levels	rs12749808	T	C	T	C	-0.0836245	0.0228664	0.355842	0.366322	FALSE	FALSE	FALSE	rrQCA2	1	158095972	0.421543	0.0284497	274660	Diabetic neuropathy	TRUE	reported	textfile	1	158095972	0.0178228	2.7546e-06	7076	GCST90277279.tsv.gz	TRUE	reported	l0AyxD	2	TRUE	0.00310155	22.0086
GCST90277279	Phosphatidylcholine (16:0_17:1) levels	rs16986523	A	G	A	G	0.268447	0.101096	0.0216234	0.0223807	FALSE	FALSE	FALSE	rrQCA2	20	24390991	0.26076	0.0898956	274660	Diabetic neuropathy	TRUE	reported	textfile	20	24390991	0.0580173	3.77576e-06	7076	GCST90277279.tsv.gz	TRUE	reported	l0AyxD	2	TRUE	0.00301649	21.4032
GCST90277279	Phosphatidylcholine (16:0_17:1) levels	rs2122922	T	C	T	C	-0.0977021	-0.0608332	0.201521	0.201392	FALSE	FALSE	FALSE	rrQCA2	8	101050430	0.0757443	0.0342542	274660	Diabetic neuropathy	TRUE	reported	textfile	8	101050430	0.0213073	4.60592e-06	7076	GCST90277279.tsv.gz	TRUE	reported	l0AyxD	2	TRUE	0.00296261	21.0198
GCST90277279	Phosphatidylcholine (16:0_17:1) levels	rs41488845	A	G	A	G	-0.495791	0.240325	0.00721981	0.0084868	FALSE	FALSE	FALSE	rrQCA2	17	38380397	0.118544	0.153964	274660	Diabetic neuropathy	TRUE	reported	textfile	17	38380397	0.104314	2.04298e-06	7076	GCST90277279.tsv.gz	TRUE	reported	l0AyxD	2	TRUE	0.00318229	22.5834
GCST90277279	Phosphatidylcholine (16:0_17:1) levels	rs7177289	T	C	T	C	0.0821979	-0.0224485	0.393494	0.385919	FALSE	FALSE	FALSE	rrQCA2	15	58387985	0.424085	0.0280833	274660	Diabetic neuropathy	TRUE	reported	textfile	15	58387985	0.0170852	1.52744e-06	7076	GCST90277279.tsv.gz	TRUE	reported	l0AyxD	2	TRUE	0.00326043	23.1397
GCST90277279	Phosphatidylcholine (16:0_17:1) levels	rs78395462	T	G	T	G	0.257505	-0.0960521	0.02376	0.0273792	FALSE	FALSE	FALSE	rrQCA2	4	122641012	0.253431	0.0841046	274660	Diabetic neuropathy	TRUE	reported	textfile	4	122641012	0.0552215	3.17121e-06	7076	GCST90277279.tsv.gz	TRUE	reported	l0AyxD	2	TRUE	0.00306362	21.7386
GCST90277280	Phosphatidylcholine (16:0_18:0) levels	rs10468017	T	C	T	C	0.0877008	-0.0441535	0.337526	0.331111	FALSE	FALSE	FALSE	QB06Qv	15	58386313	0.128652	0.029059	274660	Diabetic neuropathy	TRUE	reported	textfile	15	58386313	0.0175717	6.14406e-07	7154	GCST90277280.tsv.gz	TRUE	reported	WTkqPg	2	TRUE	0.00346993	24.9034
GCST90277280	Phosphatidylcholine (16:0_18:0) levels	rs10853781	G	A	G	A	0.0793179	0.0362999	0.495563	0.48865	FALSE	FALSE	FALSE	QB06Qv	19	47242784	0.185844	0.0274381	274660	Diabetic neuropathy	TRUE	reported	textfile	19	47242784	0.0170455	3.32181e-06	7154	GCST90277280.tsv.gz	TRUE	reported	WTkqPg	2	TRUE	0.0030176	21.6472
GCST90277280	Phosphatidylcholine (16:0_18:0) levels	rs10890773	A	G	A	G	-0.116955	0.0343491	0.860325	0.861723	FALSE	FALSE	FALSE	QB06Qv	11	107889276	0.388506	0.0398329	274660	Diabetic neuropathy	TRUE	reported	textfile	11	107889276	0.0239105	1.0229e-06	7154	GCST90277280.tsv.gz	TRUE	reported	WTkqPg	2	TRUE	0.0033332	23.9188
GCST90277280	Phosphatidylcholine (16:0_18:0) levels	rs113076792	A	G	A	G	-0.337637	-0.186122	0.0135967	0.0171868	FALSE	FALSE	FALSE	QB06Qv	7	153170994	0.0636693	0.100363	274660	Diabetic neuropathy	TRUE	reported	textfile	7	153170994	0.0737984	4.83856e-06	7154	GCST90277280.tsv.gz	TRUE	reported	WTkqPg	2	TRUE	0.00291735	20.9259
GCST90277280	Phosphatidylcholine (16:0_18:0) levels	rs1168036	G	A	G	A	0.0898612	0.0016908	0.737927	0.735724	FALSE	FALSE	FALSE	QB06Qv	1	62497063	0.956256	0.0308243	274660	Diabetic neuropathy	TRUE	reported	textfile	1	62497063	0.0188859	1.99007e-06	7154	GCST90277280.tsv.gz	TRUE	reported	WTkqPg	2	TRUE	0.00315463	22.6333
GCST90277280	Phosphatidylcholine (16:0_18:0) levels	rs11723712	A	G	A	G	0.103214	0.00532209	0.806439	0.814551	FALSE	FALSE	FALSE	QB06Qv	4	169304745	0.879571	0.0351262	274660	Diabetic neuropathy	TRUE	reported	textfile	4	169304745	0.0211712	1.10952e-06	7154	GCST90277280.tsv.gz	TRUE	reported	WTkqPg	2	TRUE	0.00331129	23.761
GCST90277280	Phosphatidylcholine (16:0_18:0) levels	rs117495065	G	C	G	C	0.301661	-0.0491258	0.0174603	0.0199243	FALSE	TRUE	FALSE	QB06Qv	6	147174911	0.618298	0.098594	274660	Diabetic neuropathy	TRUE	reported	textfile	6	147174911	0.0653817	4.01656e-06	7154	GCST90277280.tsv.gz	TRUE	reported	WTkqPg	2	TRUE	0.00296679	21.2816
GCST90277280	Phosphatidylcholine (16:0_18:0) levels	rs117528775	C	T	C	T	0.593561	0.141772	0.00485169	0.00566361	FALSE	FALSE	FALSE	QB06Qv	18	49649558	0.416795	0.174597	274660	Diabetic neuropathy	TRUE	reported	textfile	18	49649558	0.125401	2.2494e-06	7154	GCST90277280.tsv.gz	TRUE	reported	WTkqPg	2	TRUE	0.00312192	22.3979
GCST90277280	Phosphatidylcholine (16:0_18:0) levels	rs12052409	C	A	C	A	-0.193167	0.0823279	0.0516168	0.0505402	FALSE	FALSE	FALSE	QB06Qv	2	68074558	0.182815	0.0618012	274660	Diabetic neuropathy	TRUE	reported	textfile	2	68074558	0.038556	5.56699e-07	7154	GCST90277280.tsv.gz	TRUE	reported	WTkqPg	2	TRUE	0.00349633	25.0935
GCST90277280	Phosphatidylcholine (16:0_18:0) levels	rs174601	T	C	T	C	0.146355	-0.0441611	0.419025	0.425962	FALSE	FALSE	FALSE	QB06Qv	11	61855668	0.110563	0.0276756	274660	Diabetic neuropathy	TRUE	reported	textfile	11	61855668	0.0169097	6.00203e-18	7154	GCST90277280.tsv.gz	TRUE	reported	WTkqPg	2	TRUE	0.0103626	74.8897
GCST90277280	Phosphatidylcholine (16:0_18:0) levels	rs2126263	A	G	A	G	0.110887	0.0609227	0.849792	0.854473	FALSE	FALSE	FALSE	QB06Qv	8	9324101	0.11945	0.0391261	274660	Diabetic neuropathy	TRUE	reported	textfile	8	9324101	0.0234484	2.29687e-06	7154	GCST90277280.tsv.gz	TRUE	reported	WTkqPg	2	TRUE	0.00311624	22.357
GCST90277280	Phosphatidylcholine (16:0_18:0) levels	rs2214660	A	G	A	G	-0.101945	-0.0199153	0.184972	0.182193	FALSE	FALSE	FALSE	QB06Qv	7	122869647	0.57668	0.0356751	274660	Diabetic neuropathy	TRUE	reported	textfile	7	122869647	0.021658	2.5591e-06	7154	GCST90277280.tsv.gz	TRUE	reported	WTkqPg	2	TRUE	0.00308747	22.15
GCST90277280	Phosphatidylcholine (16:0_18:0) levels	rs247617	A	C	A	C	0.0919488	-0.0145252	0.278171	0.27999	FALSE	FALSE	FALSE	QB06Qv	16	56956804	0.631053	0.0302454	274660	Diabetic neuropathy	TRUE	reported	textfile	16	56956804	0.0185927	7.76573e-07	7154	GCST90277280.tsv.gz	TRUE	reported	WTkqPg	2	TRUE	0.00340703	24.4504
GCST90277280	Phosphatidylcholine (16:0_18:0) levels	rs4659619	C	T	C	T	0.0849205	0.0435797	0.338249	0.343328	FALSE	FALSE	FALSE	QB06Qv	1	236035687	0.129081	0.0287137	274660	Diabetic neuropathy	TRUE	reported	textfile	1	236035687	0.017478	1.20566e-06	7154	GCST90277280.tsv.gz	TRUE	reported	WTkqPg	2	TRUE	0.00328899	23.6004
GCST90277280	Phosphatidylcholine (16:0_18:0) levels	rs62330208	C	G	C	G	-0.102832	0.0673039	0.239841	0.241684	FALSE	TRUE	FALSE	QB06Qv	5	983129	0.0368825	0.0322481	274660	Diabetic neuropathy	TRUE	reported	textfile	5	983129	0.0203915	4.69423e-07	7154	GCST90277280.tsv.gz	TRUE	reported	WTkqPg	2	TRUE	0.00354216	25.4236
GCST90277280	Phosphatidylcholine (16:0_18:0) levels	rs662846	A	C	A	C	-0.271702	-0.113685	0.023326	0.0191077	FALSE	FALSE	FALSE	QB06Qv	20	819559	0.267186	0.102459	274660	Diabetic neuropathy	TRUE	reported	textfile	20	819559	0.0566611	1.65592e-06	7154	GCST90277280.tsv.gz	TRUE	reported	WTkqPg	2	TRUE	0.00320386	22.9876
GCST90277280	Phosphatidylcholine (16:0_18:0) levels	rs72723967	A	C	A	C	0.110589	-0.000326602	0.163055	0.16991	FALSE	FALSE	FALSE	QB06Qv	4	137812361	0.992835	0.0363671	274660	Diabetic neuropathy	TRUE	reported	textfile	4	137812361	0.0227395	1.17812e-06	7154	GCST90277280.tsv.gz	TRUE	reported	WTkqPg	2	TRUE	0.00329518	23.6451
GCST90277280	Phosphatidylcholine (16:0_18:0) levels	rs72974647	G	A	G	A	0.143439	-0.0165493	0.0821802	0.0842568	FALSE	FALSE	FALSE	QB06Qv	6	123327335	0.735126	0.0489167	274660	Diabetic neuropathy	TRUE	reported	textfile	6	123327335	0.0300969	1.91476e-06	7154	GCST90277280.tsv.gz	TRUE	reported	WTkqPg	2	TRUE	0.00316494	22.7075
GCST90277280	Phosphatidylcholine (16:0_18:0) levels	rs76413658	C	G	C	G	-0.111627	-0.0405788	0.133145	0.132648	FALSE	TRUE	FALSE	QB06Qv	16	6589736	0.318343	0.0406655	274660	Diabetic neuropathy	TRUE	reported	textfile	16	6589736	0.0243735	4.72512e-06	7154	GCST90277280.tsv.gz	TRUE	reported	WTkqPg	2	TRUE	0.00292336	20.9692
GCST90277281	Phosphatidylcholine (16:0_18:1) levels	rs116997061	T	C	T	C	-0.169932	-0.0973844	0.0618727	0.061143	FALSE	FALSE	FALSE	X3kEBX	12	19869115	0.0938188	0.0581194	274660	Diabetic neuropathy	TRUE	reported	textfile	12	19869115	0.0359689	2.34988e-06	7174	GCST90277281.tsv.gz	TRUE	reported	Tj5sjb	2	TRUE	0.0031016	22.3139
GCST90277281	Phosphatidylcholine (16:0_18:1) levels	rs1260326	C	T	C	T	-0.101263	0.00642094	0.650878	0.651195	FALSE	FALSE	FALSE	X3kEBX	2	27508073	0.823762	0.028831	274660	Diabetic neuropathy	TRUE	reported	textfile	2	27508073	0.0174581	6.89242e-09	7174	GCST90277281.tsv.gz	TRUE	reported	Tj5sjb	2	TRUE	0.00466782	33.6346
GCST90277281	Phosphatidylcholine (16:0_18:1) levels	rs13060992	G	T	G	T	0.172846	0.0573524	0.947547	0.948324	FALSE	FALSE	FALSE	X3kEBX	3	186944804	0.364962	0.0633064	274660	Diabetic neuropathy	TRUE	reported	textfile	3	186944804	0.0376558	4.50276e-06	7174	GCST90277281.tsv.gz	TRUE	reported	Tj5sjb	2	TRUE	0.00292833	21.0637
GCST90277281	Phosphatidylcholine (16:0_18:1) levels	rs1532085	G	A	G	A	-0.0977538	0.0164042	0.573441	0.578584	FALSE	FALSE	FALSE	X3kEBX	15	58391167	0.553752	0.0277028	274660	Diabetic neuropathy	TRUE	reported	textfile	15	58391167	0.0168056	6.24588e-09	7174	GCST90277281.tsv.gz	TRUE	reported	Tj5sjb	2	TRUE	0.00469412	33.825
GCST90277281	Phosphatidylcholine (16:0_18:1) levels	rs247617	A	C	A	C	0.0975222	-0.0145252	0.278171	0.27999	FALSE	FALSE	FALSE	X3kEBX	16	56956804	0.631053	0.0302454	274660	Diabetic neuropathy	TRUE	reported	textfile	16	56956804	0.0185742	1.56242e-07	7174	GCST90277281.tsv.gz	TRUE	reported	Tj5sjb	2	TRUE	0.00382789	27.5591
GCST90277281	Phosphatidylcholine (16:0_18:1) levels	rs28807772	G	A	G	A	0.0951955	-0.0436182	0.201768	0.200928	FALSE	FALSE	FALSE	X3kEBX	5	165822116	0.201956	0.0341836	274660	Diabetic neuropathy	TRUE	reported	textfile	5	165822116	0.0207849	4.72437e-06	7174	GCST90277281.tsv.gz	TRUE	reported	Tj5sjb	2	TRUE	0.00291546	20.9708
GCST90277281	Phosphatidylcholine (16:0_18:1) levels	rs4538911	C	G	C	G	-0.0905041	-0.0198192	0.703436	0.691623	FALSE	TRUE	FALSE	X3kEBX	8	6228839	0.501601	0.029494	274660	Diabetic neuropathy	TRUE	reported	textfile	8	6228839	0.0183708	8.54345e-07	7174	GCST90277281.tsv.gz	TRUE	reported	Tj5sjb	2	TRUE	0.00337173	24.2638
GCST90277281	Phosphatidylcholine (16:0_18:1) levels	rs633695	G	A	G	A	0.0903428	-0.0442476	0.313941	0.30465	FALSE	FALSE	FALSE	X3kEBX	15	58433640	0.137953	0.0298273	274660	Diabetic neuropathy	TRUE	reported	textfile	15	58433640	0.0181753	6.82142e-07	7174	GCST90277281.tsv.gz	TRUE	reported	Tj5sjb	2	TRUE	0.00343217	24.7003
GCST90277281	Phosphatidylcholine (16:0_18:1) levels	rs77027238	A	G	A	G	0.185106	0.0852884	0.0495664	0.0523613	FALSE	FALSE	FALSE	X3kEBX	17	43849174	0.162227	0.061024	274660	Diabetic neuropathy	TRUE	reported	textfile	17	43849174	0.0384841	1.53986e-06	7174	GCST90277281.tsv.gz	TRUE	reported	Tj5sjb	2	TRUE	0.00321454	23.129
GCST90277282	Phosphatidylcholine (16:0_18:2) levels	rs10787711	A	G	A	G	-0.0899783	0.0200676	0.648489	0.639376	FALSE	FALSE	FALSE	MhNOJh	10	116647273	0.481053	0.0284805	274660	Diabetic neuropathy	TRUE	reported	textfile	10	116647273	0.0174875	2.73908e-07	7174	GCST90277282.tsv.gz	TRUE	reported	BTlu8z	2	TRUE	0.00367671	26.4667
GCST90277282	Phosphatidylcholine (16:0_18:2) levels	rs10890773	A	G	A	G	-0.125543	0.0343491	0.860325	0.861723	FALSE	FALSE	FALSE	MhNOJh	11	107889276	0.388506	0.0398329	274660	Diabetic neuropathy	TRUE	reported	textfile	11	107889276	0.0238336	1.422e-07	7174	GCST90277282.tsv.gz	TRUE	reported	BTlu8z	2	TRUE	0.00385272	27.7386
GCST90277282	Phosphatidylcholine (16:0_18:2) levels	rs10961143	G	A	G	A	0.195468	0.000263431	0.0482686	0.0487911	FALSE	FALSE	FALSE	MhNOJh	9	13564220	0.996684	0.0633818	274660	Diabetic neuropathy	TRUE	reported	textfile	9	13564220	0.0388181	4.88187e-07	7174	GCST90277282.tsv.gz	TRUE	reported	BTlu8z	2	TRUE	0.003522	25.3491
GCST90277282	Phosphatidylcholine (16:0_18:2) levels	rs112569946	A	G	A	G	0.71609	0.230217	0.00320476	0.00239545	FALSE	FALSE	FALSE	MhNOJh	6	124913409	0.423222	0.287468	274660	Diabetic neuropathy	TRUE	reported	textfile	6	124913409	0.155736	4.33684e-06	7174	GCST90277282.tsv.gz	TRUE	reported	BTlu8z	2	TRUE	0.00293845	21.1366
GCST90277282	Phosphatidylcholine (16:0_18:2) levels	rs11722429	A	G	A	G	0.133312	0.0401317	0.0989349	0.101874	FALSE	FALSE	FALSE	MhNOJh	4	136284098	0.375956	0.0453274	274660	Diabetic neuropathy	TRUE	reported	textfile	4	136284098	0.0281246	2.17707e-06	7174	GCST90277282.tsv.gz	TRUE	reported	BTlu8z	2	TRUE	0.0031221	22.4618
GCST90277282	Phosphatidylcholine (16:0_18:2) levels	rs117528775	C	T	C	T	0.597066	0.141772	0.00485169	0.00566361	FALSE	FALSE	FALSE	MhNOJh	18	49649558	0.416795	0.174597	274660	Diabetic neuropathy	TRUE	reported	textfile	18	49649558	0.125304	1.92491e-06	7174	GCST90277282.tsv.gz	TRUE	reported	BTlu8z	2	TRUE	0.00315487	22.6983
GCST90277282	Phosphatidylcholine (16:0_18:2) levels	rs13150924	A	G	A	G	-0.134613	0.0660088	0.130232	0.122691	FALSE	FALSE	FALSE	MhNOJh	4	169277659	0.114866	0.0418654	274660	Diabetic neuropathy	TRUE	reported	textfile	4	169277659	0.0249663	7.19651e-08	7174	GCST90277282.tsv.gz	TRUE	reported	BTlu8z	2	TRUE	0.00403597	29.0633
GCST90277282	Phosphatidylcholine (16:0_18:2) levels	rs13402814	T	A	T	A	0.164349	-0.0762669	0.0597335	0.0585377	FALSE	TRUE	FALSE	MhNOJh	2	137186441	0.192011	0.0584576	274660	Diabetic neuropathy	TRUE	reported	textfile	2	137186441	0.0351012	2.8865e-06	7174	GCST90277282.tsv.gz	TRUE	reported	BTlu8z	2	TRUE	0.00304652	21.9164
GCST90277282	Phosphatidylcholine (16:0_18:2) levels	rs143066473	A	G	A	G	0.254152	0.0383199	0.0248648	0.0244995	FALSE	FALSE	FALSE	MhNOJh	12	99432175	0.676432	0.09182	274660	Diabetic neuropathy	TRUE	reported	textfile	12	99432175	0.055246	4.28783e-06	7174	GCST90277282.tsv.gz	TRUE	reported	BTlu8z	2	TRUE	0.00294134	21.1575
GCST90277282	Phosphatidylcholine (16:0_18:2) levels	rs1532085	G	A	G	A	-0.110553	0.0164042	0.573441	0.578584	FALSE	FALSE	FALSE	MhNOJh	15	58391167	0.553752	0.0277028	274660	Diabetic neuropathy	TRUE	reported	textfile	15	58391167	0.0167671	4.60681e-11	7174	GCST90277282.tsv.gz	TRUE	reported	BTlu8z	2	TRUE	0.00602338	43.4614
GCST90277282	Phosphatidylcholine (16:0_18:2) levels	rs17126640	A	G	A	G	-0.0993832	0.0434042	0.203462	0.193392	FALSE	FALSE	FALSE	MhNOJh	12	52311207	0.214441	0.0349625	274660	Diabetic neuropathy	TRUE	reported	textfile	12	52311207	0.0208406	1.88904e-06	7174	GCST90277282.tsv.gz	TRUE	reported	BTlu8z	2	TRUE	0.00315987	22.7344
GCST90277282	Phosphatidylcholine (16:0_18:2) levels	rs17231506	T	C	T	C	0.143843	-0.0138538	0.27829	0.280334	FALSE	FALSE	FALSE	MhNOJh	16	56960616	0.647123	0.0302641	274660	Diabetic neuropathy	TRUE	reported	textfile	16	56960616	0.0184928	8.35003e-15	7174	GCST90277282.tsv.gz	TRUE	reported	BTlu8z	2	TRUE	0.00836303	60.4855
GCST90277282	Phosphatidylcholine (16:0_18:2) levels	rs174574	C	A	C	A	-0.330699	0.0517923	0.590933	0.586138	FALSE	FALSE	FALSE	MhNOJh	11	61832870	0.0612139	0.0276676	274660	Diabetic neuropathy	TRUE	reported	textfile	11	61832870	0.0166026	5.65768e-86	7174	GCST90277282.tsv.gz	TRUE	reported	BTlu8z	2	TRUE	0.0524053	396.636
GCST90277282	Phosphatidylcholine (16:0_18:2) levels	rs1800588	T	C	T	C	0.137688	-0.0134199	0.258046	0.247326	FALSE	FALSE	FALSE	MhNOJh	15	58431476	0.674638	0.0319681	274660	Diabetic neuropathy	TRUE	reported	textfile	15	58431476	0.0193079	1.091e-12	7174	GCST90277282.tsv.gz	TRUE	reported	BTlu8z	2	TRUE	0.00703871	50.8395
GCST90277282	Phosphatidylcholine (16:0_18:2) levels	rs1833172	T	C	T	C	0.157266	0.0050067	0.0715397	0.0777563	FALSE	FALSE	FALSE	MhNOJh	16	6626446	0.92179	0.0509953	274660	Diabetic neuropathy	TRUE	reported	textfile	16	6626446	0.0327492	1.60024e-06	7174	GCST90277282.tsv.gz	TRUE	reported	BTlu8z	2	TRUE	0.00320415	23.054
GCST90277282	Phosphatidylcholine (16:0_18:2) levels	rs2629180	A	G	A	G	-0.694512	-0.357012	0.00386528	0.00451487	FALSE	FALSE	FALSE	MhNOJh	3	3947204	0.0912641	0.211403	274660	Diabetic neuropathy	TRUE	reported	textfile	3	3947204	0.147555	2.56075e-06	7174	GCST90277282.tsv.gz	TRUE	reported	BTlu8z	2	TRUE	0.00307859	22.1478
GCST90277282	Phosphatidylcholine (16:0_18:2) levels	rs56075928	A	G	A	G	0.244702	-0.07021	0.0257214	0.0276347	FALSE	FALSE	FALSE	MhNOJh	11	63135902	0.391213	0.0818851	274660	Diabetic neuropathy	TRUE	reported	textfile	11	63135902	0.0529349	3.84957e-06	7174	GCST90277282.tsv.gz	TRUE	reported	BTlu8z	2	TRUE	0.00296987	21.3634
GCST90277282	Phosphatidylcholine (16:0_18:2) levels	rs62039480	A	G	A	G	0.115988	-0.016181	0.332015	0.328154	FALSE	FALSE	FALSE	MhNOJh	16	15043593	0.577318	0.0290343	274660	Diabetic neuropathy	TRUE	reported	textfile	16	15043593	0.0177321	6.51588e-11	7174	GCST90277282.tsv.gz	TRUE	reported	BTlu8z	2	TRUE	0.00592873	42.7745
GCST90277282	Phosphatidylcholine (16:0_18:2) levels	rs7936002	G	A	G	A	-0.0993499	-0.00212937	0.257197	0.245404	FALSE	FALSE	FALSE	MhNOJh	11	62451557	0.947421	0.0322899	274660	Diabetic neuropathy	TRUE	reported	textfile	11	62451557	0.0196312	4.2743e-07	7174	GCST90277282.tsv.gz	TRUE	reported	BTlu8z	2	TRUE	0.00355739	25.6047
GCST90277282	Phosphatidylcholine (16:0_18:2) levels	rs9436221	C	T	C	T	-0.126689	0.00295419	0.261404	0.263609	FALSE	FALSE	FALSE	MhNOJh	1	62437688	0.923767	0.0308725	274660	Diabetic neuropathy	TRUE	reported	textfile	1	62437688	0.0188232	1.82282e-11	7174	GCST90277282.tsv.gz	TRUE	reported	BTlu8z	2	TRUE	0.00627474	45.2866
GCST90277282	Phosphatidylcholine (16:0_18:2) levels	rs964184	C	G	C	G	-0.158038	-0.00668673	0.848991	0.856325	FALSE	TRUE	FALSE	MhNOJh	11	116778201	0.863739	0.0389633	274660	Diabetic neuropathy	TRUE	reported	textfile	11	116778201	0.0231589	9.5573e-12	7174	GCST90277282.tsv.gz	TRUE	reported	BTlu8z	2	TRUE	0.00644935	46.555
GCST90277283	Phosphatidylcholine (16:0_18:3) levels	rs111506410	C	T	C	T	0.242796	-0.0489153	0.027672	0.0244229	FALSE	FALSE	FALSE	JWYTTL	20	1141294	0.584223	0.0893875	274660	Diabetic neuropathy	TRUE	reported	textfile	20	1141294	0.0516328	2.61657e-06	7174	GCST90277283.tsv.gz	TRUE	reported	wZTn6E	2	TRUE	0.0030728	22.106
GCST90277283	Phosphatidylcholine (16:0_18:3) levels	rs115079643	C	T	C	T	-0.282437	-0.0747872	0.0235589	0.0278024	FALSE	FALSE	FALSE	JWYTTL	5	176924035	0.356976	0.0811897	274660	Diabetic neuropathy	TRUE	reported	textfile	5	176924035	0.0559632	4.59804e-07	7174	GCST90277283.tsv.gz	TRUE	reported	wZTn6E	2	TRUE	0.00353783	25.4634
GCST90277283	Phosphatidylcholine (16:0_18:3) levels	rs12255873	G	A	G	A	-0.139426	-0.0490922	0.900849	0.893521	FALSE	FALSE	FALSE	JWYTTL	10	60834796	0.270636	0.0445645	274660	Diabetic neuropathy	TRUE	reported	textfile	10	60834796	0.0283729	9.10892e-07	7174	GCST90277283.tsv.gz	TRUE	reported	wZTn6E	2	TRUE	0.00335474	24.1412
GCST90277283	Phosphatidylcholine (16:0_18:3) levels	rs1260326	C	T	C	T	-0.115375	0.00642094	0.650878	0.651195	FALSE	FALSE	FALSE	JWYTTL	2	27508073	0.823762	0.028831	274660	Diabetic neuropathy	TRUE	reported	textfile	2	27508073	0.0174451	4.01929e-11	7174	GCST90277283.tsv.gz	TRUE	reported	wZTn6E	2	TRUE	0.00606004	43.7276
GCST90277283	Phosphatidylcholine (16:0_18:3) levels	rs138477772	A	G	A	G	-0.543136	0.0905794	0.00558084	0.00549865	FALSE	FALSE	FALSE	JWYTTL	18	62042253	0.639903	0.193614	274660	Diabetic neuropathy	TRUE	reported	textfile	18	62042253	0.116634	3.26784e-06	7174	GCST90277283.tsv.gz	TRUE	reported	wZTn6E	2	TRUE	0.00301366	21.6793
GCST90277283	Phosphatidylcholine (16:0_18:3) levels	rs1474236	C	T	C	T	-0.112417	0.0365657	0.81772	0.814371	FALSE	FALSE	FALSE	JWYTTL	3	117112654	0.312998	0.0362413	274660	Diabetic neuropathy	TRUE	reported	textfile	3	117112654	0.0227821	8.21192e-07	7174	GCST90277283.tsv.gz	TRUE	reported	wZTn6E	2	TRUE	0.00338255	24.342
GCST90277283	Phosphatidylcholine (16:0_18:3) levels	rs147507697	G	A	G	A	0.209265	-0.126869	0.0360979	0.03297	FALSE	FALSE	FALSE	JWYTTL	3	76641189	0.105858	0.0784551	274660	Diabetic neuropathy	TRUE	reported	textfile	3	76641189	0.045055	3.4639e-06	7174	GCST90277283.tsv.gz	TRUE	reported	wZTn6E	2	TRUE	0.00299807	21.5668
GCST90277283	Phosphatidylcholine (16:0_18:3) levels	rs174598	A	G	A	G	0.111674	-0.0412288	0.345645	0.346541	FALSE	FALSE	FALSE	JWYTTL	11	61853722	0.151689	0.0287591	274660	Diabetic neuropathy	TRUE	reported	textfile	11	61853722	0.0175787	2.24192e-10	7174	GCST90277283.tsv.gz	TRUE	reported	wZTn6E	2	TRUE	0.00559413	40.3468
GCST90277283	Phosphatidylcholine (16:0_18:3) levels	rs1800588	T	C	T	C	0.0893785	-0.0134199	0.258046	0.247326	FALSE	FALSE	FALSE	JWYTTL	15	58431476	0.674638	0.0319681	274660	Diabetic neuropathy	TRUE	reported	textfile	15	58431476	0.0193582	3.95464e-06	7174	GCST90277283.tsv.gz	TRUE	reported	wZTn6E	2	TRUE	0.00296269	21.3116
GCST90277283	Phosphatidylcholine (16:0_18:3) levels	rs182611493	G	A	G	A	-0.188652	0.0783907	0.0538013	0.0509186	FALSE	FALSE	FALSE	JWYTTL	19	19347579	0.216212	0.0633888	274660	Diabetic neuropathy	TRUE	reported	textfile	19	19347579	0.0378284	6.28223e-07	7174	GCST90277283.tsv.gz	TRUE	reported	wZTn6E	2	TRUE	0.0034548	24.8637
GCST90277283	Phosphatidylcholine (16:0_18:3) levels	rs192646452	T	A	T	A	-0.254843	0.0856283	0.0234118	0.0217903	FALSE	TRUE	FALSE	JWYTTL	17	27754096	0.379596	0.0974555	274660	Diabetic neuropathy	TRUE	reported	textfile	17	27754096	0.0555312	4.52255e-06	7174	GCST90277283.tsv.gz	TRUE	reported	wZTn6E	2	TRUE	0.0029271	21.0548
GCST90277283	Phosphatidylcholine (16:0_18:3) levels	rs247617	A	C	A	C	0.10651	-0.0145252	0.278171	0.27999	FALSE	FALSE	FALSE	JWYTTL	16	56956804	0.631053	0.0302454	274660	Diabetic neuropathy	TRUE	reported	textfile	16	56956804	0.0185396	9.57278e-09	7174	GCST90277283.tsv.gz	TRUE	reported	wZTn6E	2	TRUE	0.00457958	32.9958
GCST90277283	Phosphatidylcholine (16:0_18:3) levels	rs79189815	G	A	G	A	0.431055	-0.329206	0.00907511	0.00711888	FALSE	FALSE	FALSE	JWYTTL	5	62191215	0.0591957	0.174484	274660	Diabetic neuropathy	TRUE	reported	textfile	5	62191215	0.0909634	2.18926e-06	7174	GCST90277283.tsv.gz	TRUE	reported	wZTn6E	2	TRUE	0.00312042	22.4497
GCST90277284	Phosphatidylcholine (16:0_20:1) levels	rs10995430	T	C	T	C	-0.0842762	-0.017527	0.650489	0.650685	FALSE	FALSE	FALSE	rwFeCT	10	63087988	0.54087	0.0286624	274660	Diabetic neuropathy	TRUE	reported	textfile	10	63087988	0.017918	2.60556e-06	6882	GCST90277284.tsv.gz	TRUE	reported	JeukL4	2	TRUE	0.00320422	22.1159
GCST90277284	Phosphatidylcholine (16:0_20:1) levels	rs12707188	T	C	T	C	0.0921884	0.0154632	0.416896	0.410606	FALSE	FALSE	FALSE	rwFeCT	7	134906346	0.57859	0.0278394	274660	Diabetic neuropathy	TRUE	reported	textfile	7	134906346	0.0175954	1.65817e-07	6882	GCST90277284.tsv.gz	TRUE	reported	JeukL4	2	TRUE	0.00397293	27.4428
GCST90277284	Phosphatidylcholine (16:0_20:1) levels	rs1409892	A	G	A	G	0.0788787	-0.0142269	0.448009	0.45681	FALSE	FALSE	FALSE	rwFeCT	6	51400810	0.602703	0.0273321	274660	Diabetic neuropathy	TRUE	reported	textfile	6	51400810	0.0171899	4.53529e-06	6882	GCST90277284.tsv.gz	TRUE	reported	JeukL4	2	TRUE	0.00305022	21.0497
GCST90277284	Phosphatidylcholine (16:0_20:1) levels	rs150608914	A	G	A	G	0.195065	-0.0879003	0.0497369	0.057155	FALSE	FALSE	FALSE	rwFeCT	5	137344967	0.140064	0.059571	274660	Diabetic neuropathy	TRUE	reported	textfile	5	137344967	0.0395386	8.25477e-07	6882	GCST90277284.tsv.gz	TRUE	reported	JeukL4	2	TRUE	0.00352426	24.3327
GCST90277284	Phosphatidylcholine (16:0_20:1) levels	rs174594	A	C	A	C	-0.11459	0.0460323	0.5815	0.575498	FALSE	FALSE	FALSE	rwFeCT	11	61852357	0.0961834	0.0276695	274660	Diabetic neuropathy	TRUE	reported	textfile	11	61852357	0.0172811	3.57873e-11	6882	GCST90277284.tsv.gz	TRUE	reported	JeukL4	2	TRUE	0.00634849	43.9566
GCST90277284	Phosphatidylcholine (16:0_20:1) levels	rs17715191	G	A	G	A	0.105846	0.0299369	0.18287	0.184017	FALSE	FALSE	FALSE	rwFeCT	10	114348244	0.403005	0.0357982	274660	Diabetic neuropathy	TRUE	reported	textfile	10	114348244	0.0231209	4.7692e-06	6882	GCST90277284.tsv.gz	TRUE	reported	JeukL4	2	TRUE	0.00303602	20.9514
GCST90277284	Phosphatidylcholine (16:0_20:1) levels	rs2268493	C	T	C	T	0.0844989	0.0510394	0.391908	0.388354	FALSE	FALSE	FALSE	rwFeCT	3	8759154	0.0700326	0.0281722	274660	Diabetic neuropathy	TRUE	reported	textfile	3	8759154	0.0175948	1.60015e-06	6882	GCST90277284.tsv.gz	TRUE	reported	JeukL4	2	TRUE	0.00334015	23.0572
GCST90277284	Phosphatidylcholine (16:0_20:1) levels	rs6007233	T	C	T	C	0.0848606	-0.0411753	0.678459	0.677797	FALSE	FALSE	FALSE	rwFeCT	22	44667863	0.161685	0.029423	274660	Diabetic neuropathy	TRUE	reported	textfile	22	44667863	0.0184006	4.06334e-06	6882	GCST90277284.tsv.gz	TRUE	reported	JeukL4	2	TRUE	0.00308101	21.2629
GCST90277284	Phosphatidylcholine (16:0_20:1) levels	rs73728261	T	C	T	C	0.116685	-0.0126833	0.128721	0.117591	FALSE	FALSE	FALSE	rwFeCT	6	18747694	0.765711	0.0425629	274660	Diabetic neuropathy	TRUE	reported	textfile	6	18747694	0.0250031	3.11473e-06	6882	GCST90277284.tsv.gz	TRUE	reported	JeukL4	2	TRUE	0.00315468	21.7729
GCST90277285	Phosphatidylcholine (16:0_20:2) levels	rs10160784	C	T	C	T	-0.10964	-0.0081471	0.232378	0.230576	FALSE	FALSE	FALSE	MhNOJh	11	75745010	0.802299	0.0325398	274660	Diabetic neuropathy	TRUE	reported	textfile	11	75745010	0.0198798	3.60553e-08	7135	GCST90277285.tsv.gz	TRUE	reported	BTlu8z	2	TRUE	0.00424495	30.4083
GCST90277285	Phosphatidylcholine (16:0_20:2) levels	rs113130033	G	A	G	A	-0.196643	0.0716362	0.0429959	0.0472206	FALSE	FALSE	FALSE	MhNOJh	14	89719965	0.269198	0.0648344	274660	Diabetic neuropathy	TRUE	reported	textfile	14	89719965	0.0410836	1.73049e-06	7135	GCST90277285.tsv.gz	TRUE	reported	BTlu8z	2	TRUE	0.00320062	22.9033
GCST90277285	Phosphatidylcholine (16:0_20:2) levels	rs113550786	G	A	G	A	0.393108	-0.37092	0.012264	0.0134512	FALSE	FALSE	FALSE	MhNOJh	16	13890509	0.00451554	0.130619	274660	Diabetic neuropathy	TRUE	reported	textfile	16	13890509	0.0827386	2.06009e-06	7135	GCST90277285.tsv.gz	TRUE	reported	BTlu8z	2	TRUE	0.00315385	22.5676
GCST90277285	Phosphatidylcholine (16:0_20:2) levels	rs1168041	C	T	C	T	0.0926305	-0.0129242	0.733272	0.733379	FALSE	FALSE	FALSE	MhNOJh	1	62494579	0.674587	0.0307821	274660	Diabetic neuropathy	TRUE	reported	textfile	1	62494579	0.0188647	9.28968e-07	7135	GCST90277285.tsv.gz	TRUE	reported	BTlu8z	2	TRUE	0.00336782	24.1039
GCST90277285	Phosphatidylcholine (16:0_20:2) levels	rs1260326	C	T	C	T	-0.0971522	0.00642094	0.650878	0.651195	FALSE	FALSE	FALSE	MhNOJh	2	27508073	0.823762	0.028831	274660	Diabetic neuropathy	TRUE	reported	textfile	2	27508073	0.0175127	2.99807e-08	7135	GCST90277285.tsv.gz	TRUE	reported	BTlu8z	2	TRUE	0.00429473	30.7664
GCST90277285	Phosphatidylcholine (16:0_20:2) levels	rs12700446	T	C	T	C	0.308637	-0.121502	0.0161409	0.0193484	FALSE	FALSE	FALSE	MhNOJh	7	23532125	0.210315	0.0969926	274660	Diabetic neuropathy	TRUE	reported	textfile	7	23532125	0.0673953	4.7347e-06	7135	GCST90277285.tsv.gz	TRUE	reported	BTlu8z	2	TRUE	0.00293068	20.966
GCST90277285	Phosphatidylcholine (16:0_20:2) levels	rs142392117	C	T	C	T	-0.276717	0.0605664	0.021616	0.0197776	FALSE	FALSE	FALSE	MhNOJh	4	176627941	0.539206	0.0986404	274660	Diabetic neuropathy	TRUE	reported	textfile	4	176627941	0.0572957	1.39563e-06	7135	GCST90277285.tsv.gz	TRUE	reported	BTlu8z	2	TRUE	0.00325849	23.3188
GCST90277285	Phosphatidylcholine (16:0_20:2) levels	rs148069564	A	T	A	T	-0.777176	0.22384	0.00298714	0.003323	FALSE	TRUE	FALSE	MhNOJh	10	51792352	0.326012	0.227902	274660	Diabetic neuropathy	TRUE	reported	textfile	10	51792352	0.166917	3.27898e-06	7135	GCST90277285.tsv.gz	TRUE	reported	BTlu8z	2	TRUE	0.00302919	21.6728
GCST90277285	Phosphatidylcholine (16:0_20:2) levels	rs150057262	G	C	G	C	-0.202374	0.101787	0.0521856	0.0497141	FALSE	TRUE	FALSE	MhNOJh	19	19210016	0.113582	0.0643285	274660	Diabetic neuropathy	TRUE	reported	textfile	19	19210016	0.0387137	1.76593e-07	7135	GCST90277285.tsv.gz	TRUE	reported	BTlu8z	2	TRUE	0.00381528	27.3186
GCST90277285	Phosphatidylcholine (16:0_20:2) levels	rs1532085	G	A	G	A	-0.0938326	0.0164042	0.573441	0.578584	FALSE	FALSE	FALSE	MhNOJh	15	58391167	0.553752	0.0277028	274660	Diabetic neuropathy	TRUE	reported	textfile	15	58391167	0.0168564	2.68886e-08	7135	GCST90277285.tsv.gz	TRUE	reported	BTlu8z	2	TRUE	0.00432416	30.9782
GCST90277285	Phosphatidylcholine (16:0_20:2) levels	rs17126640	A	G	A	G	-0.0982312	0.0434042	0.203462	0.193392	FALSE	FALSE	FALSE	MhNOJh	12	52311207	0.214441	0.0349625	274660	Diabetic neuropathy	TRUE	reported	textfile	12	52311207	0.0209179	2.69815e-06	7135	GCST90277285.tsv.gz	TRUE	reported	BTlu8z	2	TRUE	0.00308126	22.0466
GCST90277285	Phosphatidylcholine (16:0_20:2) levels	rs17268633	G	A	G	A	-0.285285	0.0524585	0.020327	0.0241958	FALSE	FALSE	FALSE	MhNOJh	2	56194921	0.546155	0.0869192	274660	Diabetic neuropathy	TRUE	reported	textfile	2	56194921	0.060055	2.06818e-06	7135	GCST90277285.tsv.gz	TRUE	reported	BTlu8z	2	TRUE	0.00315278	22.5599
GCST90277285	Phosphatidylcholine (16:0_20:2) levels	rs174592	G	A	G	A	0.261677	-0.0468078	0.418474	0.424468	FALSE	FALSE	FALSE	MhNOJh	11	61851136	0.0906734	0.0276665	274660	Diabetic neuropathy	TRUE	reported	textfile	11	61851136	0.0167661	4.95687e-54	7135	GCST90277285.tsv.gz	TRUE	reported	BTlu8z	2	TRUE	0.0330136	243.526
GCST90277285	Phosphatidylcholine (16:0_20:2) levels	rs1800588	T	C	T	C	0.10685	-0.0134199	0.258046	0.247326	FALSE	FALSE	FALSE	MhNOJh	15	58431476	0.674638	0.0319681	274660	Diabetic neuropathy	TRUE	reported	textfile	15	58431476	0.0194158	3.85363e-08	7135	GCST90277285.tsv.gz	TRUE	reported	BTlu8z	2	TRUE	0.00422673	30.2773
GCST90277285	Phosphatidylcholine (16:0_20:2) levels	rs1815763	A	G	A	G	-0.366271	-0.0995029	0.0112427	0.0137611	FALSE	FALSE	FALSE	MhNOJh	11	67075266	0.370572	0.111126	274660	Diabetic neuropathy	TRUE	reported	textfile	11	67075266	0.079701	4.3859e-06	7135	GCST90277285.tsv.gz	TRUE	reported	BTlu8z	2	TRUE	0.00295121	21.1133
GCST90277285	Phosphatidylcholine (16:0_20:2) levels	rs2236514	G	C	G	C	-0.0906553	-0.0112131	0.647094	0.654486	FALSE	TRUE	FALSE	MhNOJh	9	136677616	0.698335	0.0289319	274660	Diabetic neuropathy	TRUE	reported	textfile	9	136677616	0.0178429	3.85286e-07	7135	GCST90277285.tsv.gz	TRUE	reported	BTlu8z	2	TRUE	0.0036049	25.8068
GCST90277285	Phosphatidylcholine (16:0_20:2) levels	rs2317091	A	T	A	T	0.218183	-0.0723666	0.040317	0.0438185	FALSE	TRUE	FALSE	MhNOJh	11	63193288	0.276011	0.0664326	274660	Diabetic neuropathy	TRUE	reported	textfile	11	63193288	0.0430466	4.10578e-07	7135	GCST90277285.tsv.gz	TRUE	reported	BTlu8z	2	TRUE	0.00358764	25.6828
GCST90277285	Phosphatidylcholine (16:0_20:2) levels	rs34516410	T	G	T	G	-0.114191	0.0569102	0.133361	0.141905	FALSE	FALSE	FALSE	MhNOJh	6	99968458	0.145009	0.0390494	274660	Diabetic neuropathy	TRUE	reported	textfile	6	99968458	0.0247887	4.16181e-06	7135	GCST90277285.tsv.gz	TRUE	reported	BTlu8z	2	TRUE	0.00296533	21.2146
GCST90277285	Phosphatidylcholine (16:0_20:2) levels	rs62081852	T	C	T	C	0.389035	0.0330543	0.0176631	0.019935	FALSE	FALSE	FALSE	MhNOJh	18	26802732	0.73922	0.0992964	274660	Diabetic neuropathy	TRUE	reported	textfile	18	26802732	0.0676723	9.34709e-09	7135	GCST90277285.tsv.gz	TRUE	reported	BTlu8z	2	TRUE	0.00461057	33.0395
GCST90277285	Phosphatidylcholine (16:0_20:2) levels	rs72800299	A	T	A	T	-0.0849344	0.0400972	0.273838	0.269904	FALSE	TRUE	FALSE	MhNOJh	10	65395218	0.196781	0.0310644	274660	Diabetic neuropathy	TRUE	reported	textfile	10	65395218	0.0185386	4.69216e-06	7135	GCST90277285.tsv.gz	TRUE	reported	BTlu8z	2	TRUE	0.00293321	20.9842
GCST90277285	Phosphatidylcholine (16:0_20:2) levels	rs76711488	A	G	A	G	-0.259612	-0.0277039	0.0233365	0.0248594	FALSE	FALSE	FALSE	MhNOJh	18	8971803	0.747119	0.0859196	274660	Diabetic neuropathy	TRUE	reported	textfile	18	8971803	0.055991	3.59998e-06	7135	GCST90277285.tsv.gz	TRUE	reported	BTlu8z	2	TRUE	0.00300409	21.4927
GCST90277285	Phosphatidylcholine (16:0_20:2) levels	rs78230994	A	G	A	G	0.594643	-0.316929	0.00553207	0.00652389	FALSE	FALSE	FALSE	MhNOJh	4	26558575	0.0443333	0.157604	274660	Diabetic neuropathy	TRUE	reported	textfile	4	26558575	0.122564	1.24762e-06	7135	GCST90277285.tsv.gz	TRUE	reported	BTlu8z	2	TRUE	0.00328823	23.5323
GCST90277285	Phosphatidylcholine (16:0_20:2) levels	rs79718024	G	A	G	A	-0.112541	-0.0162634	0.154606	0.15556	FALSE	FALSE	FALSE	MhNOJh	11	107569619	0.670551	0.0382317	274660	Diabetic neuropathy	TRUE	reported	textfile	11	107569619	0.0235272	1.75563e-06	7135	GCST90277285.tsv.gz	TRUE	reported	BTlu8z	2	TRUE	0.00319666	22.8749
GCST90277286	Phosphatidylcholine (16:0_20:3) levels	rs10102672	G	C	G	C	0.0864893	0.0135232	0.292518	0.27965	FALSE	TRUE	FALSE	77lxle	8	39183266	0.659356	0.0306785	274660	Diabetic neuropathy	TRUE	reported	textfile	8	39183266	0.0183785	2.5716e-06	7174	GCST90277286.tsv.gz	TRUE	reported	ROdtaS	2	TRUE	0.00307755	22.1403
GCST90277286	Phosphatidylcholine (16:0_20:3) levels	rs1168041	C	T	C	T	0.0893207	-0.0129242	0.733272	0.733379	FALSE	FALSE	FALSE	77lxle	1	62494579	0.674587	0.0307821	274660	Diabetic neuropathy	TRUE	reported	textfile	1	62494579	0.0188147	2.09912e-06	7174	GCST90277286.tsv.gz	TRUE	reported	ROdtaS	2	TRUE	0.00313174	22.5314
GCST90277286	Phosphatidylcholine (16:0_20:3) levels	rs138705401	T	C	T	C	0.182684	0.0406062	0.0471019	0.0475573	FALSE	FALSE	FALSE	77lxle	12	43610337	0.516622	0.0626097	274660	Diabetic neuropathy	TRUE	reported	textfile	12	43610337	0.0397879	4.47532e-06	7174	GCST90277286.tsv.gz	TRUE	reported	ROdtaS	2	TRUE	0.00292997	21.0755
GCST90277286	Phosphatidylcholine (16:0_20:3) levels	rs1410901	T	C	T	C	0.0792456	-0.0544612	0.504904	0.492607	FALSE	FALSE	FALSE	77lxle	10	90245408	0.0514115	0.027957	274660	Diabetic neuropathy	TRUE	reported	textfile	10	90245408	0.0170117	3.2424e-06	7174	GCST90277286.tsv.gz	TRUE	reported	ROdtaS	2	TRUE	0.00301566	21.6937
GCST90277286	Phosphatidylcholine (16:0_20:3) levels	rs141883259	G	A	G	A	0.379693	-0.0687823	0.0102326	0.0101608	FALSE	FALSE	FALSE	77lxle	5	120061007	0.600631	0.131391	274660	Diabetic neuropathy	TRUE	reported	textfile	5	120061007	0.0830362	4.89285e-06	7174	GCST90277286.tsv.gz	TRUE	reported	ROdtaS	2	TRUE	0.00290606	20.903
GCST90277286	Phosphatidylcholine (16:0_20:3) levels	rs150057262	G	C	G	C	-0.199959	0.101787	0.0521856	0.0497141	FALSE	TRUE	FALSE	77lxle	19	19210016	0.113582	0.0643285	274660	Diabetic neuropathy	TRUE	reported	textfile	19	19210016	0.0386695	2.38966e-07	7174	GCST90277286.tsv.gz	TRUE	reported	ROdtaS	2	TRUE	0.00371337	26.7315
GCST90277286	Phosphatidylcholine (16:0_20:3) levels	rs6498540	G	A	G	A	-0.192345	0.00441403	0.334003	0.332446	FALSE	FALSE	FALSE	77lxle	16	15036737	0.879179	0.0290377	274660	Diabetic neuropathy	TRUE	reported	textfile	16	15036737	0.017648	1.90425e-27	7174	GCST90277286.tsv.gz	TRUE	reported	ROdtaS	2	TRUE	0.0162884	118.754
GCST90277286	Phosphatidylcholine (16:0_20:3) levels	rs968567	T	C	T	C	0.256722	-0.0795333	0.113005	0.108476	FALSE	FALSE	FALSE	77lxle	11	61828092	0.0679548	0.0435727	274660	Diabetic neuropathy	TRUE	reported	textfile	11	61828092	0.0263823	3.04743e-22	7174	GCST90277286.tsv.gz	TRUE	reported	ROdtaS	2	TRUE	0.013027	94.6629
GCST90277287	Phosphatidylcholine (16:0_20:4) levels	rs116438525	T	C	T	C	-0.47024	-0.0984704	0.00708978	0.00774493	FALSE	FALSE	FALSE	QB06Qv	4	181645150	0.536922	0.159473	274660	Diabetic neuropathy	TRUE	reported	textfile	4	181645150	0.101956	4.05305e-06	7174	GCST90277287.tsv.gz	TRUE	reported	WTkqPg	2	TRUE	0.00295642	21.2663
GCST90277287	Phosphatidylcholine (16:0_20:4) levels	rs116643980	T	G	T	G	0.16746	-0.202451	0.0555543	0.0537237	FALSE	FALSE	FALSE	QB06Qv	1	4847659	0.00190594	0.0652118	274660	Diabetic neuropathy	TRUE	reported	textfile	1	4847659	0.0366042	4.84136e-06	7174	GCST90277287.tsv.gz	TRUE	reported	WTkqPg	2	TRUE	0.00290893	20.9237
GCST90277287	Phosphatidylcholine (16:0_20:4) levels	rs1251003	A	T	A	T	-0.143925	-0.0151708	0.0898883	0.0896116	FALSE	TRUE	FALSE	QB06Qv	8	8854096	0.750032	0.0476175	274660	Diabetic neuropathy	TRUE	reported	textfile	8	8854096	0.0296463	1.23025e-06	7174	GCST90277287.tsv.gz	TRUE	reported	WTkqPg	2	TRUE	0.00327451	23.5619
GCST90277287	Phosphatidylcholine (16:0_20:4) levels	rs141391095	G	A	G	A	-0.28091	0.0209202	0.0208715	0.0255177	FALSE	FALSE	FALSE	QB06Qv	17	10763022	0.803456	0.0840585	274660	Diabetic neuropathy	TRUE	reported	textfile	17	10763022	0.0597032	2.58145e-06	7174	GCST90277287.tsv.gz	TRUE	reported	WTkqPg	2	TRUE	0.00307638	22.1319
GCST90277287	Phosphatidylcholine (16:0_20:4) levels	rs147549994	T	G	T	G	0.246269	0.109305	0.035936	0.0345987	FALSE	FALSE	FALSE	QB06Qv	16	1939264	0.148501	0.0756515	274660	Diabetic neuropathy	TRUE	reported	textfile	16	1939264	0.0452755	5.51286e-08	7174	GCST90277287.tsv.gz	TRUE	reported	WTkqPg	2	TRUE	0.00410718	29.5782
GCST90277287	Phosphatidylcholine (16:0_20:4) levels	rs174528	C	T	C	T	-0.58723	-0.0483452	0.41439	0.420081	FALSE	FALSE	FALSE	QB06Qv	11	61776027	0.0799761	0.0276129	274660	Diabetic neuropathy	TRUE	reported	textfile	11	61776027	0.0155441	1e-200	7174	GCST90277287.tsv.gz	TRUE	reported	WTkqPg	2	TRUE	0.16593	1426.8
GCST90277287	Phosphatidylcholine (16:0_20:4) levels	rs1792909	A	G	A	G	-0.0900977	-0.0104382	0.387265	0.394199	FALSE	FALSE	FALSE	QB06Qv	11	62170073	0.709607	0.0280307	274660	Diabetic neuropathy	TRUE	reported	textfile	11	62170073	0.0171395	1.49946e-07	7174	GCST90277287.tsv.gz	TRUE	reported	WTkqPg	2	TRUE	0.00383707	27.6255
GCST90277287	Phosphatidylcholine (16:0_20:4) levels	rs187429064	G	A	G	A	-0.226182	0.0787597	0.0535314	0.0508992	FALSE	FALSE	FALSE	QB06Qv	19	19269704	0.214458	0.0634443	274660	Diabetic neuropathy	TRUE	reported	textfile	19	19269704	0.0376869	2.04418e-09	7174	GCST90277287.tsv.gz	TRUE	reported	WTkqPg	2	TRUE	0.00499573	36.0093
GCST90277287	Phosphatidylcholine (16:0_20:4) levels	rs2943813	C	T	C	T	-0.139019	0.0135387	0.782953	0.791342	FALSE	FALSE	FALSE	QB06Qv	11	61490996	0.689404	0.0338751	274660	Diabetic neuropathy	TRUE	reported	textfile	11	61490996	0.0203918	9.96424e-12	7174	GCST90277287.tsv.gz	TRUE	reported	WTkqPg	2	TRUE	0.00643682	46.4639
GCST90277287	Phosphatidylcholine (16:0_20:4) levels	rs3741252	T	C	T	C	0.210427	-0.0234708	0.133653	0.12948	FALSE	FALSE	FALSE	QB06Qv	11	61744026	0.575818	0.0419493	274660	Diabetic neuropathy	TRUE	reported	textfile	11	61744026	0.0245327	1.16948e-17	7174	GCST90277287.tsv.gz	TRUE	reported	WTkqPg	2	TRUE	0.0101513	73.5514
GCST90277287	Phosphatidylcholine (16:0_20:4) levels	rs3820438	C	G	C	G	0.0890593	-0.00529549	0.290801	0.288053	FALSE	TRUE	FALSE	QB06Qv	1	201955621	0.860907	0.0302221	274660	Diabetic neuropathy	TRUE	reported	textfile	1	201955621	0.0182903	1.14527e-06	7174	GCST90277287.tsv.gz	TRUE	reported	WTkqPg	2	TRUE	0.00329399	23.7026
GCST90277287	Phosphatidylcholine (16:0_20:4) levels	rs4756323	T	C	T	C	-0.0775758	0.0195003	0.455803	0.453313	FALSE	FALSE	FALSE	QB06Qv	11	36469520	0.478819	0.0275349	274660	Diabetic neuropathy	TRUE	reported	textfile	11	36469520	0.0166472	3.2167e-06	7174	GCST90277287.tsv.gz	TRUE	reported	WTkqPg	2	TRUE	0.00301784	21.7095
GCST90277287	Phosphatidylcholine (16:0_20:4) levels	rs499974	A	C	A	C	-0.102702	-0.00762454	0.232313	0.230402	FALSE	FALSE	FALSE	QB06Qv	11	75743976	0.81472	0.032536	274660	Diabetic neuropathy	TRUE	reported	textfile	11	75743976	0.0198192	2.25761e-07	7174	GCST90277287.tsv.gz	TRUE	reported	WTkqPg	2	TRUE	0.00372908	26.8451
GCST90277287	Phosphatidylcholine (16:0_20:4) levels	rs72709529	A	C	A	C	-0.272456	0.0853917	0.0233496	0.0225668	FALSE	FALSE	FALSE	QB06Qv	14	101397558	0.352426	0.0918295	274660	Diabetic neuropathy	TRUE	reported	textfile	14	101397558	0.0559182	1.12633e-06	7174	GCST90277287.tsv.gz	TRUE	reported	WTkqPg	2	TRUE	0.0032983	23.7337
GCST90277287	Phosphatidylcholine (16:0_20:4) levels	rs79136768	G	A	G	A	-0.206467	-0.0724401	0.036937	0.0362096	FALSE	FALSE	FALSE	QB06Qv	11	61594967	0.336198	0.0753248	274660	Diabetic neuropathy	TRUE	reported	textfile	11	61594967	0.0447608	4.03844e-06	7174	GCST90277287.tsv.gz	TRUE	reported	WTkqPg	2	TRUE	0.00295705	21.2708
GCST90277288	Phosphatidylcholine (16:0_20:5) levels	rs102274	C	T	C	T	-0.372594	-0.049518	0.408673	0.415064	FALSE	FALSE	FALSE	biamAc	11	61790354	0.0736953	0.0276869	274660	Diabetic neuropathy	TRUE	reported	textfile	11	61790354	0.0165009	4.34003e-109	7173	GCST90277288.tsv.gz	TRUE	reported	zFDXMQ	2	TRUE	0.0663641	509.724
GCST90277288	Phosphatidylcholine (16:0_20:5) levels	rs113394924	G	T	G	T	0.140717	-0.0197071	0.0873313	0.0819706	FALSE	FALSE	FALSE	biamAc	11	62314821	0.699471	0.0510502	274660	Diabetic neuropathy	TRUE	reported	textfile	11	62314821	0.0297431	2.2767e-06	7173	GCST90277288.tsv.gz	TRUE	reported	zFDXMQ	2	TRUE	0.00311076	22.3769
GCST90277288	Phosphatidylcholine (16:0_20:5) levels	rs113917790	T	C	T	C	0.350023	0.00476233	0.0132488	0.0114916	FALSE	FALSE	FALSE	biamAc	6	21142482	0.97119	0.131863	274660	Diabetic neuropathy	TRUE	reported	textfile	6	21142482	0.0743456	2.5458e-06	7173	GCST90277288.tsv.gz	TRUE	reported	zFDXMQ	2	TRUE	0.00308065	22.1596
GCST90277288	Phosphatidylcholine (16:0_20:5) levels	rs2041149	G	A	G	A	-0.0787484	-0.0368174	0.477283	0.464292	FALSE	FALSE	FALSE	biamAc	12	101716327	0.18143	0.0275504	274660	Diabetic neuropathy	TRUE	reported	textfile	12	101716327	0.016776	2.72526e-06	7173	GCST90277288.tsv.gz	TRUE	reported	zFDXMQ	2	TRUE	0.00306248	22.0285
GCST90277288	Phosphatidylcholine (16:0_20:5) levels	rs28569162	G	A	G	A	0.11531	-0.014149	0.131263	0.128926	FALSE	FALSE	FALSE	biamAc	11	87975724	0.726696	0.040481	274660	Diabetic neuropathy	TRUE	reported	textfile	11	87975724	0.0251662	4.68438e-06	7173	GCST90277288.tsv.gz	TRUE	reported	zFDXMQ	2	TRUE	0.00291829	20.9883
GCST90277288	Phosphatidylcholine (16:0_20:5) levels	rs3018617	G	A	G	A	-0.0934777	0.00817529	0.301508	0.30983	FALSE	FALSE	FALSE	biamAc	11	62435462	0.785986	0.0301087	274660	Diabetic neuropathy	TRUE	reported	textfile	11	62435462	0.0188348	7.08294e-07	7173	GCST90277288.tsv.gz	TRUE	reported	zFDXMQ	2	TRUE	0.00342219	24.6248
GCST90277288	Phosphatidylcholine (16:0_20:5) levels	rs34822092	A	T	A	T	-0.283216	0.0356528	0.0225232	0.0259095	FALSE	TRUE	FALSE	biamAc	2	52123601	0.681266	0.086802	274660	Diabetic neuropathy	TRUE	reported	textfile	2	52123601	0.0563876	5.21426e-07	7173	GCST90277288.tsv.gz	TRUE	reported	zFDXMQ	2	TRUE	0.00350464	25.2201
GCST90277288	Phosphatidylcholine (16:0_20:5) levels	rs59839417	A	G	A	G	-0.0991331	-0.00333756	0.205699	0.209134	FALSE	FALSE	FALSE	biamAc	3	39249420	0.920845	0.0335873	274660	Diabetic neuropathy	TRUE	reported	textfile	3	39249420	0.0208492	2.02308e-06	7173	GCST90277288.tsv.gz	TRUE	reported	zFDXMQ	2	TRUE	0.00314189	22.6015
GCST90277288	Phosphatidylcholine (16:0_20:5) levels	rs62025936	G	A	G	A	0.120588	0.00785371	0.164905	0.156313	FALSE	FALSE	FALSE	biamAc	16	10434179	0.833444	0.0373477	274660	Diabetic neuropathy	TRUE	reported	textfile	16	10434179	0.0227471	1.18341e-07	7173	GCST90277288.tsv.gz	TRUE	reported	zFDXMQ	2	TRUE	0.00390263	28.0954
GCST90277288	Phosphatidylcholine (16:0_20:5) levels	rs74754540	A	G	A	G	-0.188951	0.0655098	0.0491712	0.0498967	FALSE	FALSE	FALSE	biamAc	11	61948885	0.300474	0.063269	274660	Diabetic neuropathy	TRUE	reported	textfile	11	61948885	0.0388569	1.1805e-06	7173	GCST90277288.tsv.gz	TRUE	reported	zFDXMQ	2	TRUE	0.00328573	23.6396
GCST90277288	Phosphatidylcholine (16:0_20:5) levels	rs7780677	A	C	A	C	-0.0861957	-0.0115608	0.409033	0.408477	FALSE	FALSE	FALSE	biamAc	7	132693734	0.678555	0.0278954	274660	Diabetic neuropathy	TRUE	reported	textfile	7	132693734	0.0170406	4.33169e-07	7173	GCST90277288.tsv.gz	TRUE	reported	zFDXMQ	2	TRUE	0.0035543	25.5788
GCST90277288	Phosphatidylcholine (16:0_20:5) levels	rs7947954	C	T	C	T	0.107838	-0.0348501	0.154687	0.152498	FALSE	FALSE	FALSE	biamAc	11	42657198	0.36236	0.0382599	274660	Diabetic neuropathy	TRUE	reported	textfile	11	42657198	0.0230016	2.80466e-06	7173	GCST90277288.tsv.gz	TRUE	reported	zFDXMQ	2	TRUE	0.00305491	21.9739
GCST90277289	Phosphatidylcholine (16:0_22:4) levels	rs115448758	C	T	C	T	0.200479	-0.0530259	0.049232	0.049845	FALSE	FALSE	FALSE	0iP4Jm	4	136353788	0.405835	0.063791	274660	Diabetic neuropathy	TRUE	reported	textfile	4	136353788	0.0403944	7.10792e-07	6874	GCST90277289.tsv.gz	TRUE	reported	QWFTcS	2	TRUE	0.00357053	24.6246
GCST90277289	Phosphatidylcholine (16:0_22:4) levels	rs12528390	A	G	A	G	0.18176	0.0812038	0.0556979	0.0621562	FALSE	FALSE	FALSE	0iP4Jm	6	148952703	0.151266	0.0565851	274660	Diabetic neuropathy	TRUE	reported	textfile	6	148952703	0.0374262	1.21867e-06	6874	GCST90277289.tsv.gz	TRUE	reported	QWFTcS	2	TRUE	0.00341939	23.5786
GCST90277289	Phosphatidylcholine (16:0_22:4) levels	rs1360225	C	T	C	T	0.102262	0.013483	0.202246	0.207933	FALSE	FALSE	FALSE	0iP4Jm	9	23713150	0.69069	0.0338837	274660	Diabetic neuropathy	TRUE	reported	textfile	9	23713150	0.0213252	1.65647e-06	6874	GCST90277289.tsv.gz	TRUE	reported	QWFTcS	2	TRUE	0.00333413	22.9888
GCST90277289	Phosphatidylcholine (16:0_22:4) levels	rs1393144	A	C	A	C	-0.10381	-0.00537308	0.172462	0.174789	FALSE	FALSE	FALSE	0iP4Jm	5	126004183	0.881629	0.0360841	274660	Diabetic neuropathy	TRUE	reported	textfile	5	126004183	0.0224926	3.99387e-06	6874	GCST90277289.tsv.gz	TRUE	reported	QWFTcS	2	TRUE	0.0030892	21.2948
GCST90277289	Phosphatidylcholine (16:0_22:4) levels	rs140028072	T	C	T	C	-0.217304	-0.0896231	0.0343523	0.037868	FALSE	FALSE	FALSE	0iP4Jm	9	6890384	0.221066	0.0732394	274660	Diabetic neuropathy	TRUE	reported	textfile	9	6890384	0.0474079	4.64669e-06	6874	GCST90277289.tsv.gz	TRUE	reported	QWFTcS	2	TRUE	0.00304719	21.0043
GCST90277289	Phosphatidylcholine (16:0_22:4) levels	rs174551	C	T	C	T	-0.289752	-0.0502952	0.406164	0.411859	FALSE	FALSE	FALSE	0iP4Jm	11	61806212	0.0692389	0.0276825	274660	Diabetic neuropathy	TRUE	reported	textfile	11	61806212	0.0170948	3.66567e-63	6874	GCST90277289.tsv.gz	TRUE	reported	QWFTcS	2	TRUE	0.0401175	287.209
GCST90277289	Phosphatidylcholine (16:0_22:4) levels	rs192523409	C	T	C	T	0.276849	0.0708071	0.0249371	0.0240545	FALSE	FALSE	FALSE	0iP4Jm	12	107709655	0.431178	0.0899507	274660	Diabetic neuropathy	TRUE	reported	textfile	12	107709655	0.0557175	6.89203e-07	6874	GCST90277289.tsv.gz	TRUE	reported	QWFTcS	2	TRUE	0.00357879	24.6818
GCST90277289	Phosphatidylcholine (16:0_22:4) levels	rs2236514	G	C	G	C	-0.0919757	-0.0112131	0.647094	0.654486	FALSE	TRUE	FALSE	0iP4Jm	9	136677616	0.698335	0.0289319	274660	Diabetic neuropathy	TRUE	reported	textfile	9	136677616	0.0181342	4.03772e-07	6874	GCST90277289.tsv.gz	TRUE	reported	QWFTcS	2	TRUE	0.00372836	25.7172
GCST90277289	Phosphatidylcholine (16:0_22:4) levels	rs2730612	G	T	G	T	0.0815017	-0.0132306	0.595698	0.596329	FALSE	FALSE	FALSE	0iP4Jm	7	43872241	0.635666	0.0279263	274660	Diabetic neuropathy	TRUE	reported	textfile	7	43872241	0.0174187	2.93533e-06	6874	GCST90277289.tsv.gz	TRUE	reported	QWFTcS	2	TRUE	0.00317476	21.8865
GCST90277289	Phosphatidylcholine (16:0_22:4) levels	rs35040911	T	C	T	C	-0.111975	0.0122504	0.161378	0.164573	FALSE	FALSE	FALSE	0iP4Jm	5	83594473	0.739033	0.0367733	274660	Diabetic neuropathy	TRUE	reported	textfile	5	83594473	0.0231463	1.34078e-06	6874	GCST90277289.tsv.gz	TRUE	reported	QWFTcS	2	TRUE	0.00339307	23.3966
GCST90277289	Phosphatidylcholine (16:0_22:4) levels	rs3741252	T	C	T	C	0.120583	-0.0234708	0.133653	0.12948	FALSE	FALSE	FALSE	0iP4Jm	11	61744026	0.575818	0.0419493	274660	Diabetic neuropathy	TRUE	reported	textfile	11	61744026	0.0250589	1.52512e-06	6874	GCST90277289.tsv.gz	TRUE	reported	QWFTcS	2	TRUE	0.00335721	23.1484
GCST90277289	Phosphatidylcholine (16:0_22:4) levels	rs4686798	T	C	T	C	-0.0859462	0.0157103	0.357753	0.362532	FALSE	FALSE	FALSE	0iP4Jm	3	186727647	0.57974	0.02837	274660	Diabetic neuropathy	TRUE	reported	textfile	3	186727647	0.0175296	9.64805e-07	6874	GCST90277289.tsv.gz	TRUE	reported	QWFTcS	2	TRUE	0.00348485	24.0316
GCST90277289	Phosphatidylcholine (16:0_22:4) levels	rs4693564	C	A	C	A	0.115235	-0.0013006	0.83083	0.823727	FALSE	FALSE	FALSE	0iP4Jm	4	83110085	0.971288	0.0361345	274660	Diabetic neuropathy	TRUE	reported	textfile	4	83110085	0.0234575	9.18682e-07	6874	GCST90277289.tsv.gz	TRUE	reported	QWFTcS	2	TRUE	0.00349844	24.1256
GCST90277289	Phosphatidylcholine (16:0_22:4) levels	rs4856561	A	C	A	C	0.211794	-0.0103335	0.0467112	0.0473535	FALSE	FALSE	FALSE	0iP4Jm	3	85098584	0.875053	0.0657168	274660	Diabetic neuropathy	TRUE	reported	textfile	3	85098584	0.0402392	1.45561e-07	6874	GCST90277289.tsv.gz	TRUE	reported	QWFTcS	2	TRUE	0.00401395	27.6951
GCST90277289	Phosphatidylcholine (16:0_22:4) levels	rs61008604	T	G	T	G	-0.116042	-0.0258846	0.248766	0.247968	FALSE	FALSE	FALSE	0iP4Jm	2	101652331	0.413707	0.0316674	274660	Diabetic neuropathy	TRUE	reported	textfile	2	101652331	0.0198473	5.23667e-09	6874	GCST90277289.tsv.gz	TRUE	reported	QWFTcS	2	TRUE	0.00494839	34.1744
GCST90277289	Phosphatidylcholine (16:0_22:4) levels	rs6713301	T	C	T	C	0.421164	-0.31462	0.0100183	0.0114734	FALSE	FALSE	FALSE	0iP4Jm	2	30362772	0.0133134	0.127105	274660	Diabetic neuropathy	TRUE	reported	textfile	2	30362772	0.0868236	1.25457e-06	6874	GCST90277289.tsv.gz	TRUE	reported	QWFTcS	2	TRUE	0.00341141	23.5234
GCST90277289	Phosphatidylcholine (16:0_22:4) levels	rs7007401	C	T	C	T	-0.0885966	0.00541303	0.282222	0.275242	FALSE	FALSE	FALSE	0iP4Jm	8	84225835	0.859832	0.0306535	274660	Diabetic neuropathy	TRUE	reported	textfile	8	84225835	0.0189382	2.94612e-06	6874	GCST90277289.tsv.gz	TRUE	reported	QWFTcS	2	TRUE	0.00317371	21.8791
GCST90277289	Phosphatidylcholine (16:0_22:4) levels	rs77730345	A	G	A	G	0.212688	-0.0162383	0.0385651	0.0362339	FALSE	FALSE	FALSE	0iP4Jm	16	2352549	0.825385	0.0736016	274660	Diabetic neuropathy	TRUE	reported	textfile	16	2352549	0.0451581	2.52559e-06	6874	GCST90277289.tsv.gz	TRUE	reported	QWFTcS	2	TRUE	0.00321667	22.1763
GCST90277290	Phosphatidylcholine (16:0_22:5) levels	rs1260326	C	T	C	T	-0.0903716	0.00642094	0.650878	0.651195	FALSE	FALSE	FALSE	jsoX0g	2	27508073	0.823762	0.028831	274660	Diabetic neuropathy	TRUE	reported	textfile	2	27508073	0.0174239	2.19924e-07	7172	GCST90277290.tsv.gz	TRUE	reported	2Hjefc	2	TRUE	0.00373686	26.8938
GCST90277290	Phosphatidylcholine (16:0_22:5) levels	rs146509239	C	G	C	G	0.316441	-0.152225	0.0160997	0.0159598	FALSE	TRUE	FALSE	jsoX0g	18	54253269	0.16513	0.10967	274660	Diabetic neuropathy	TRUE	reported	textfile	18	54253269	0.0672762	2.60176e-06	7172	GCST90277290.tsv.gz	TRUE	reported	2Hjefc	2	TRUE	0.00307528	22.1178
GCST90277290	Phosphatidylcholine (16:0_22:5) levels	rs147057045	T	C	T	C	-0.340943	-0.00589619	0.0153497	0.016807	FALSE	FALSE	FALSE	jsoX0g	1	34932549	0.956356	0.107737	274660	Diabetic neuropathy	TRUE	reported	textfile	1	34932549	0.0725172	2.62904e-06	7172	GCST90277290.tsv.gz	TRUE	reported	2Hjefc	2	TRUE	0.00307259	22.0984
GCST90277290	Phosphatidylcholine (16:0_22:5) levels	rs147797702	C	T	C	T	-0.477283	-0.0694086	0.00935496	0.0104948	FALSE	FALSE	FALSE	jsoX0g	18	52743009	0.606773	0.134856	274660	Diabetic neuropathy	TRUE	reported	textfile	18	52743009	0.0890705	8.64452e-08	7172	GCST90277290.tsv.gz	TRUE	reported	2Hjefc	2	TRUE	0.00398757	28.7054
GCST90277290	Phosphatidylcholine (16:0_22:5) levels	rs174533	A	G	A	G	-0.41301	-0.0492228	0.408601	0.414432	FALSE	FALSE	FALSE	jsoX0g	11	61781553	0.0752489	0.0276696	274660	Diabetic neuropathy	TRUE	reported	textfile	11	61781553	0.0163459	5.07521e-135	7172	GCST90277290.tsv.gz	TRUE	reported	2Hjefc	2	TRUE	0.081739	638.238
GCST90277290	Phosphatidylcholine (16:0_22:5) levels	rs1800574	T	C	T	C	0.208457	0.144266	0.0457285	0.0431955	FALSE	FALSE	FALSE	jsoX0g	12	120979061	0.0347488	0.0683313	274660	Diabetic neuropathy	TRUE	reported	textfile	12	120979061	0.0396592	1.5119e-07	7172	GCST90277290.tsv.gz	TRUE	reported	2Hjefc	2	TRUE	0.00383738	27.62
GCST90277290	Phosphatidylcholine (16:0_22:5) levels	rs2236514	G	C	G	C	-0.123138	-0.0112131	0.647094	0.654486	FALSE	TRUE	FALSE	jsoX0g	9	136677616	0.698335	0.0289319	274660	Diabetic neuropathy	TRUE	reported	textfile	9	136677616	0.0177246	4.04291e-12	7172	GCST90277290.tsv.gz	TRUE	reported	2Hjefc	2	TRUE	0.00668464	48.2514
GCST90277290	Phosphatidylcholine (16:0_22:5) levels	rs2613167	T	G	T	G	0.080838	-0.016333	0.373104	0.385427	FALSE	FALSE	FALSE	jsoX0g	4	30161140	0.564486	0.0283465	274660	Diabetic neuropathy	TRUE	reported	textfile	4	30161140	0.0176677	4.83066e-06	7172	GCST90277290.tsv.gz	TRUE	reported	2Hjefc	2	TRUE	0.00291048	20.9291
GCST90277290	Phosphatidylcholine (16:0_22:5) levels	rs3019200	A	C	A	C	-0.108578	0.0112608	0.803119	0.807756	FALSE	FALSE	FALSE	jsoX0g	11	61481911	0.746996	0.034906	274660	Diabetic neuropathy	TRUE	reported	textfile	11	61481911	0.0213536	3.76801e-07	7172	GCST90277290.tsv.gz	TRUE	reported	2Hjefc	2	TRUE	0.00359202	25.8476
GCST90277290	Phosphatidylcholine (16:0_22:5) levels	rs508049	T	C	T	C	-0.16692	-0.0981625	0.0979671	0.092319	FALSE	FALSE	FALSE	jsoX0g	11	68908029	0.041028	0.0480424	274660	Diabetic neuropathy	TRUE	reported	textfile	11	68908029	0.0286074	5.61621e-09	7172	GCST90277290.tsv.gz	TRUE	reported	2Hjefc	2	TRUE	0.00472458	34.036
GCST90277290	Phosphatidylcholine (16:0_22:5) levels	rs61653779	C	T	C	T	0.275942	0.0164728	0.0200537	0.0163207	FALSE	FALSE	FALSE	jsoX0g	16	20568904	0.878369	0.107639	274660	Diabetic neuropathy	TRUE	reported	textfile	16	20568904	0.0602292	4.68947e-06	7172	GCST90277290.tsv.gz	TRUE	reported	2Hjefc	2	TRUE	0.00291818	20.9846
GCST90277290	Phosphatidylcholine (16:0_22:5) levels	rs62142428	A	C	A	C	0.236216	0.0044248	0.031103	0.031189	FALSE	FALSE	FALSE	jsoX0g	2	35106778	0.956379	0.0808952	274660	Diabetic neuropathy	TRUE	reported	textfile	2	35106778	0.0493993	1.77193e-06	7172	GCST90277290.tsv.gz	TRUE	reported	2Hjefc	2	TRUE	0.003178	22.8589
GCST90277290	Phosphatidylcholine (16:0_22:5) levels	rs62229686	T	C	T	C	-0.246348	-0.0463332	0.0391116	0.0417011	FALSE	FALSE	FALSE	jsoX0g	21	43971391	0.500529	0.0687785	274660	Diabetic neuropathy	TRUE	reported	textfile	21	43971391	0.0419645	4.53838e-09	7172	GCST90277290.tsv.gz	TRUE	reported	2Hjefc	2	TRUE	0.00478203	34.4519
GCST90277290	Phosphatidylcholine (16:0_22:5) levels	rs73019765	C	T	C	T	0.11206	0.089891	0.142464	0.146386	FALSE	FALSE	FALSE	jsoX0g	6	160908659	0.0199866	0.0386362	274660	Diabetic neuropathy	TRUE	reported	textfile	6	160908659	0.023701	2.30811e-06	7172	GCST90277290.tsv.gz	TRUE	reported	2Hjefc	2	TRUE	0.00310725	22.3484
GCST90277290	Phosphatidylcholine (16:0_22:5) levels	rs7805803	A	G	A	G	0.0807081	-0.019715	0.401599	0.393183	FALSE	FALSE	FALSE	jsoX0g	7	50185795	0.482573	0.0280772	274660	Diabetic neuropathy	TRUE	reported	textfile	7	50185795	0.0170772	2.33033e-06	7172	GCST90277290.tsv.gz	TRUE	reported	2Hjefc	2	TRUE	0.00310463	22.3295
GCST90277290	Phosphatidylcholine (16:0_22:5) levels	rs80197029	T	G	T	G	0.392084	0.0440859	0.0110072	0.011605	FALSE	FALSE	FALSE	jsoX0g	12	78247210	0.735763	0.130636	274660	Diabetic neuropathy	TRUE	reported	textfile	12	78247210	0.0813877	1.48165e-06	7172	GCST90277290.tsv.gz	TRUE	reported	2Hjefc	2	TRUE	0.0032255	23.2017
GCST90277290	Phosphatidylcholine (16:0_22:5) levels	rs9918362	C	T	C	T	0.084561	-0.00652107	0.458079	0.467134	FALSE	FALSE	FALSE	jsoX0g	6	10999417	0.812279	0.0274586	274660	Diabetic neuropathy	TRUE	reported	textfile	6	10999417	0.0168202	5.089e-07	7172	GCST90277290.tsv.gz	TRUE	reported	2Hjefc	2	TRUE	0.00351164	25.2672
GCST90277291	Phosphatidylcholine (16:0_22:6) levels	rs10150075	T	C	T	C	-0.191189	0.0544131	0.0530446	0.0613681	FALSE	FALSE	FALSE	MqUAwL	14	72571809	0.325251	0.0553133	274660	Diabetic neuropathy	TRUE	reported	textfile	14	72571809	0.0382426	5.88361e-07	7170	GCST90277291.tsv.gz	TRUE	reported	hgfJiA	2	TRUE	0.00347377	24.9868
GCST90277291	Phosphatidylcholine (16:0_22:6) levels	rs10498720	C	A	C	A	0.261962	-0.172659	0.0294103	0.0281547	FALSE	FALSE	FALSE	MqUAwL	6	24353208	0.0404911	0.0842773	274660	Diabetic neuropathy	TRUE	reported	textfile	6	24353208	0.0503467	2.01121e-07	7170	GCST90277291.tsv.gz	TRUE	reported	hgfJiA	2	TRUE	0.00376165	27.0653
GCST90277291	Phosphatidylcholine (16:0_22:6) levels	rs117061362	T	G	T	G	0.214587	-0.110952	0.044898	0.0479767	FALSE	FALSE	FALSE	MqUAwL	15	101196347	0.0865765	0.0647427	274660	Diabetic neuropathy	TRUE	reported	textfile	15	101196347	0.0410865	1.8104e-07	7170	GCST90277291.tsv.gz	TRUE	reported	hgfJiA	2	TRUE	0.00379001	27.2701
GCST90277291	Phosphatidylcholine (16:0_22:6) levels	rs117398583	A	G	A	G	-0.242768	-0.0470262	0.0316929	0.031041	FALSE	FALSE	FALSE	MqUAwL	10	125205699	0.563235	0.0813543	274660	Diabetic neuropathy	TRUE	reported	textfile	10	125205699	0.0509021	1.88293e-06	7170	GCST90277291.tsv.gz	TRUE	reported	hgfJiA	2	TRUE	0.0031624	22.74
GCST90277291	Phosphatidylcholine (16:0_22:6) levels	rs174544	A	C	A	C	-0.126716	-0.0538668	0.379757	0.385696	FALSE	FALSE	FALSE	MqUAwL	11	61800281	0.0542313	0.027983	274660	Diabetic neuropathy	TRUE	reported	textfile	11	61800281	0.0172553	2.30441e-13	7170	GCST90277291.tsv.gz	TRUE	reported	hgfJiA	2	TRUE	0.00746525	53.9134
GCST90277291	Phosphatidylcholine (16:0_22:6) levels	rs2075083	T	G	T	G	0.0810713	0.026494	0.581063	0.566165	FALSE	FALSE	FALSE	MqUAwL	7	17680332	0.338265	0.0276672	274660	Diabetic neuropathy	TRUE	reported	textfile	7	17680332	0.0167994	1.42153e-06	7170	GCST90277291.tsv.gz	TRUE	reported	hgfJiA	2	TRUE	0.00323757	23.2823
GCST90277291	Phosphatidylcholine (16:0_22:6) levels	rs3775850	A	G	A	G	-0.095713	-0.00577213	0.204242	0.216521	FALSE	FALSE	FALSE	MqUAwL	4	119529863	0.861817	0.0331615	274660	Diabetic neuropathy	TRUE	reported	textfile	4	119529863	0.0207689	4.12409e-06	7170	GCST90277291.tsv.gz	TRUE	reported	hgfJiA	2	TRUE	0.00295332	21.2321
GCST90277291	Phosphatidylcholine (16:0_22:6) levels	rs4937784	T	C	T	C	-0.119375	-0.0328457	0.135939	0.144252	FALSE	FALSE	FALSE	MqUAwL	11	133501713	0.397244	0.0387993	274660	Diabetic neuropathy	TRUE	reported	textfile	11	133501713	0.0248294	1.55526e-06	7170	GCST90277291.tsv.gz	TRUE	reported	hgfJiA	2	TRUE	0.00321349	23.1086
GCST90277291	Phosphatidylcholine (16:0_22:6) levels	rs57634784	T	C	T	C	-0.0873597	-0.0362521	0.330952	0.323789	FALSE	FALSE	FALSE	MqUAwL	2	158238814	0.213576	0.0291465	274660	Diabetic neuropathy	TRUE	reported	textfile	2	158238814	0.0175855	6.92569e-07	7170	GCST90277291.tsv.gz	TRUE	reported	hgfJiA	2	TRUE	0.00343006	24.6713
GCST90277291	Phosphatidylcholine (16:0_22:6) levels	rs61900787	C	T	C	T	0.0785995	-0.0004272	0.414617	0.41041	FALSE	FALSE	FALSE	MqUAwL	11	42654689	0.987817	0.0279764	274660	Diabetic neuropathy	TRUE	reported	textfile	11	42654689	0.0168943	3.3372e-06	7170	GCST90277291.tsv.gz	TRUE	reported	hgfJiA	2	TRUE	0.00300975	21.639
GCST90277291	Phosphatidylcholine (16:0_22:6) levels	rs77304558	C	T	C	T	-0.914876	0.157619	0.00212241	0.00338523	FALSE	FALSE	FALSE	MqUAwL	5	153118411	0.480818	0.223577	274660	Diabetic neuropathy	TRUE	reported	textfile	5	153118411	0.196123	3.14159e-06	7170	GCST90277291.tsv.gz	TRUE	reported	hgfJiA	2	TRUE	0.00302574	21.7544
GCST90277291	Phosphatidylcholine (16:0_22:6) levels	rs79508872	A	C	A	C	-0.275754	-0.0321201	0.020161	0.019776	FALSE	FALSE	FALSE	MqUAwL	14	78360286	0.745815	0.0990862	274660	Diabetic neuropathy	TRUE	reported	textfile	14	78360286	0.0598458	4.13556e-06	7170	GCST90277291.tsv.gz	TRUE	reported	hgfJiA	2	TRUE	0.00295239	21.2254
GCST90277291	Phosphatidylcholine (16:0_22:6) levels	rs964184	C	G	C	G	-0.122296	-0.00668673	0.848991	0.856325	FALSE	TRUE	FALSE	MqUAwL	11	116778201	0.863739	0.0389633	274660	Diabetic neuropathy	TRUE	reported	textfile	11	116778201	0.0231941	1.38211e-07	7170	GCST90277291.tsv.gz	TRUE	reported	hgfJiA	2	TRUE	0.00386251	27.7938
GCST90277292	Phosphatidylcholine (16:1_18:0) levels	rs117402498	T	C	T	C	0.198573	-0.0617893	0.0469645	0.0413973	FALSE	FALSE	FALSE	rwFeCT	21	14678032	0.375323	0.0696965	274660	Diabetic neuropathy	TRUE	reported	textfile	21	14678032	0.0413331	1.58806e-06	6524	GCST90277292.tsv.gz	TRUE	reported	JeukL4	2	TRUE	0.00352531	23.0734
GCST90277292	Phosphatidylcholine (16:1_18:0) levels	rs1260326	C	T	C	T	-0.107928	0.00642094	0.650878	0.651195	FALSE	FALSE	FALSE	rwFeCT	2	27508073	0.823762	0.028831	274660	Diabetic neuropathy	TRUE	reported	textfile	2	27508073	0.0182839	3.74622e-09	6524	GCST90277292.tsv.gz	TRUE	reported	JeukL4	2	TRUE	0.00531255	34.8335
GCST90277292	Phosphatidylcholine (16:1_18:0) levels	rs1533362	A	C	A	C	0.113809	0.0226537	0.145478	0.154146	FALSE	FALSE	FALSE	rwFeCT	4	17072136	0.549923	0.0378903	274660	Diabetic neuropathy	TRUE	reported	textfile	4	17072136	0.0246276	3.88639e-06	6524	GCST90277292.tsv.gz	TRUE	reported	JeukL4	2	TRUE	0.00326269	21.3489
GCST90277292	Phosphatidylcholine (16:1_18:0) levels	rs174559	A	G	A	G	0.0951806	-0.0514489	0.313964	0.31447	FALSE	FALSE	FALSE	rwFeCT	11	61814184	0.0795463	0.0293436	274660	Diabetic neuropathy	TRUE	reported	textfile	11	61814184	0.0189728	5.39141e-07	6524	GCST90277292.tsv.gz	TRUE	reported	JeukL4	2	TRUE	0.0038428	25.1594
GCST90277292	Phosphatidylcholine (16:1_18:0) levels	rs2379129	A	C	A	C	-0.0866742	-0.0172024	0.399474	0.394311	FALSE	FALSE	FALSE	rwFeCT	20	62310086	0.541628	0.0281843	274660	Diabetic neuropathy	TRUE	reported	textfile	20	62310086	0.0179675	1.43893e-06	6524	GCST90277292.tsv.gz	TRUE	reported	JeukL4	2	TRUE	0.00355422	23.2633
GCST90277292	Phosphatidylcholine (16:1_18:0) levels	rs2609122	C	G	C	G	-0.274952	0.0904643	0.0239924	0.0215565	FALSE	TRUE	FALSE	rwFeCT	2	6080522	0.345509	0.0958983	274660	Diabetic neuropathy	TRUE	reported	textfile	2	6080522	0.0571785	1.5507e-06	6524	GCST90277292.tsv.gz	TRUE	reported	JeukL4	2	TRUE	0.00353181	23.1161
GCST90277292	Phosphatidylcholine (16:1_18:0) levels	rs28807772	G	A	G	A	0.101351	-0.0436182	0.201768	0.200928	FALSE	FALSE	FALSE	rwFeCT	5	165822116	0.201956	0.0341836	274660	Diabetic neuropathy	TRUE	reported	textfile	5	165822116	0.0217821	3.33376e-06	6524	GCST90277292.tsv.gz	TRUE	reported	JeukL4	2	TRUE	0.00330753	21.6433
GCST90277292	Phosphatidylcholine (16:1_18:0) levels	rs76447935	T	C	T	C	0.306866	-0.0213367	0.0229771	0.0219997	FALSE	FALSE	FALSE	rwFeCT	19	58583007	0.817944	0.0926918	274660	Diabetic neuropathy	TRUE	reported	textfile	19	58583007	0.0609657	4.94211e-07	6524	GCST90277292.tsv.gz	TRUE	reported	JeukL4	2	TRUE	0.00386838	25.3276
GCST90277292	Phosphatidylcholine (16:1_18:0) levels	rs76712623	A	G	A	G	-0.416364	-0.0290861	0.0108733	0.0120628	FALSE	FALSE	FALSE	rwFeCT	4	131189906	0.809152	0.120429	274660	Diabetic neuropathy	TRUE	reported	textfile	4	131189906	0.0837677	6.83833e-07	6524	GCST90277292.tsv.gz	TRUE	reported	JeukL4	2	TRUE	0.00377257	24.6979
GCST90277292	Phosphatidylcholine (16:1_18:0) levels	rs77007318	C	G	C	G	-0.278941	-0.00018249	0.0289285	0.0296221	FALSE	TRUE	FALSE	rwFeCT	16	59856268	0.998141	0.0783105	274660	Diabetic neuropathy	TRUE	reported	textfile	16	59856268	0.0545155	3.19365e-07	6524	GCST90277292.tsv.gz	TRUE	reported	JeukL4	2	TRUE	0.00399697	26.1729
GCST90277292	Phosphatidylcholine (16:1_18:0) levels	rs9934078	C	A	C	A	-0.0952731	0.00930721	0.270836	0.28385	FALSE	FALSE	FALSE	rwFeCT	16	78478626	0.757916	0.0301968	274660	Diabetic neuropathy	TRUE	reported	textfile	16	78478626	0.0199087	1.74138e-06	6524	GCST90277292.tsv.gz	TRUE	reported	JeukL4	2	TRUE	0.00349799	22.894
GCST90277293	Phosphatidylcholine (16:1_18:1) levels	rs11189347	A	G	A	G	-0.11648	0.0159668	0.132737	0.134506	FALSE	FALSE	FALSE	rrQCA2	10	81316583	0.687428	0.0396839	274660	Diabetic neuropathy	TRUE	reported	textfile	10	81316583	0.0247508	2.57028e-06	7166	GCST90277293.tsv.gz	TRUE	reported	l0AyxD	2	TRUE	0.00308111	22.1413
GCST90277293	Phosphatidylcholine (16:1_18:1) levels	rs113366516	T	G	T	G	0.310847	-0.23036	0.0170391	0.0167634	FALSE	FALSE	FALSE	rrQCA2	6	138148100	0.0361343	0.109935	274660	Diabetic neuropathy	TRUE	reported	textfile	6	138148100	0.066144	2.65387e-06	7166	GCST90277293.tsv.gz	TRUE	reported	l0AyxD	2	TRUE	0.00307255	22.0796
GCST90277293	Phosphatidylcholine (16:1_18:1) levels	rs116997061	T	C	T	C	-0.168286	-0.0973844	0.0618727	0.061143	FALSE	FALSE	FALSE	rrQCA2	12	19869115	0.0938188	0.0581194	274660	Diabetic neuropathy	TRUE	reported	textfile	12	19869115	0.0360019	3.00047e-06	7166	GCST90277293.tsv.gz	TRUE	reported	l0AyxD	2	TRUE	0.00303981	21.8436
GCST90277293	Phosphatidylcholine (16:1_18:1) levels	rs1260326	C	T	C	T	-0.110177	0.00642094	0.650878	0.651195	FALSE	FALSE	FALSE	rrQCA2	2	27508073	0.823762	0.028831	274660	Diabetic neuropathy	TRUE	reported	textfile	2	27508073	0.0174611	2.95414e-10	7166	GCST90277293.tsv.gz	TRUE	reported	l0AyxD	2	TRUE	0.0055253	39.8032
GCST90277293	Phosphatidylcholine (16:1_18:1) levels	rs13402814	T	A	T	A	0.168743	-0.0762669	0.0597335	0.0585377	FALSE	TRUE	FALSE	rrQCA2	2	137186441	0.192011	0.0584576	274660	Diabetic neuropathy	TRUE	reported	textfile	2	137186441	0.0352075	1.67604e-06	7166	GCST90277293.tsv.gz	TRUE	reported	l0AyxD	2	TRUE	0.00319532	22.9647
GCST90277293	Phosphatidylcholine (16:1_18:1) levels	rs139935251	C	T	C	T	-0.722842	0.15667	0.00295488	0.00271713	FALSE	FALSE	FALSE	rrQCA2	11	30070603	0.575595	0.279852	274660	Diabetic neuropathy	TRUE	reported	textfile	11	30070603	0.157914	4.78077e-06	7166	GCST90277293.tsv.gz	TRUE	reported	l0AyxD	2	TRUE	0.00291542	20.9471
GCST90277293	Phosphatidylcholine (16:1_18:1) levels	rs145551604	T	C	T	C	0.154651	0.0226368	0.0732593	0.07507	FALSE	FALSE	FALSE	rrQCA2	7	107240375	0.662966	0.0519405	274660	Diabetic neuropathy	TRUE	reported	textfile	7	107240375	0.0325281	2.02797e-06	7166	GCST90277293.tsv.gz	TRUE	reported	l0AyxD	2	TRUE	0.00314444	22.5978
GCST90277293	Phosphatidylcholine (16:1_18:1) levels	rs146934967	T	C	T	C	0.41533	0.0791334	0.0130791	0.0145959	FALSE	FALSE	FALSE	rrQCA2	18	15033501	0.478715	0.111712	274660	Diabetic neuropathy	TRUE	reported	textfile	18	15033501	0.0737284	1.83353e-08	7166	GCST90277293.tsv.gz	TRUE	reported	l0AyxD	2	TRUE	0.00440881	31.7246
GCST90277293	Phosphatidylcholine (16:1_18:1) levels	rs1532085	G	A	G	A	-0.0925549	0.0164042	0.573441	0.578584	FALSE	FALSE	FALSE	rrQCA2	15	58391167	0.553752	0.0277028	274660	Diabetic neuropathy	TRUE	reported	textfile	15	58391167	0.0168091	3.78957e-08	7166	GCST90277293.tsv.gz	TRUE	reported	l0AyxD	2	TRUE	0.00421308	30.3102
GCST90277293	Phosphatidylcholine (16:1_18:1) levels	rs174560	C	T	C	T	0.175659	-0.0530661	0.382915	0.387911	FALSE	FALSE	FALSE	rrQCA2	11	61814292	0.0577471	0.0279646	274660	Diabetic neuropathy	TRUE	reported	textfile	11	61814292	0.017182	2.28142e-24	7166	GCST90277293.tsv.gz	TRUE	reported	l0AyxD	2	TRUE	0.0143757	104.489
GCST90277293	Phosphatidylcholine (16:1_18:1) levels	rs4447106	A	G	A	G	0.128001	-0.0432307	0.14104	0.141802	FALSE	FALSE	FALSE	rrQCA2	10	100600003	0.274281	0.039543	274660	Diabetic neuropathy	TRUE	reported	textfile	10	100600003	0.024219	1.29081e-07	7166	GCST90277293.tsv.gz	TRUE	reported	l0AyxD	2	TRUE	0.00388283	27.925
GCST90277293	Phosphatidylcholine (16:1_18:1) levels	rs56156922	C	T	C	T	0.100858	-0.0115363	0.278673	0.280698	FALSE	FALSE	FALSE	rrQCA2	16	56953457	0.703419	0.0303021	274660	Diabetic neuropathy	TRUE	reported	textfile	16	56953457	0.0185877	5.94576e-08	7166	GCST90277293.tsv.gz	TRUE	reported	l0AyxD	2	TRUE	0.00409178	29.4339
GCST90277293	Phosphatidylcholine (16:1_18:1) levels	rs56316064	G	T	G	T	-0.0902007	0.0646956	0.291901	0.28073	FALSE	FALSE	FALSE	rrQCA2	3	187394534	0.0361377	0.0308754	274660	Diabetic neuropathy	TRUE	reported	textfile	3	187394534	0.0187729	1.57886e-06	7166	GCST90277293.tsv.gz	TRUE	reported	l0AyxD	2	TRUE	0.00321132	23.08
GCST90277293	Phosphatidylcholine (16:1_18:1) levels	rs5865	T	C	T	C	0.0872926	-0.0582193	0.711502	0.708209	FALSE	FALSE	FALSE	rrQCA2	2	97756543	0.0522926	0.0299989	274660	Diabetic neuropathy	TRUE	reported	textfile	2	97756543	0.0183996	2.13119e-06	7166	GCST90277293.tsv.gz	TRUE	reported	l0AyxD	2	TRUE	0.00313112	22.5018
GCST90277293	Phosphatidylcholine (16:1_18:1) levels	rs603424	A	G	A	G	-0.176374	0.0947827	0.121331	0.11541	FALSE	FALSE	FALSE	rrQCA2	10	100315722	0.028776	0.0433481	274660	Diabetic neuropathy	TRUE	reported	textfile	10	100315722	0.0259753	1.20816e-11	7166	GCST90277293.tsv.gz	TRUE	reported	l0AyxD	2	TRUE	0.00639272	46.0921
GCST90277293	Phosphatidylcholine (16:1_18:1) levels	rs72834725	T	C	T	C	0.196358	-0.0648482	0.0425995	0.0432782	FALSE	FALSE	FALSE	rrQCA2	10	62688203	0.352844	0.0697978	274660	Diabetic neuropathy	TRUE	reported	textfile	10	62688203	0.0419606	2.92461e-06	7166	GCST90277293.tsv.gz	TRUE	reported	l0AyxD	2	TRUE	0.00304658	21.8924
GCST90277293	Phosphatidylcholine (16:1_18:1) levels	rs8033940	A	G	A	G	0.0938371	-0.0357101	0.336674	0.325498	FALSE	FALSE	FALSE	rrQCA2	15	58432643	0.223441	0.0293324	274660	Diabetic neuropathy	TRUE	reported	textfile	15	58432643	0.0180374	2.02043e-07	7166	GCST90277293.tsv.gz	TRUE	reported	l0AyxD	2	TRUE	0.00376259	27.057
GCST90277293	Phosphatidylcholine (16:1_18:1) levels	rs8100204	A	G	A	G	-0.113813	0.0736223	0.170713	0.159222	FALSE	FALSE	FALSE	rrQCA2	19	19282905	0.050328	0.0376168	274660	Diabetic neuropathy	TRUE	reported	textfile	19	19282905	0.0224576	4.1183e-07	7166	GCST90277293.tsv.gz	TRUE	reported	l0AyxD	2	TRUE	0.0035713	25.6765
GCST90277294	Phosphatidylcholine (16:1_18:2) levels	rs10890773	A	G	A	G	-0.109095	0.0343491	0.860325	0.861723	FALSE	FALSE	FALSE	jsoX0g	11	107889276	0.388506	0.0398329	274660	Diabetic neuropathy	TRUE	reported	textfile	11	107889276	0.023841	4.81675e-06	7165	GCST90277294.tsv.gz	TRUE	reported	2Hjefc	2	TRUE	0.00291392	20.9334
GCST90277294	Phosphatidylcholine (16:1_18:2) levels	rs1260326	C	T	C	T	-0.0984695	0.00642094	0.650878	0.651195	FALSE	FALSE	FALSE	jsoX0g	2	27508073	0.823762	0.028831	274660	Diabetic neuropathy	TRUE	reported	textfile	2	27508073	0.0174281	1.65899e-08	7165	GCST90277294.tsv.gz	TRUE	reported	2Hjefc	2	TRUE	0.00443564	31.9141
GCST90277294	Phosphatidylcholine (16:1_18:2) levels	rs13150924	A	G	A	G	-0.120642	0.0660088	0.130232	0.122691	FALSE	FALSE	FALSE	jsoX0g	4	169277659	0.114866	0.0418654	274660	Diabetic neuropathy	TRUE	reported	textfile	4	169277659	0.0249624	1.37321e-06	7165	GCST90277294.tsv.gz	TRUE	reported	2Hjefc	2	TRUE	0.00324934	23.3509
GCST90277294	Phosphatidylcholine (16:1_18:2) levels	rs150057262	G	C	G	C	-0.196637	0.101787	0.0521856	0.0497141	FALSE	TRUE	FALSE	jsoX0g	19	19210016	0.113582	0.0643285	274660	Diabetic neuropathy	TRUE	reported	textfile	19	19210016	0.038592	3.56562e-07	7165	GCST90277294.tsv.gz	TRUE	reported	2Hjefc	2	TRUE	0.00361035	25.9546
GCST90277294	Phosphatidylcholine (16:1_18:2) levels	rs1532085	G	A	G	A	-0.0972163	0.0164042	0.573441	0.578584	FALSE	FALSE	FALSE	jsoX0g	15	58391167	0.553752	0.0277028	274660	Diabetic neuropathy	TRUE	reported	textfile	15	58391167	0.0167684	7.02372e-09	7165	GCST90277294.tsv.gz	TRUE	reported	2Hjefc	2	TRUE	0.00466924	33.6027
GCST90277294	Phosphatidylcholine (16:1_18:2) levels	rs174574	C	A	C	A	-0.365719	0.0517923	0.590933	0.586138	FALSE	FALSE	FALSE	jsoX0g	11	61832870	0.0612139	0.0276676	274660	Diabetic neuropathy	TRUE	reported	textfile	11	61832870	0.0164961	2.11189e-105	7165	GCST90277294.tsv.gz	TRUE	reported	2Hjefc	2	TRUE	0.0641951	491.373
GCST90277294	Phosphatidylcholine (16:1_18:2) levels	rs1800588	T	C	T	C	0.115653	-0.0134199	0.258046	0.247326	FALSE	FALSE	FALSE	jsoX0g	15	58431476	0.674638	0.0319681	274660	Diabetic neuropathy	TRUE	reported	textfile	15	58431476	0.0193118	2.21423e-09	7165	GCST90277294.tsv.gz	TRUE	reported	2Hjefc	2	TRUE	0.00498062	35.8548
GCST90277294	Phosphatidylcholine (16:1_18:2) levels	rs216958	G	A	G	A	-0.0794976	-0.0146784	0.616837	0.622104	FALSE	FALSE	FALSE	jsoX0g	16	60201094	0.60139	0.0280978	274660	Diabetic neuropathy	TRUE	reported	textfile	16	60201094	0.0173141	4.47169e-06	7165	GCST90277294.tsv.gz	TRUE	reported	2Hjefc	2	TRUE	0.0029337	21.0759
GCST90277294	Phosphatidylcholine (16:1_18:2) levels	rs4122352	A	G	A	G	-0.0878371	-0.0290837	0.281076	0.288484	FALSE	FALSE	FALSE	jsoX0g	16	15080714	0.332923	0.0300376	274660	Diabetic neuropathy	TRUE	reported	textfile	16	15080714	0.0184474	1.95736e-06	7165	GCST90277294.tsv.gz	TRUE	reported	2Hjefc	2	TRUE	0.00315426	22.6655
GCST90277294	Phosphatidylcholine (16:1_18:2) levels	rs56156922	C	T	C	T	0.113979	-0.0115363	0.278673	0.280698	FALSE	FALSE	FALSE	jsoX0g	16	56953457	0.703419	0.0303021	274660	Diabetic neuropathy	TRUE	reported	textfile	16	56953457	0.0185424	8.29911e-10	7165	GCST90277294.tsv.gz	TRUE	reported	2Hjefc	2	TRUE	0.00524587	37.7743
GCST90277294	Phosphatidylcholine (16:1_18:2) levels	rs571968630	C	G	C	G	0.493926	0.0796598	0.0113885	0.0141815	FALSE	TRUE	FALSE	jsoX0g	18	20932590	0.476164	0.111805	274660	Diabetic neuropathy	TRUE	reported	textfile	18	20932590	0.0791772	4.66937e-10	7165	GCST90277294.tsv.gz	TRUE	reported	2Hjefc	2	TRUE	0.005402	38.9047
GCST90277294	Phosphatidylcholine (16:1_18:2) levels	rs603424	A	G	A	G	-0.161319	0.0947827	0.121331	0.11541	FALSE	FALSE	FALSE	jsoX0g	10	100315722	0.028776	0.0433481	274660	Diabetic neuropathy	TRUE	reported	textfile	10	100315722	0.0259236	5.15029e-10	7165	GCST90277294.tsv.gz	TRUE	reported	2Hjefc	2	TRUE	0.00537556	38.7132
GCST90277294	Phosphatidylcholine (16:1_18:2) levels	rs62104079	G	C	G	C	0.103927	-0.018174	0.232084	0.229651	FALSE	TRUE	FALSE	jsoX0g	18	71672897	0.580187	0.0328579	274660	Diabetic neuropathy	TRUE	reported	textfile	18	71672897	0.0200825	2.337e-07	7165	GCST90277294.tsv.gz	TRUE	reported	2Hjefc	2	TRUE	0.00372379	26.7732
GCST90277294	Phosphatidylcholine (16:1_18:2) levels	rs6876235	C	T	C	T	0.131068	-0.0420071	0.904944	0.89765	FALSE	FALSE	FALSE	jsoX0g	5	86303978	0.357126	0.0456174	274660	Diabetic neuropathy	TRUE	reported	textfile	5	86303978	0.0283608	3.87653e-06	7165	GCST90277294.tsv.gz	TRUE	reported	2Hjefc	2	TRUE	0.00297199	21.3518
GCST90277294	Phosphatidylcholine (16:1_18:2) levels	rs7783799	G	T	G	T	0.0860349	0.0126641	0.307726	0.304456	FALSE	FALSE	FALSE	jsoX0g	7	6533456	0.674095	0.0301144	274660	Diabetic neuropathy	TRUE	reported	textfile	7	6533456	0.0183014	2.63413e-06	7165	GCST90277294.tsv.gz	TRUE	reported	2Hjefc	2	TRUE	0.00307487	22.0932
GCST90277294	Phosphatidylcholine (16:1_18:2) levels	rs7936002	G	A	G	A	-0.115471	-0.00212937	0.257197	0.245404	FALSE	FALSE	FALSE	jsoX0g	11	62451557	0.947421	0.0322899	274660	Diabetic neuropathy	TRUE	reported	textfile	11	62451557	0.0196301	4.22216e-09	7165	GCST90277294.tsv.gz	TRUE	reported	2Hjefc	2	TRUE	0.00480609	34.5923
GCST90277294	Phosphatidylcholine (16:1_18:2) levels	rs9480322	C	T	C	T	-0.219767	-0.0174364	0.03717	0.0313964	FALSE	FALSE	FALSE	jsoX0g	6	156383631	0.82814	0.0803197	274660	Diabetic neuropathy	TRUE	reported	textfile	6	156383631	0.0445259	8.15975e-07	7165	GCST90277294.tsv.gz	TRUE	reported	2Hjefc	2	TRUE	0.00338851	24.3544
GCST90277294	Phosphatidylcholine (16:1_18:2) levels	rs9839380	G	A	G	A	0.0960439	0.0315939	0.334818	0.334554	FALSE	FALSE	FALSE	jsoX0g	3	26850125	0.276312	0.0290213	274660	Diabetic neuropathy	TRUE	reported	textfile	3	26850125	0.0177407	6.36906e-08	7165	GCST90277294.tsv.gz	TRUE	reported	2Hjefc	2	TRUE	0.00407389	29.3006
GCST90277295	Phosphatidylcholine (16:1_20:4) levels	rs10848122	C	G	C	G	-0.10993	-0.0132243	0.777593	0.771868	FALSE	TRUE	FALSE	jsoX0g	12	130508437	0.685869	0.0326955	274660	Diabetic neuropathy	TRUE	reported	textfile	12	130508437	0.0233401	2.53609e-06	5564	GCST90277295.tsv.gz	TRUE	reported	2Hjefc	2	TRUE	0.00397111	22.1754
GCST90277295	Phosphatidylcholine (16:1_20:4) levels	rs11650558	T	C	T	C	0.0919402	-0.0575515	0.536775	0.541106	FALSE	FALSE	FALSE	jsoX0g	17	21397913	0.0366336	0.027539	274660	Diabetic neuropathy	TRUE	reported	textfile	17	21397913	0.019085	1.4908e-06	5564	GCST90277295.tsv.gz	TRUE	reported	2Hjefc	2	TRUE	0.00415367	23.1991
GCST90277295	Phosphatidylcholine (16:1_20:4) levels	rs11659363	G	T	G	T	0.103932	-0.0288318	0.242311	0.251632	FALSE	FALSE	FALSE	jsoX0g	18	22904677	0.358761	0.0314165	274660	Diabetic neuropathy	TRUE	reported	textfile	18	22904677	0.0220889	2.59634e-06	5564	GCST90277295.tsv.gz	TRUE	reported	2Hjefc	2	TRUE	0.00396313	22.1307
GCST90277295	Phosphatidylcholine (16:1_20:4) levels	rs174535	C	T	C	T	-0.327652	-0.0502332	0.409133	0.415339	FALSE	FALSE	FALSE	jsoX0g	11	61783884	0.069341	0.0276586	274660	Diabetic neuropathy	TRUE	reported	textfile	11	61783884	0.019152	5.3348e-64	5564	GCST90277295.tsv.gz	TRUE	reported	2Hjefc	2	TRUE	0.0499742	292.578
GCST90277295	Phosphatidylcholine (16:1_20:4) levels	rs192436652	T	C	T	C	0.203033	0.122492	0.0526219	0.0486723	FALSE	FALSE	FALSE	jsoX0g	19	54449569	0.0511529	0.0628101	274660	Diabetic neuropathy	TRUE	reported	textfile	19	54449569	0.0432912	2.79598e-06	5564	GCST90277295.tsv.gz	TRUE	reported	2Hjefc	2	TRUE	0.00393762	21.9876
GCST90277295	Phosphatidylcholine (16:1_20:4) levels	rs2446624	T	C	T	C	0.163424	0.0206435	0.0854391	0.08362	FALSE	FALSE	FALSE	jsoX0g	1	161649571	0.686155	0.0510878	274660	Diabetic neuropathy	TRUE	reported	textfile	1	161649571	0.0348457	2.79605e-06	5564	GCST90277295.tsv.gz	TRUE	reported	2Hjefc	2	TRUE	0.00393761	21.9876
GCST90277295	Phosphatidylcholine (16:1_20:4) levels	rs56246023	T	G	T	G	0.137223	-0.0654613	0.138083	0.138902	FALSE	FALSE	FALSE	jsoX0g	3	159995286	0.1001	0.0398094	274660	Diabetic neuropathy	TRUE	reported	textfile	3	159995286	0.0275605	6.57658e-07	5564	GCST90277295.tsv.gz	TRUE	reported	2Hjefc	2	TRUE	0.0044357	24.7813
GCST90277295	Phosphatidylcholine (16:1_20:4) levels	rs56317095	A	G	A	G	0.269207	0.0502667	0.0311233	0.0312611	FALSE	FALSE	FALSE	jsoX0g	7	150431359	0.529661	0.0799758	274660	Diabetic neuropathy	TRUE	reported	textfile	7	150431359	0.0560764	1.62021e-06	5564	GCST90277295.tsv.gz	TRUE	reported	2Hjefc	2	TRUE	0.00412506	23.0386
GCST90277295	Phosphatidylcholine (16:1_20:4) levels	rs6545883	G	A	G	A	0.0952813	0.00930114	0.619628	0.609983	FALSE	FALSE	FALSE	jsoX0g	2	61545122	0.74073	0.0281098	274660	Diabetic neuropathy	TRUE	reported	textfile	2	61545122	0.019579	1.16604e-06	5564	GCST90277295.tsv.gz	TRUE	reported	2Hjefc	2	TRUE	0.00423841	23.6744
GCST90277295	Phosphatidylcholine (16:1_20:4) levels	rs695112	T	A	T	A	-0.108705	0.0038308	0.240793	0.238068	FALSE	TRUE	FALSE	jsoX0g	11	75745535	0.905306	0.0322019	274660	Diabetic neuropathy	TRUE	reported	textfile	11	75745535	0.0224604	1.33436e-06	5564	GCST90277295.tsv.gz	TRUE	reported	2Hjefc	2	TRUE	0.0041923	23.4157
GCST90277295	Phosphatidylcholine (16:1_20:4) levels	rs75878220	C	G	C	G	-0.306304	-0.0285475	0.0254786	0.0212681	FALSE	TRUE	FALSE	jsoX0g	1	163867608	0.769981	0.0976317	274660	Diabetic neuropathy	TRUE	reported	textfile	1	163867608	0.0617769	7.31569e-07	5564	GCST90277295.tsv.gz	TRUE	reported	2Hjefc	2	TRUE	0.00439897	24.5752
GCST90277295	Phosphatidylcholine (16:1_20:4) levels	rs8068175	T	C	T	C	0.0889879	0.0106348	0.420595	0.412619	FALSE	FALSE	FALSE	jsoX0g	17	17971172	0.704398	0.0280313	274660	Diabetic neuropathy	TRUE	reported	textfile	17	17971172	0.0191184	3.3161e-06	5564	GCST90277295.tsv.gz	TRUE	reported	2Hjefc	2	TRUE	0.00387868	21.6572
GCST90277295	Phosphatidylcholine (16:1_20:4) levels	rs8100204	A	G	A	G	-0.125729	0.0736223	0.170713	0.159222	FALSE	FALSE	FALSE	jsoX0g	19	19282905	0.050328	0.0376168	274660	Diabetic neuropathy	TRUE	reported	textfile	19	19282905	0.0256614	9.86769e-07	5564	GCST90277295.tsv.gz	TRUE	reported	2Hjefc	2	TRUE	0.00429589	23.9968
GCST90277296	Phosphatidylcholine (17:0_18:1) levels	rs1106933	G	A	G	A	0.12484	0.00376875	0.136205	0.136569	FALSE	FALSE	FALSE	rwFeCT	6	166616136	0.924401	0.0397163	274660	Diabetic neuropathy	TRUE	reported	textfile	6	166616136	0.0244672	3.43736e-07	7073	GCST90277296.tsv.gz	TRUE	reported	JeukL4	2	TRUE	0.00366724	26.0265
GCST90277296	Phosphatidylcholine (17:0_18:1) levels	rs139070595	A	T	A	T	0.591803	-0.267079	0.00518953	0.0058162	FALSE	TRUE	FALSE	rwFeCT	1	247024993	0.124467	0.173846	274660	Diabetic neuropathy	TRUE	reported	textfile	1	247024993	0.122377	1.35019e-06	7073	GCST90277296.tsv.gz	TRUE	reported	JeukL4	2	TRUE	0.00329547	23.3793
GCST90277296	Phosphatidylcholine (17:0_18:1) levels	rs140419225	A	G	A	G	0.646156	0.130711	0.00415316	0.00576765	FALSE	FALSE	FALSE	rwFeCT	20	61849802	0.463751	0.1784	274660	Diabetic neuropathy	TRUE	reported	textfile	20	61849802	0.138988	3.39724e-06	7073	GCST90277296.tsv.gz	TRUE	reported	JeukL4	2	TRUE	0.00304643	21.6071
GCST90277296	Phosphatidylcholine (17:0_18:1) levels	rs141245990	T	C	T	C	-0.247445	0.0653302	0.0259528	0.0255357	FALSE	FALSE	FALSE	rwFeCT	18	44024688	0.444267	0.085398	274660	Diabetic neuropathy	TRUE	reported	textfile	18	44024688	0.0535981	3.96822e-06	7073	GCST90277296.tsv.gz	TRUE	reported	JeukL4	2	TRUE	0.00300433	21.3077
GCST90277296	Phosphatidylcholine (17:0_18:1) levels	rs143506888	T	A	T	A	0.296468	0.0375856	0.0184306	0.0179041	FALSE	TRUE	FALSE	rwFeCT	12	14115139	0.724579	0.106673	274660	Diabetic neuropathy	TRUE	reported	textfile	12	14115139	0.064334	4.12847e-06	7073	GCST90277296.tsv.gz	TRUE	reported	JeukL4	2	TRUE	0.00299343	21.2301
GCST90277296	Phosphatidylcholine (17:0_18:1) levels	rs17231506	T	C	T	C	0.0935413	-0.0138538	0.27829	0.280334	FALSE	FALSE	FALSE	rwFeCT	16	56960616	0.647123	0.0302641	274660	Diabetic neuropathy	TRUE	reported	textfile	16	56960616	0.0187023	5.82285e-07	7073	GCST90277296.tsv.gz	TRUE	reported	JeukL4	2	TRUE	0.00352436	25.0089
GCST90277296	Phosphatidylcholine (17:0_18:1) levels	rs2003890	G	A	G	A	-0.0929587	-0.0702171	0.22329	0.222746	FALSE	FALSE	FALSE	rwFeCT	20	61233003	0.0332437	0.0329792	274660	Diabetic neuropathy	TRUE	reported	textfile	20	61233003	0.0202671	4.57368e-06	7073	GCST90277296.tsv.gz	TRUE	reported	JeukL4	2	TRUE	0.00296554	21.0317
GCST90277296	Phosphatidylcholine (17:0_18:1) levels	rs2126263	A	G	A	G	0.12286	0.0609227	0.849792	0.854473	FALSE	FALSE	FALSE	rwFeCT	8	9324101	0.11945	0.0391261	274660	Diabetic neuropathy	TRUE	reported	textfile	8	9324101	0.0235883	1.95475e-07	7073	GCST90277296.tsv.gz	TRUE	reported	JeukL4	2	TRUE	0.00382086	27.121
GCST90277296	Phosphatidylcholine (17:0_18:1) levels	rs4692808	A	G	A	G	0.0802171	0.0156509	0.436303	0.427926	FALSE	FALSE	FALSE	rwFeCT	4	170196755	0.572029	0.0276975	274660	Diabetic neuropathy	TRUE	reported	textfile	4	170196755	0.0168906	2.0803e-06	7073	GCST90277296.tsv.gz	TRUE	reported	JeukL4	2	TRUE	0.00317876	22.5487
GCST90277296	Phosphatidylcholine (17:0_18:1) levels	rs61737926	T	C	T	C	-0.754052	0.276708	0.00266903	0.00389845	FALSE	FALSE	FALSE	rwFeCT	16	87644718	0.199861	0.215849	274660	Diabetic neuropathy	TRUE	reported	textfile	16	87644718	0.163574	4.09776e-06	7073	GCST90277296.tsv.gz	TRUE	reported	JeukL4	2	TRUE	0.00299549	21.2447
GCST90277296	Phosphatidylcholine (17:0_18:1) levels	rs7350789	A	G	A	G	0.112631	-0.0225783	0.39282	0.385851	FALSE	FALSE	FALSE	rwFeCT	15	58387469	0.421436	0.0280849	274660	Diabetic neuropathy	TRUE	reported	textfile	15	58387469	0.0170708	4.4633e-11	7073	GCST90277296.tsv.gz	TRUE	reported	JeukL4	2	TRUE	0.00611702	43.5196
GCST90277296	Phosphatidylcholine (17:0_18:1) levels	rs77534789	A	C	A	C	-0.207634	-0.0293273	0.0376141	0.0401006	FALSE	FALSE	FALSE	rwFeCT	4	130689035	0.68732	0.0728637	274660	Diabetic neuropathy	TRUE	reported	textfile	4	130689035	0.0450535	4.12218e-06	7073	GCST90277296.tsv.gz	TRUE	reported	JeukL4	2	TRUE	0.00299388	21.2333
GCST90277296	Phosphatidylcholine (17:0_18:1) levels	rs78308012	G	T	G	T	0.153183	0.066261	0.103193	0.104961	FALSE	FALSE	FALSE	rwFeCT	9	137586795	0.1493	0.0459505	274660	Diabetic neuropathy	TRUE	reported	textfile	9	137586795	0.0288304	1.10908e-07	7073	GCST90277296.tsv.gz	TRUE	reported	JeukL4	2	TRUE	0.00397545	28.2226
GCST90277297	Phosphatidylcholine (17:0_18:2) levels	rs115686032	T	C	T	C	-0.19914	0.120563	0.039223	0.0402854	FALSE	FALSE	FALSE	rwFeCT	5	40282763	0.0906379	0.0712529	274660	Diabetic neuropathy	TRUE	reported	textfile	5	40282763	0.0428365	3.39497e-06	7170	GCST90277297.tsv.gz	TRUE	reported	JeukL4	2	TRUE	0.00300513	21.6057
GCST90277297	Phosphatidylcholine (17:0_18:2) levels	rs1168104	G	A	G	A	0.0861307	0.00230026	0.737655	0.735691	FALSE	FALSE	FALSE	rwFeCT	1	62662654	0.940523	0.0308295	274660	Diabetic neuropathy	TRUE	reported	textfile	1	62662654	0.0188479	4.96106e-06	7170	GCST90277297.tsv.gz	TRUE	reported	JeukL4	2	TRUE	0.00290407	20.877
GCST90277297	Phosphatidylcholine (17:0_18:2) levels	rs12548274	G	A	G	A	0.103929	0.00174505	0.170448	0.162474	FALSE	FALSE	FALSE	rwFeCT	8	133696200	0.962746	0.0373608	274660	Diabetic neuropathy	TRUE	reported	textfile	8	133696200	0.0221068	2.63375e-06	7170	GCST90277297.tsv.gz	TRUE	reported	JeukL4	2	TRUE	0.00307302	22.0953
GCST90277297	Phosphatidylcholine (17:0_18:2) levels	rs17231506	T	C	T	C	0.096675	-0.0138538	0.27829	0.280334	FALSE	FALSE	FALSE	rwFeCT	16	56960616	0.647123	0.0302641	274660	Diabetic neuropathy	TRUE	reported	textfile	16	56960616	0.0185388	1.89024e-07	7170	GCST90277297.tsv.gz	TRUE	reported	JeukL4	2	TRUE	0.00377835	27.1859
GCST90277297	Phosphatidylcholine (17:0_18:2) levels	rs174566	G	A	G	A	0.258705	-0.0519172	0.408433	0.412991	FALSE	FALSE	FALSE	rwFeCT	11	61824890	0.0605829	0.0276666	274660	Diabetic neuropathy	TRUE	reported	textfile	11	61824890	0.0167835	9.03287e-53	7170	GCST90277297.tsv.gz	TRUE	reported	JeukL4	2	TRUE	0.032075	237.533
GCST90277297	Phosphatidylcholine (17:0_18:2) levels	rs1800588	T	C	T	C	0.114618	-0.0134199	0.258046	0.247326	FALSE	FALSE	FALSE	rwFeCT	15	58431476	0.674638	0.0319681	274660	Diabetic neuropathy	TRUE	reported	textfile	15	58431476	0.0193524	3.31001e-09	7170	GCST90277297.tsv.gz	TRUE	reported	JeukL4	2	TRUE	0.00486852	35.0683
GCST90277297	Phosphatidylcholine (17:0_18:2) levels	rs192537901	C	T	C	T	-0.257169	-0.0148576	0.0259671	0.0283484	FALSE	FALSE	FALSE	rwFeCT	4	113463133	0.859684	0.0840476	274660	Diabetic neuropathy	TRUE	reported	textfile	4	113463133	0.052724	1.09556e-06	7170	GCST90277297.tsv.gz	TRUE	reported	JeukL4	2	TRUE	0.00330722	23.7848
GCST90277297	Phosphatidylcholine (17:0_18:2) levels	rs2126260	C	T	C	T	0.0913122	0.0673723	0.748849	0.746706	FALSE	FALSE	FALSE	rwFeCT	8	9327571	0.03271	0.0315468	274660	Diabetic neuropathy	TRUE	reported	textfile	8	9327571	0.0190722	1.71933e-06	7170	GCST90277297.tsv.gz	TRUE	reported	JeukL4	2	TRUE	0.00318677	22.9158
GCST90277297	Phosphatidylcholine (17:0_18:2) levels	rs34489224	G	C	G	C	0.088298	0.019753	0.265914	0.273637	FALSE	TRUE	FALSE	rwFeCT	7	100927939	0.521232	0.0307944	274660	Diabetic neuropathy	TRUE	reported	textfile	7	100927939	0.019079	3.75085e-06	7170	GCST90277297.tsv.gz	TRUE	reported	JeukL4	2	TRUE	0.00297835	21.4126
GCST90277297	Phosphatidylcholine (17:0_18:2) levels	rs422137	A	G	A	G	0.0853888	-0.0264157	0.492559	0.487285	FALSE	FALSE	FALSE	rwFeCT	15	58416983	0.335707	0.0274397	274660	Diabetic neuropathy	TRUE	reported	textfile	15	58416983	0.016775	3.66439e-07	7170	GCST90277297.tsv.gz	TRUE	reported	JeukL4	2	TRUE	0.00360073	25.9033
GCST90277297	Phosphatidylcholine (17:0_18:2) levels	rs4840981	G	C	G	C	0.338788	0.0945887	0.987017	0.988354	FALSE	TRUE	FALSE	rwFeCT	8	8532922	0.466747	0.129969	274660	Diabetic neuropathy	TRUE	reported	textfile	8	8532922	0.0734569	4.0526e-06	7170	GCST90277297.tsv.gz	TRUE	reported	JeukL4	2	TRUE	0.00295791	21.2652
GCST90277297	Phosphatidylcholine (17:0_18:2) levels	rs57518551	C	T	C	T	-0.125236	0.0226292	0.131597	0.141704	FALSE	FALSE	FALSE	rwFeCT	2	42156698	0.568133	0.0396444	274660	Diabetic neuropathy	TRUE	reported	textfile	2	42156698	0.0246342	3.78946e-07	7170	GCST90277297.tsv.gz	TRUE	reported	JeukL4	2	TRUE	0.0035917	25.8381
GCST90277297	Phosphatidylcholine (17:0_18:2) levels	rs6498540	G	A	G	A	0.09016	0.00441403	0.334003	0.332446	FALSE	FALSE	FALSE	rwFeCT	16	15036737	0.879179	0.0290377	274660	Diabetic neuropathy	TRUE	reported	textfile	16	15036737	0.0177383	3.81109e-07	7170	GCST90277297.tsv.gz	TRUE	reported	JeukL4	2	TRUE	0.00359023	25.8275
GCST90277297	Phosphatidylcholine (17:0_18:2) levels	rs72747028	C	T	C	T	-0.150972	-0.0136393	0.0726778	0.0680701	FALSE	FALSE	FALSE	rwFeCT	1	211733797	0.802778	0.054611	274660	Diabetic neuropathy	TRUE	reported	textfile	1	211733797	0.0324115	3.24867e-06	7170	GCST90277297.tsv.gz	TRUE	reported	JeukL4	2	TRUE	0.00301692	21.6907
GCST90277297	Phosphatidylcholine (17:0_18:2) levels	rs73058910	C	T	C	T	0.168904	0.0665957	0.0633156	0.0673576	FALSE	FALSE	FALSE	rwFeCT	7	14912136	0.237327	0.0563562	274660	Diabetic neuropathy	TRUE	reported	textfile	7	14912136	0.0365155	3.79986e-06	7170	GCST90277297.tsv.gz	TRUE	reported	JeukL4	2	TRUE	0.00297517	21.3897
GCST90277297	Phosphatidylcholine (17:0_18:2) levels	rs7437408	G	A	G	A	0.0770792	-0.00312888	0.477932	0.480633	FALSE	FALSE	FALSE	rwFeCT	4	149246245	0.908868	0.0273343	274660	Diabetic neuropathy	TRUE	reported	textfile	4	149246245	0.0167986	4.53626e-06	7170	GCST90277297.tsv.gz	TRUE	reported	JeukL4	2	TRUE	0.00292776	21.0478
GCST90277297	Phosphatidylcholine (17:0_18:2) levels	rs78592970	T	G	T	G	-0.12831	-0.0405789	0.127465	0.124196	FALSE	FALSE	FALSE	rwFeCT	19	44938026	0.330244	0.0416782	274660	Diabetic neuropathy	TRUE	reported	textfile	19	44938026	0.0255392	5.17945e-07	7170	GCST90277297.tsv.gz	TRUE	reported	JeukL4	2	TRUE	0.00350801	25.234
GCST90277297	Phosphatidylcholine (17:0_18:2) levels	rs964184	C	G	C	G	-0.154483	-0.00668673	0.848991	0.856325	FALSE	TRUE	FALSE	rwFeCT	11	116778201	0.863739	0.0389633	274660	Diabetic neuropathy	TRUE	reported	textfile	11	116778201	0.023164	2.76116e-11	7170	GCST90277297.tsv.gz	TRUE	reported	JeukL4	2	TRUE	0.00616495	44.4645
GCST90277298	Phosphatidylcholine (17:0_20:4) levels	rs11088781	A	G	A	G	0.144579	0.0121765	0.91437	0.909249	FALSE	FALSE	FALSE	jsoX0g	21	20132472	0.797158	0.0473746	274660	Diabetic neuropathy	TRUE	reported	textfile	21	20132472	0.0305572	2.27141e-06	7106	GCST90277298.tsv.gz	TRUE	reported	2Hjefc	2	TRUE	0.00314045	22.3801
GCST90277298	Phosphatidylcholine (17:0_20:4) levels	rs116643980	T	G	T	G	0.169069	-0.202451	0.0555543	0.0537237	FALSE	FALSE	FALSE	jsoX0g	1	4847659	0.00190594	0.0652118	274660	Diabetic neuropathy	TRUE	reported	textfile	1	4847659	0.036888	4.65022e-06	7106	GCST90277298.tsv.gz	TRUE	reported	2Hjefc	2	TRUE	0.00294748	21.0008
GCST90277298	Phosphatidylcholine (17:0_20:4) levels	rs1168041	C	T	C	T	0.0884271	-0.0129242	0.733272	0.733379	FALSE	FALSE	FALSE	jsoX0g	1	62494579	0.674587	0.0307821	274660	Diabetic neuropathy	TRUE	reported	textfile	1	62494579	0.0188447	2.75033e-06	7106	GCST90277298.tsv.gz	TRUE	reported	2Hjefc	2	TRUE	0.00308904	22.0125
GCST90277298	Phosphatidylcholine (17:0_20:4) levels	rs117580248	A	G	A	G	0.130757	0.0689093	0.110407	0.114677	FALSE	FALSE	FALSE	jsoX0g	9	137477951	0.125206	0.0449424	274660	Diabetic neuropathy	TRUE	reported	textfile	9	137477951	0.0278784	2.77621e-06	7106	GCST90277298.tsv.gz	TRUE	reported	2Hjefc	2	TRUE	0.00308622	21.9924
GCST90277298	Phosphatidylcholine (17:0_20:4) levels	rs12417747	A	G	A	G	-0.145567	-0.056636	0.114819	0.114613	FALSE	FALSE	FALSE	jsoX0g	11	62060922	0.186597	0.0428829	274660	Diabetic neuropathy	TRUE	reported	textfile	11	62060922	0.0266031	4.60313e-08	7106	GCST90277298.tsv.gz	TRUE	reported	2Hjefc	2	TRUE	0.00419576	29.9322
GCST90277298	Phosphatidylcholine (17:0_20:4) levels	rs12429208	T	C	T	C	0.0881571	0.00738822	0.273894	0.273697	FALSE	FALSE	FALSE	jsoX0g	13	37767109	0.809935	0.030719	274660	Diabetic neuropathy	TRUE	reported	textfile	13	37767109	0.0190507	3.76034e-06	7106	GCST90277298.tsv.gz	TRUE	reported	2Hjefc	2	TRUE	0.00300442	21.4077
GCST90277298	Phosphatidylcholine (17:0_20:4) levels	rs12928399	C	G	C	G	-0.0856316	-0.0029938	0.36124	0.347231	FALSE	TRUE	FALSE	jsoX0g	16	14611144	0.916728	0.0286333	274660	Diabetic neuropathy	TRUE	reported	textfile	16	14611144	0.0175453	1.08101e-06	7106	GCST90277298.tsv.gz	TRUE	reported	2Hjefc	2	TRUE	0.00334093	23.8136
GCST90277298	Phosphatidylcholine (17:0_20:4) levels	rs142082962	A	C	A	C	-0.144243	-0.00586254	0.0779084	0.0778538	FALSE	FALSE	FALSE	jsoX0g	6	158517411	0.908603	0.051067	274660	Diabetic neuropathy	TRUE	reported	textfile	6	158517411	0.0310553	3.46363e-06	7106	GCST90277298.tsv.gz	TRUE	reported	2Hjefc	2	TRUE	0.00302675	21.5673
GCST90277298	Phosphatidylcholine (17:0_20:4) levels	rs143060591	T	C	T	C	-0.149915	-0.0319563	0.0743291	0.069808	FALSE	FALSE	FALSE	jsoX0g	8	85171256	0.555708	0.0542343	274660	Diabetic neuropathy	TRUE	reported	textfile	8	85171256	0.0323781	3.71819e-06	7106	GCST90277298.tsv.gz	TRUE	reported	2Hjefc	2	TRUE	0.00300783	21.4321
GCST90277298	Phosphatidylcholine (17:0_20:4) levels	rs143309746	G	A	G	A	0.270192	-0.0393293	0.0225309	0.0237416	FALSE	FALSE	FALSE	jsoX0g	1	27599934	0.670463	0.0924282	274660	Diabetic neuropathy	TRUE	reported	textfile	1	27599934	0.0591168	4.94388e-06	7106	GCST90277298.tsv.gz	TRUE	reported	2Hjefc	2	TRUE	0.00293105	20.8834
GCST90277298	Phosphatidylcholine (17:0_20:4) levels	rs174528	C	T	C	T	-0.534586	-0.0483452	0.41439	0.420081	FALSE	FALSE	FALSE	jsoX0g	11	61776027	0.0799761	0.0276129	274660	Diabetic neuropathy	TRUE	reported	textfile	11	61776027	0.0159324	1e-200	7106	GCST90277298.tsv.gz	TRUE	reported	2Hjefc	2	TRUE	0.136765	1125.51
GCST90277298	Phosphatidylcholine (17:0_20:4) levels	rs187429064	G	A	G	A	-0.23955	0.0787597	0.0535314	0.0508992	FALSE	FALSE	FALSE	jsoX0g	19	19269704	0.214458	0.0634443	274660	Diabetic neuropathy	TRUE	reported	textfile	19	19269704	0.0380352	3.18358e-10	7106	GCST90277298.tsv.gz	TRUE	reported	2Hjefc	2	TRUE	0.00555109	39.6551
GCST90277298	Phosphatidylcholine (17:0_20:4) levels	rs2398428	G	A	G	A	-0.0968111	0.0107768	0.262839	0.261848	FALSE	FALSE	FALSE	jsoX0g	12	128751021	0.729201	0.0311298	274660	Diabetic neuropathy	TRUE	reported	textfile	12	128751021	0.0196872	8.95809e-07	7106	GCST90277298.tsv.gz	TRUE	reported	2Hjefc	2	TRUE	0.00339142	24.1746
GCST90277298	Phosphatidylcholine (17:0_20:4) levels	rs3110971	G	A	G	A	0.0987666	0.0104361	0.207948	0.205378	FALSE	FALSE	FALSE	jsoX0g	5	38490169	0.755186	0.0334697	274660	Diabetic neuropathy	TRUE	reported	textfile	5	38490169	0.0206593	1.77895e-06	7106	GCST90277298.tsv.gz	TRUE	reported	2Hjefc	2	TRUE	0.00320604	22.849
GCST90277298	Phosphatidylcholine (17:0_20:4) levels	rs3741252	T	C	T	C	0.206133	-0.0234708	0.133653	0.12948	FALSE	FALSE	FALSE	jsoX0g	11	61744026	0.575818	0.0419493	274660	Diabetic neuropathy	TRUE	reported	textfile	11	61744026	0.024645	7.19541e-17	7106	GCST90277298.tsv.gz	TRUE	reported	2Hjefc	2	TRUE	0.00974894	69.9383
GCST90277298	Phosphatidylcholine (17:0_20:4) levels	rs56399423	C	T	C	T	0.0843898	0.0179885	0.323419	0.317233	FALSE	FALSE	FALSE	jsoX0g	5	132336964	0.539658	0.0293293	274660	Diabetic neuropathy	TRUE	reported	textfile	5	132336964	0.0179057	2.48545e-06	7106	GCST90277298.tsv.gz	TRUE	reported	2Hjefc	2	TRUE	0.00311614	22.2062
GCST90277298	Phosphatidylcholine (17:0_20:4) levels	rs575960806	A	G	A	G	-0.351473	0.0368591	0.0137643	0.0166005	FALSE	FALSE	FALSE	jsoX0g	8	114520741	0.74043	0.111261	274660	Diabetic neuropathy	TRUE	reported	textfile	8	114520741	0.0732863	1.64773e-06	7106	GCST90277298.tsv.gz	TRUE	reported	2Hjefc	2	TRUE	0.00322634	22.9941
GCST90277298	Phosphatidylcholine (17:0_20:4) levels	rs585002	C	T	C	T	0.114574	-0.0525771	0.861965	0.859897	FALSE	FALSE	FALSE	jsoX0g	9	15293515	0.17642	0.0388924	274660	Diabetic neuropathy	TRUE	reported	textfile	9	15293515	0.0242442	2.33433e-06	7106	GCST90277298.tsv.gz	TRUE	reported	2Hjefc	2	TRUE	0.00313306	22.3272
GCST90277298	Phosphatidylcholine (17:0_20:4) levels	rs58983615	T	A	T	A	-0.328615	-0.0677139	0.0208302	0.0209917	FALSE	TRUE	FALSE	jsoX0g	11	62053609	0.490147	0.0981253	274660	Diabetic neuropathy	TRUE	reported	textfile	11	62053609	0.0592036	2.94598e-08	7106	GCST90277298.tsv.gz	TRUE	reported	2Hjefc	2	TRUE	0.00431692	30.8004
GCST90277298	Phosphatidylcholine (17:0_20:4) levels	rs600518	T	A	T	A	-0.113042	-0.00763768	0.2323	0.230407	FALSE	TRUE	FALSE	jsoX0g	11	75744328	0.814428	0.0325399	274660	Diabetic neuropathy	TRUE	reported	textfile	11	75744328	0.0199103	1.42316e-08	7106	GCST90277298.tsv.gz	TRUE	reported	2Hjefc	2	TRUE	0.00451578	32.2257
GCST90277298	Phosphatidylcholine (17:0_20:4) levels	rs6083838	G	A	G	A	-0.0775134	0.0392912	0.535632	0.534027	FALSE	FALSE	FALSE	jsoX0g	20	25397682	0.151429	0.0273901	274660	Diabetic neuropathy	TRUE	reported	textfile	20	25397682	0.0168876	4.50677e-06	7106	GCST90277298.tsv.gz	TRUE	reported	2Hjefc	2	TRUE	0.00295602	21.0618
GCST90277298	Phosphatidylcholine (17:0_20:4) levels	rs635196	C	T	C	T	0.0999107	2.52961e-05	0.18429	0.17655	FALSE	FALSE	FALSE	jsoX0g	18	44179195	0.999438	0.0358899	274660	Diabetic neuropathy	TRUE	reported	textfile	18	44179195	0.0216286	3.9137e-06	7106	GCST90277298.tsv.gz	TRUE	reported	2Hjefc	2	TRUE	0.00299392	21.3327
GCST90277298	Phosphatidylcholine (17:0_20:4) levels	rs73161879	A	G	A	G	-0.10307	0.0259186	0.181214	0.180061	FALSE	FALSE	FALSE	jsoX0g	7	152050140	0.467462	0.0356703	274660	Diabetic neuropathy	TRUE	reported	textfile	7	152050140	0.0222736	3.76725e-06	7106	GCST90277298.tsv.gz	TRUE	reported	2Hjefc	2	TRUE	0.00300436	21.4073
GCST90277298	Phosphatidylcholine (17:0_20:4) levels	rs74452899	C	T	C	T	-0.445712	-0.118564	0.010577	0.0122485	FALSE	FALSE	FALSE	jsoX0g	12	88630462	0.377237	0.134274	274660	Diabetic neuropathy	TRUE	reported	textfile	12	88630462	0.0883441	4.63858e-07	7106	GCST90277298.tsv.gz	TRUE	reported	2Hjefc	2	TRUE	0.00356924	25.4467
GCST90277298	Phosphatidylcholine (17:0_20:4) levels	rs7945579	G	A	G	A	-0.0929259	-0.0288171	0.327714	0.32721	FALSE	FALSE	FALSE	jsoX0g	11	63618106	0.326353	0.0293607	274660	Diabetic neuropathy	TRUE	reported	textfile	11	63618106	0.0179834	2.43975e-07	7106	GCST90277298.tsv.gz	TRUE	reported	2Hjefc	2	TRUE	0.00374348	26.6936
GCST90277299	Phosphatidylcholine (18:0_18:1) levels	rs11197775	C	T	C	T	0.0767146	0.0326985	0.531683	0.532612	FALSE	FALSE	FALSE	1MYwqS	10	116636627	0.234635	0.0275123	274660	Diabetic neuropathy	TRUE	reported	textfile	10	116636627	0.0167215	4.55137e-06	7173	GCST90277299.tsv.gz	TRUE	reported	uvC9oY	2	TRUE	0.00292572	21.0419
GCST90277299	Phosphatidylcholine (18:0_18:1) levels	rs117207178	T	C	T	C	0.138016	-0.0357347	0.0971648	0.0983505	FALSE	FALSE	FALSE	1MYwqS	12	34480655	0.446133	0.0469034	274660	Diabetic neuropathy	TRUE	reported	textfile	12	34480655	0.0285669	1.38308e-06	7173	GCST90277299.tsv.gz	TRUE	reported	uvC9oY	2	TRUE	0.00324355	23.3352
GCST90277299	Phosphatidylcholine (18:0_18:1) levels	rs150862068	T	C	T	C	-0.741745	0.342596	0.00286202	0.00268155	FALSE	FALSE	FALSE	1MYwqS	11	44029081	0.217021	0.27752	274660	Diabetic neuropathy	TRUE	reported	textfile	11	44029081	0.160682	3.96904e-06	7173	GCST90277299.tsv.gz	TRUE	reported	uvC9oY	2	TRUE	0.002962	21.3036
GCST90277299	Phosphatidylcholine (18:0_18:1) levels	rs16916055	C	T	C	T	0.421103	0.0199615	0.00880666	0.00684201	FALSE	FALSE	FALSE	1MYwqS	11	91426863	0.901289	0.160937	274660	Diabetic neuropathy	TRUE	reported	textfile	11	91426863	0.0915308	4.27953e-06	7173	GCST90277299.tsv.gz	TRUE	reported	uvC9oY	2	TRUE	0.00294213	21.1603
GCST90277299	Phosphatidylcholine (18:0_18:1) levels	rs181751380	A	G	A	G	0.227681	-0.0856398	0.0337463	0.0300708	FALSE	FALSE	FALSE	1MYwqS	7	50773538	0.291116	0.0811231	274660	Diabetic neuropathy	TRUE	reported	textfile	7	50773538	0.0470724	1.34483e-06	7173	GCST90277299.tsv.gz	TRUE	reported	uvC9oY	2	TRUE	0.00325092	23.3884
GCST90277299	Phosphatidylcholine (18:0_18:1) levels	rs2169387	G	A	G	A	0.107289	0.0643322	0.849991	0.854677	FALSE	FALSE	FALSE	1MYwqS	8	9323885	0.100398	0.039157	274660	Diabetic neuropathy	TRUE	reported	textfile	8	9323885	0.0234477	4.82364e-06	7173	GCST90277299.tsv.gz	TRUE	reported	uvC9oY	2	TRUE	0.00291034	20.9309
GCST90277299	Phosphatidylcholine (18:0_18:1) levels	rs2183640	A	G	A	G	-0.107241	0.0130848	0.161628	0.159395	FALSE	FALSE	FALSE	1MYwqS	1	232142866	0.724553	0.0371325	274660	Diabetic neuropathy	TRUE	reported	textfile	1	232142866	0.0226767	2.29602e-06	7173	GCST90277299.tsv.gz	TRUE	reported	uvC9oY	2	TRUE	0.0031082	22.3584
GCST90277299	Phosphatidylcholine (18:0_18:1) levels	rs2708081	C	T	C	T	-0.0826365	-0.0718941	0.490334	0.494394	FALSE	FALSE	FALSE	1MYwqS	12	121025485	0.00841143	0.0272834	274660	Diabetic neuropathy	TRUE	reported	textfile	12	121025485	0.0167601	8.37514e-07	7173	GCST90277299.tsv.gz	TRUE	reported	uvC9oY	2	TRUE	0.00337769	24.3035
GCST90277299	Phosphatidylcholine (18:0_18:1) levels	rs2797620	T	C	T	C	-0.102314	0.00516948	0.332583	0.329391	FALSE	FALSE	FALSE	1MYwqS	1	94975736	0.85898	0.0290956	274660	Diabetic neuropathy	TRUE	reported	textfile	1	94975736	0.0175877	6.23023e-09	7173	GCST90277299.tsv.gz	TRUE	reported	uvC9oY	2	TRUE	0.00469577	33.8323
GCST90277299	Phosphatidylcholine (18:0_18:1) levels	rs34833702	T	C	T	C	0.18589	0.00763469	0.0521215	0.0557584	FALSE	FALSE	FALSE	1MYwqS	1	218198038	0.900335	0.0609612	274660	Diabetic neuropathy	TRUE	reported	textfile	1	218198038	0.0379638	9.96361e-07	7173	GCST90277299.tsv.gz	TRUE	reported	uvC9oY	2	TRUE	0.00333137	23.9691
GCST90277299	Phosphatidylcholine (18:0_18:1) levels	rs4629629	T	C	T	C	0.0938965	0.0463342	0.764985	0.764474	FALSE	FALSE	FALSE	1MYwqS	5	86296114	0.15417	0.0325162	274660	Diabetic neuropathy	TRUE	reported	textfile	5	86296114	0.0196656	1.83443e-06	7173	GCST90277299.tsv.gz	TRUE	reported	uvC9oY	2	TRUE	0.00316815	22.791
GCST90277299	Phosphatidylcholine (18:0_18:1) levels	rs535686	C	T	C	T	-0.221494	-0.0979447	0.0335591	0.0346199	FALSE	FALSE	FALSE	1MYwqS	3	155568069	0.197139	0.0759411	274660	Diabetic neuropathy	TRUE	reported	textfile	3	155568069	0.0479939	3.99516e-06	7173	GCST90277299.tsv.gz	TRUE	reported	uvC9oY	2	TRUE	0.00296049	21.2927
GCST90277299	Phosphatidylcholine (18:0_18:1) levels	rs612577	C	T	C	T	-0.127516	-0.0388383	0.179796	0.186748	FALSE	FALSE	FALSE	1MYwqS	1	230188618	0.269258	0.035155	274660	Diabetic neuropathy	TRUE	reported	textfile	1	230188618	0.0215863	3.63397e-09	7173	GCST90277299.tsv.gz	TRUE	reported	uvC9oY	2	TRUE	0.00484133	34.8861
GCST90277299	Phosphatidylcholine (18:0_18:1) levels	rs7252513	A	G	A	G	0.172287	-0.000855964	0.0556654	0.0544835	FALSE	FALSE	FALSE	1MYwqS	19	1991747	0.988749	0.0606982	274660	Diabetic neuropathy	TRUE	reported	textfile	19	1991747	0.0371009	3.47886e-06	7173	GCST90277299.tsv.gz	TRUE	reported	uvC9oY	2	TRUE	0.00299731	21.5583
GCST90277299	Phosphatidylcholine (18:0_18:1) levels	rs73215839	T	C	T	C	0.240743	-0.0483457	0.0334803	0.039685	FALSE	FALSE	FALSE	1MYwqS	12	92131416	0.483055	0.0689276	274660	Diabetic neuropathy	TRUE	reported	textfile	12	92131416	0.047273	3.617e-07	7173	GCST90277299.tsv.gz	TRUE	reported	uvC9oY	2	TRUE	0.00360257	25.9275
GCST90277299	Phosphatidylcholine (18:0_18:1) levels	rs77191869	C	T	C	T	-0.20742	0.00209208	0.0368946	0.0378603	FALSE	FALSE	FALSE	1MYwqS	16	70566761	0.976586	0.0712833	274660	Diabetic neuropathy	TRUE	reported	textfile	16	70566761	0.0444713	3.15279e-06	7173	GCST90277299.tsv.gz	TRUE	reported	uvC9oY	2	TRUE	0.00302361	21.7481
GCST90277299	Phosphatidylcholine (18:0_18:1) levels	rs8034802	A	T	A	T	0.0855686	-0.0411674	0.310621	0.300723	FALSE	TRUE	FALSE	1MYwqS	15	58432593	0.169063	0.0299351	274660	Diabetic neuropathy	TRUE	reported	textfile	15	58432593	0.0182908	2.94497e-06	7173	GCST90277299.tsv.gz	TRUE	reported	uvC9oY	2	TRUE	0.00304186	21.8797
GCST90277300	Phosphatidylcholine (18:0_18:2) levels	rs10889352	C	T	C	T	-0.100853	-0.0010396	0.262366	0.264229	FALSE	FALSE	FALSE	PMHb2Y	1	62633352	0.973102	0.0308324	274660	Diabetic neuropathy	TRUE	reported	textfile	1	62633352	0.018809	8.49031e-08	7174	GCST90277300.tsv.gz	TRUE	reported	1vECKl	2	TRUE	0.00399161	28.7425
GCST90277300	Phosphatidylcholine (18:0_18:2) levels	rs10890773	A	G	A	G	-0.108913	0.0343491	0.860325	0.861723	FALSE	FALSE	FALSE	PMHb2Y	11	107889276	0.388506	0.0398329	274660	Diabetic neuropathy	TRUE	reported	textfile	11	107889276	0.0238047	4.83102e-06	7174	GCST90277300.tsv.gz	TRUE	reported	1vECKl	2	TRUE	0.00290943	20.9273
GCST90277300	Phosphatidylcholine (18:0_18:2) levels	rs112121830	T	C	T	C	-0.163763	-0.0170504	0.0639983	0.0676774	FALSE	FALSE	FALSE	PMHb2Y	21	32410680	0.758876	0.0555465	274660	Diabetic neuropathy	TRUE	reported	textfile	21	32410680	0.0350854	3.09902e-06	7174	GCST90277300.tsv.gz	TRUE	reported	1vECKl	2	TRUE	0.00302761	21.78
GCST90277300	Phosphatidylcholine (18:0_18:2) levels	rs117528775	C	T	C	T	0.600154	0.141772	0.00485169	0.00566361	FALSE	FALSE	FALSE	PMHb2Y	18	49649558	0.416795	0.174597	274660	Diabetic neuropathy	TRUE	reported	textfile	18	49649558	0.125124	1.64608e-06	7174	GCST90277300.tsv.gz	TRUE	reported	1vECKl	2	TRUE	0.00319663	22.9997
GCST90277300	Phosphatidylcholine (18:0_18:2) levels	rs1440724	A	G	A	G	0.0796225	0.00729574	0.402974	0.40695	FALSE	FALSE	FALSE	PMHb2Y	12	62017823	0.792905	0.027789	274660	Diabetic neuropathy	TRUE	reported	textfile	12	62017823	0.0167976	2.1773e-06	7174	GCST90277300.tsv.gz	TRUE	reported	1vECKl	2	TRUE	0.00312218	22.4624
GCST90277300	Phosphatidylcholine (18:0_18:2) levels	rs150457719	G	A	G	A	-0.218288	0.0790216	0.0344702	0.0316718	FALSE	FALSE	FALSE	PMHb2Y	1	212247960	0.315487	0.0787244	274660	Diabetic neuropathy	TRUE	reported	textfile	1	212247960	0.0456208	1.74347e-06	7174	GCST90277300.tsv.gz	TRUE	reported	1vECKl	2	TRUE	0.00318118	22.8883
GCST90277300	Phosphatidylcholine (18:0_18:2) levels	rs17231506	T	C	T	C	0.107352	-0.0138538	0.27829	0.280334	FALSE	FALSE	FALSE	PMHb2Y	16	56960616	0.647123	0.0302641	274660	Diabetic neuropathy	TRUE	reported	textfile	16	56960616	0.0184986	6.776e-09	7174	GCST90277300.tsv.gz	TRUE	reported	1vECKl	2	TRUE	0.00467248	33.6683
GCST90277300	Phosphatidylcholine (18:0_18:2) levels	rs174594	A	C	A	C	-0.247196	0.0460323	0.5815	0.575498	FALSE	FALSE	FALSE	PMHb2Y	11	61852357	0.0961834	0.0276695	274660	Diabetic neuropathy	TRUE	reported	textfile	11	61852357	0.0167074	8.1305e-49	7174	GCST90277300.tsv.gz	TRUE	reported	1vECKl	2	TRUE	0.0296108	218.849
GCST90277300	Phosphatidylcholine (18:0_18:2) levels	rs1800588	T	C	T	C	0.135263	-0.0134199	0.258046	0.247326	FALSE	FALSE	FALSE	PMHb2Y	15	58431476	0.674638	0.0319681	274660	Diabetic neuropathy	TRUE	reported	textfile	15	58431476	0.0192838	2.51773e-12	7174	GCST90277300.tsv.gz	TRUE	reported	1vECKl	2	TRUE	0.00681151	49.1872
GCST90277300	Phosphatidylcholine (18:0_18:2) levels	rs192934615	C	T	C	T	-0.337856	-0.104565	0.0141535	0.0178363	FALSE	FALSE	FALSE	PMHb2Y	9	80727726	0.281679	0.0971293	274660	Diabetic neuropathy	TRUE	reported	textfile	9	80727726	0.0723479	3.07133e-06	7174	GCST90277300.tsv.gz	TRUE	reported	1vECKl	2	TRUE	0.00303062	21.8017
GCST90277300	Phosphatidylcholine (18:0_18:2) levels	rs34031934	T	C	T	C	-0.0843335	-0.0061473	0.325537	0.329758	FALSE	FALSE	FALSE	PMHb2Y	18	13728480	0.831776	0.0289388	274660	Diabetic neuropathy	TRUE	reported	textfile	18	13728480	0.017482	1.43467e-06	7174	GCST90277300.tsv.gz	TRUE	reported	1vECKl	2	TRUE	0.00323333	23.2647
GCST90277300	Phosphatidylcholine (18:0_18:2) levels	rs422137	A	G	A	G	0.0909245	-0.0264157	0.492559	0.487285	FALSE	FALSE	FALSE	PMHb2Y	15	58416983	0.335707	0.0274397	274660	Diabetic neuropathy	TRUE	reported	textfile	15	58416983	0.0167329	5.69725e-08	7174	GCST90277300.tsv.gz	TRUE	reported	1vECKl	2	TRUE	0.00409897	29.5188
GCST90277300	Phosphatidylcholine (18:0_18:2) levels	rs55917360	T	C	T	C	-0.173361	-0.00912559	0.0733784	0.0688911	FALSE	FALSE	FALSE	PMHb2Y	1	211735543	0.866414	0.0542496	274660	Diabetic neuropathy	TRUE	reported	textfile	1	211735543	0.0321078	6.89506e-08	7174	GCST90277300.tsv.gz	TRUE	reported	1vECKl	2	TRUE	0.00404724	29.1448
GCST90277300	Phosphatidylcholine (18:0_18:2) levels	rs62039480	A	G	A	G	0.0956916	-0.016181	0.332015	0.328154	FALSE	FALSE	FALSE	PMHb2Y	16	15043593	0.577318	0.0290343	274660	Diabetic neuropathy	TRUE	reported	textfile	16	15043593	0.0177265	6.93748e-08	7174	GCST90277300.tsv.gz	TRUE	reported	1vECKl	2	TRUE	0.00404557	29.1327
GCST90277300	Phosphatidylcholine (18:0_18:2) levels	rs6678964	G	A	G	A	0.199693	0.0351348	0.901971	0.90008	FALSE	FALSE	FALSE	PMHb2Y	1	95228712	0.437577	0.0452597	274660	Diabetic neuropathy	TRUE	reported	textfile	1	95228712	0.0277522	6.83725e-13	7174	GCST90277300.tsv.gz	TRUE	reported	1vECKl	2	TRUE	0.0071655	51.7618
GCST90277300	Phosphatidylcholine (18:0_18:2) levels	rs675849	C	T	C	T	0.126839	0.0679942	0.898752	0.89923	FALSE	FALSE	FALSE	PMHb2Y	9	15298668	0.126617	0.0445111	274660	Diabetic neuropathy	TRUE	reported	textfile	9	15298668	0.0273213	3.50088e-06	7174	GCST90277300.tsv.gz	TRUE	reported	1vECKl	2	TRUE	0.00299529	21.5468
GCST90277300	Phosphatidylcholine (18:0_18:2) levels	rs72840078	G	A	G	A	0.124114	-0.0249019	0.102059	0.0976816	FALSE	FALSE	FALSE	PMHb2Y	2	85365218	0.588935	0.046082	274660	Diabetic neuropathy	TRUE	reported	textfile	2	85365218	0.0270373	4.49385e-06	7174	GCST90277300.tsv.gz	TRUE	reported	1vECKl	2	TRUE	0.00292873	21.0666
GCST90277300	Phosphatidylcholine (18:0_18:2) levels	rs73126869	G	A	G	A	0.132984	0.0161335	0.0993301	0.10152	FALSE	FALSE	FALSE	PMHb2Y	4	14739231	0.7224	0.0454143	274660	Diabetic neuropathy	TRUE	reported	textfile	4	14739231	0.0286355	3.47562e-06	7174	GCST90277300.tsv.gz	TRUE	reported	1vECKl	2	TRUE	0.00299726	21.561
GCST90277300	Phosphatidylcholine (18:0_18:2) levels	rs77008693	A	G	A	G	0.111183	0.0154935	0.138776	0.137328	FALSE	FALSE	FALSE	PMHb2Y	17	44755436	0.69473	0.0394793	274660	Diabetic neuropathy	TRUE	reported	textfile	17	44755436	0.0239184	3.40202e-06	7174	GCST90277300.tsv.gz	TRUE	reported	1vECKl	2	TRUE	0.00300293	21.6019
GCST90277300	Phosphatidylcholine (18:0_18:2) levels	rs964184	C	G	C	G	-0.128344	-0.00668673	0.848991	0.856325	FALSE	TRUE	FALSE	PMHb2Y	11	116778201	0.863739	0.0389633	274660	Diabetic neuropathy	TRUE	reported	textfile	11	116778201	0.0231464	3.04319e-08	7174	GCST90277300.tsv.gz	TRUE	reported	1vECKl	2	TRUE	0.00426742	30.7371
GCST90277300	Phosphatidylcholine (18:0_18:2) levels	rs9987289	G	A	G	A	0.125589	0.0715167	0.851774	0.857499	FALSE	FALSE	FALSE	PMHb2Y	8	9325848	0.0701504	0.0394914	274660	Diabetic neuropathy	TRUE	reported	textfile	8	9325848	0.023446	8.74508e-08	7174	GCST90277300.tsv.gz	TRUE	reported	1vECKl	2	TRUE	0.00398356	28.6843
GCST90277301	Phosphatidylcholine (18:0_18:3) levels	rs1260326	C	T	C	T	-0.085321	0.00642094	0.650878	0.651195	FALSE	FALSE	FALSE	JWYTTL	2	27508073	0.823762	0.028831	274660	Diabetic neuropathy	TRUE	reported	textfile	2	27508073	0.0181115	2.51532e-06	6692	GCST90277301.tsv.gz	TRUE	reported	wZTn6E	2	TRUE	0.00330529	22.1857
GCST90277301	Phosphatidylcholine (18:0_18:3) levels	rs16987303	G	C	G	C	-0.0969816	-0.0127655	0.234427	0.225323	FALSE	TRUE	FALSE	JWYTTL	19	56525734	0.699327	0.0330516	274660	Diabetic neuropathy	TRUE	reported	textfile	19	56525734	0.0204323	2.10984e-06	6692	GCST90277301.tsv.gz	TRUE	reported	wZTn6E	2	TRUE	0.00335528	22.5224
GCST90277301	Phosphatidylcholine (18:0_18:3) levels	rs181264690	T	G	T	G	-0.0899691	0.000958433	0.280962	0.271624	FALSE	FALSE	FALSE	JWYTTL	5	122510180	0.975247	0.030889	274660	Diabetic neuropathy	TRUE	reported	textfile	5	122510180	0.019386	3.52677e-06	6692	GCST90277301.tsv.gz	TRUE	reported	wZTn6E	2	TRUE	0.00320818	21.5318
GCST90277301	Phosphatidylcholine (18:0_18:3) levels	rs183478874	A	C	A	C	-0.295362	-0.0737657	0.0235046	0.027795	FALSE	FALSE	FALSE	JWYTTL	5	176998593	0.362677	0.0810366	274660	Diabetic neuropathy	TRUE	reported	textfile	5	176998593	0.059331	6.56784e-07	6692	GCST90277301.tsv.gz	TRUE	reported	wZTn6E	2	TRUE	0.00368965	24.7751
GCST90277301	Phosphatidylcholine (18:0_18:3) levels	rs2797620	T	C	T	C	-0.0971052	0.00516948	0.332583	0.329391	FALSE	FALSE	FALSE	JWYTTL	1	94975736	0.85898	0.0290956	274660	Diabetic neuropathy	TRUE	reported	textfile	1	94975736	0.018252	1.06854e-07	6692	GCST90277301.tsv.gz	TRUE	reported	wZTn6E	2	TRUE	0.00421187	28.2966
GCST90277301	Phosphatidylcholine (18:0_18:3) levels	rs4846841	G	A	G	A	0.091198	0.0256735	0.747162	0.744825	FALSE	FALSE	FALSE	JWYTTL	1	230166915	0.413361	0.031386	274660	Diabetic neuropathy	TRUE	reported	textfile	1	230166915	0.0197125	3.78975e-06	6692	GCST90277301.tsv.gz	TRUE	reported	wZTn6E	2	TRUE	0.00318819	21.3972
GCST90277301	Phosphatidylcholine (18:0_18:3) levels	rs4888557	A	T	A	T	0.305657	-0.0123253	0.0190409	0.0204905	FALSE	TRUE	FALSE	JWYTTL	16	76816258	0.891165	0.0900767	274660	Diabetic neuropathy	TRUE	reported	textfile	16	76816258	0.0642546	2.00237e-06	6692	GCST90277301.tsv.gz	TRUE	reported	wZTn6E	2	TRUE	0.00337006	22.622
GCST90277301	Phosphatidylcholine (18:0_18:3) levels	rs62122127	A	G	A	G	0.289814	0.0042882	0.0210568	0.0216476	FALSE	FALSE	FALSE	JWYTTL	19	14102503	0.963636	0.0940582	274660	Diabetic neuropathy	TRUE	reported	textfile	19	14102503	0.0632276	4.64636e-06	6692	GCST90277301.tsv.gz	TRUE	reported	wZTn6E	2	TRUE	0.00312974	21.0037
GCST90277301	Phosphatidylcholine (18:0_18:3) levels	rs7139079	A	G	A	G	-0.0805735	-0.0505913	0.546768	0.552439	FALSE	FALSE	FALSE	JWYTTL	12	120977490	0.0675601	0.0276769	274660	Diabetic neuropathy	TRUE	reported	textfile	12	120977490	0.017354	3.49531e-06	6692	GCST90277301.tsv.gz	TRUE	reported	wZTn6E	2	TRUE	0.00321094	21.5504
GCST90277301	Phosphatidylcholine (18:0_18:3) levels	rs72867166	A	T	A	T	0.123891	-0.0319117	0.118296	0.119376	FALSE	TRUE	FALSE	JWYTTL	6	41878684	0.449725	0.0422183	274660	Diabetic neuropathy	TRUE	reported	textfile	6	41878684	0.0270882	4.87313e-06	6692	GCST90277301.tsv.gz	TRUE	reported	wZTn6E	2	TRUE	0.00311607	20.9117
GCST90277301	Phosphatidylcholine (18:0_18:3) levels	rs73215839	T	C	T	C	0.26912	-0.0483457	0.0334803	0.039685	FALSE	FALSE	FALSE	JWYTTL	12	92131416	0.483055	0.0689276	274660	Diabetic neuropathy	TRUE	reported	textfile	12	92131416	0.0490847	4.3302e-08	6692	GCST90277301.tsv.gz	TRUE	reported	wZTn6E	2	TRUE	0.00447195	30.0518
GCST90277301	Phosphatidylcholine (18:0_18:3) levels	rs75593273	T	C	T	C	0.138231	-0.0619741	0.0952286	0.0956107	FALSE	FALSE	FALSE	JWYTTL	5	44740041	0.180396	0.0462653	274660	Diabetic neuropathy	TRUE	reported	textfile	5	44740041	0.0299198	3.90679e-06	6692	GCST90277301.tsv.gz	TRUE	reported	wZTn6E	2	TRUE	0.00317947	21.3385
GCST90277302	Phosphatidylcholine (18:0_20:2) levels	rs12513382	T	C	T	C	-0.0884086	-0.0064782	0.620938	0.617503	FALSE	FALSE	FALSE	0iP4Jm	4	43912586	0.818728	0.0282667	274660	Diabetic neuropathy	TRUE	reported	textfile	4	43912586	0.0190839	3.67789e-06	5778	GCST90277302.tsv.gz	TRUE	reported	QWFTcS	2	TRUE	0.00370056	21.4538
GCST90277302	Phosphatidylcholine (18:0_20:2) levels	rs1422819	G	T	G	T	-0.0896864	-0.0126057	0.593244	0.580339	FALSE	FALSE	FALSE	0iP4Jm	5	166671878	0.648884	0.0276858	274660	Diabetic neuropathy	TRUE	reported	textfile	5	166671878	0.018839	1.97249e-06	5778	GCST90277302.tsv.gz	TRUE	reported	QWFTcS	2	TRUE	0.00390715	22.6562
GCST90277302	Phosphatidylcholine (18:0_20:2) levels	rs174547	C	T	C	T	0.282264	-0.0480557	0.407429	0.413278	FALSE	FALSE	FALSE	0iP4Jm	11	61803311	0.0825106	0.027677	274660	Diabetic neuropathy	TRUE	reported	textfile	11	61803311	0.0185855	4.049e-51	5778	GCST90277302.tsv.gz	TRUE	reported	QWFTcS	2	TRUE	0.0383871	230.575
GCST90277302	Phosphatidylcholine (18:0_20:2) levels	rs335182	A	G	A	G	0.120865	-0.0111042	0.155071	0.16253	FALSE	FALSE	FALSE	0iP4Jm	5	123115129	0.764462	0.0370601	274660	Diabetic neuropathy	TRUE	reported	textfile	5	123115129	0.0257959	2.85519e-06	5778	GCST90277302.tsv.gz	TRUE	reported	QWFTcS	2	TRUE	0.00378508	21.9457
GCST90277302	Phosphatidylcholine (18:0_20:2) levels	rs34955778	C	T	C	T	0.0978859	-0.00444411	0.436156	0.4389	FALSE	FALSE	FALSE	0iP4Jm	16	15045737	0.871441	0.0274618	274660	Diabetic neuropathy	TRUE	reported	textfile	16	15045737	0.0188062	2.00534e-07	5778	GCST90277302.tsv.gz	TRUE	reported	QWFTcS	2	TRUE	0.00466691	27.0824
GCST90277302	Phosphatidylcholine (18:0_20:2) levels	rs7139079	A	G	A	G	-0.0989917	-0.0505913	0.546768	0.552439	FALSE	FALSE	FALSE	0iP4Jm	12	120977490	0.0675601	0.0276769	274660	Diabetic neuropathy	TRUE	reported	textfile	12	120977490	0.0186621	1.17133e-07	5778	GCST90277302.tsv.gz	TRUE	reported	QWFTcS	2	TRUE	0.00484607	28.1272
GCST90277302	Phosphatidylcholine (18:0_20:2) levels	rs8068923	A	G	A	G	0.18965	0.0447127	0.939817	0.940244	FALSE	FALSE	FALSE	0iP4Jm	17	54741041	0.438478	0.0577112	274660	Diabetic neuropathy	TRUE	reported	textfile	17	54741041	0.0396877	1.80699e-06	5778	GCST90277302.tsv.gz	TRUE	reported	QWFTcS	2	TRUE	0.00393644	22.8267
GCST90277302	Phosphatidylcholine (18:0_20:2) levels	rs9671254	A	T	A	T	-0.0950614	-0.0258422	0.710613	0.710905	FALSE	TRUE	FALSE	0iP4Jm	14	24946787	0.393525	0.030287	274660	Diabetic neuropathy	TRUE	reported	textfile	14	24946787	0.0205663	3.87879e-06	5778	GCST90277302.tsv.gz	TRUE	reported	QWFTcS	2	TRUE	0.00368397	21.3573
GCST90277303	Phosphatidylcholine (18:0_20:3) levels	rs112534228	C	A	C	A	0.209601	-0.0804461	0.0381435	0.0410337	FALSE	FALSE	FALSE	EhjLmf	12	6260820	0.239915	0.0684532	274660	Diabetic neuropathy	TRUE	reported	textfile	12	6260820	0.0446883	2.77659e-06	7169	GCST90277303.tsv.gz	TRUE	reported	0dekSg	2	TRUE	0.00305921	21.9927
GCST90277303	Phosphatidylcholine (18:0_20:3) levels	rs11648397	C	G	C	G	0.151989	0.048017	0.0783442	0.0725664	FALSE	TRUE	FALSE	EhjLmf	16	78589971	0.372702	0.0538656	274660	Diabetic neuropathy	TRUE	reported	textfile	16	78589971	0.0316454	1.59359e-06	7169	GCST90277303.tsv.gz	TRUE	reported	0dekSg	2	TRUE	0.00320737	23.0612
GCST90277303	Phosphatidylcholine (18:0_20:3) levels	rs11847009	A	T	A	T	-0.110814	0.0133058	0.173829	0.190029	FALSE	TRUE	FALSE	EhjLmf	14	33476504	0.700058	0.0345388	274660	Diabetic neuropathy	TRUE	reported	textfile	14	33476504	0.0223005	6.86973e-07	7169	GCST90277303.tsv.gz	TRUE	reported	0dekSg	2	TRUE	0.00343248	24.6853
GCST90277303	Phosphatidylcholine (18:0_20:3) levels	rs140123208	G	A	G	A	-0.203757	-0.0238238	0.03828	0.0361119	FALSE	FALSE	FALSE	EhjLmf	5	16863519	0.746579	0.073723	274660	Diabetic neuropathy	TRUE	reported	textfile	5	16863519	0.0438619	3.45176e-06	7169	GCST90277303.tsv.gz	TRUE	reported	0dekSg	2	TRUE	0.00300114	21.5739
GCST90277303	Phosphatidylcholine (18:0_20:3) levels	rs151178379	A	G	A	G	0.289243	-0.0177018	0.0194209	0.0176334	FALSE	FALSE	FALSE	EhjLmf	9	130575137	0.868253	0.106716	274660	Diabetic neuropathy	TRUE	reported	textfile	9	130575137	0.0613692	2.48306e-06	7169	GCST90277303.tsv.gz	TRUE	reported	0dekSg	2	TRUE	0.00308903	22.2077
GCST90277303	Phosphatidylcholine (18:0_20:3) levels	rs1800961	T	C	T	C	-0.184397	0.0648486	0.0524109	0.0455577	FALSE	FALSE	FALSE	EhjLmf	20	44413724	0.321484	0.0654103	274660	Diabetic neuropathy	TRUE	reported	textfile	20	44413724	0.0372183	7.41155e-07	7169	GCST90277303.tsv.gz	TRUE	reported	0dekSg	2	TRUE	0.00341233	24.5399
GCST90277303	Phosphatidylcholine (18:0_20:3) levels	rs192117305	T	C	T	C	-0.197047	0.040138	0.040918	0.0372973	FALSE	FALSE	FALSE	EhjLmf	5	33853083	0.588868	0.0742641	274660	Diabetic neuropathy	TRUE	reported	textfile	5	33853083	0.0428761	4.38247e-06	7169	GCST90277303.tsv.gz	TRUE	reported	0dekSg	2	TRUE	0.00293747	21.1148
GCST90277303	Phosphatidylcholine (18:0_20:3) levels	rs2379129	A	C	A	C	-0.0812593	-0.0172024	0.399474	0.394311	FALSE	FALSE	FALSE	EhjLmf	20	62310086	0.541628	0.0281843	274660	Diabetic neuropathy	TRUE	reported	textfile	20	62310086	0.0171348	2.15199e-06	7169	GCST90277303.tsv.gz	TRUE	reported	0dekSg	2	TRUE	0.0031273	22.4837
GCST90277303	Phosphatidylcholine (18:0_20:3) levels	rs2797620	T	C	T	C	-0.116496	0.00516948	0.332583	0.329391	FALSE	FALSE	FALSE	EhjLmf	1	94975736	0.85898	0.0290956	274660	Diabetic neuropathy	TRUE	reported	textfile	1	94975736	0.017535	3.27209e-11	7169	GCST90277303.tsv.gz	TRUE	reported	0dekSg	2	TRUE	0.00611908	44.1255
GCST90277303	Phosphatidylcholine (18:0_20:3) levels	rs4808779	G	A	G	A	-0.0883694	-0.0251782	0.666389	0.654165	FALSE	FALSE	FALSE	EhjLmf	19	18294126	0.382759	0.0288468	274660	Diabetic neuropathy	TRUE	reported	textfile	19	18294126	0.0176817	5.92798e-07	7169	GCST90277303.tsv.gz	TRUE	reported	0dekSg	2	TRUE	0.00347206	24.9709
GCST90277303	Phosphatidylcholine (18:0_20:3) levels	rs56374730	G	T	G	T	0.0885417	-0.0248154	0.296257	0.302706	FALSE	FALSE	FALSE	EhjLmf	16	15773795	0.405381	0.0298243	274660	Diabetic neuropathy	TRUE	reported	textfile	16	15773795	0.0183593	1.44423e-06	7169	GCST90277303.tsv.gz	TRUE	reported	0dekSg	2	TRUE	0.00323384	23.2521
GCST90277303	Phosphatidylcholine (18:0_20:3) levels	rs59739041	C	T	C	T	0.182909	-0.0267788	0.0478687	0.0484711	FALSE	FALSE	FALSE	EhjLmf	15	58368884	0.669729	0.0627844	274660	Diabetic neuropathy	TRUE	reported	textfile	15	58368884	0.038697	2.32364e-06	7169	GCST90277303.tsv.gz	TRUE	reported	0dekSg	2	TRUE	0.00310675	22.3354
GCST90277303	Phosphatidylcholine (18:0_20:3) levels	rs6498540	G	A	G	A	-0.199133	0.00441403	0.334003	0.332446	FALSE	FALSE	FALSE	EhjLmf	16	15036737	0.879179	0.0290377	274660	Diabetic neuropathy	TRUE	reported	textfile	16	15036737	0.0176083	2.08511e-29	7169	GCST90277303.tsv.gz	TRUE	reported	0dekSg	2	TRUE	0.0175272	127.859
GCST90277303	Phosphatidylcholine (18:0_20:3) levels	rs72827678	G	T	G	T	0.14265	0.0900544	0.0855746	0.0806972	FALSE	FALSE	FALSE	EhjLmf	5	168832803	0.0793305	0.0513252	274660	Diabetic neuropathy	TRUE	reported	textfile	5	168832803	0.0300782	2.14857e-06	7169	GCST90277303.tsv.gz	TRUE	reported	0dekSg	2	TRUE	0.00312767	22.4863
GCST90277303	Phosphatidylcholine (18:0_20:3) levels	rs7943728	A	G	A	G	0.236081	-0.0728114	0.112286	0.10829	FALSE	FALSE	FALSE	EhjLmf	11	61779596	0.0949271	0.0436007	274660	Diabetic neuropathy	TRUE	reported	textfile	11	61779596	0.0265216	6.86743e-19	7169	GCST90277303.tsv.gz	TRUE	reported	0dekSg	2	TRUE	0.0109318	79.2139
GCST90277304	Phosphatidylcholine (18:0_20:4) levels	rs1219539	A	G	A	G	-0.0876735	0.0241257	0.492903	0.490792	FALSE	FALSE	FALSE	cZ7Yn1	11	75722099	0.379367	0.0274448	274660	Diabetic neuropathy	TRUE	reported	textfile	11	75722099	0.0167634	1.74135e-07	7174	GCST90277304.tsv.gz	TRUE	reported	j6J89R	2	TRUE	0.00379838	27.3458
GCST90277304	Phosphatidylcholine (18:0_20:4) levels	rs12275418	A	G	A	G	0.124436	0.037883	0.133653	0.133897	FALSE	FALSE	FALSE	cZ7Yn1	11	61012351	0.343919	0.0400264	274660	Diabetic neuropathy	TRUE	reported	textfile	11	61012351	0.0246695	4.66395e-07	7174	GCST90277304.tsv.gz	TRUE	reported	j6J89R	2	TRUE	0.00353405	25.4361
GCST90277304	Phosphatidylcholine (18:0_20:4) levels	rs147549994	T	G	T	G	0.255782	0.109305	0.035936	0.0345987	FALSE	FALSE	FALSE	cZ7Yn1	16	1939264	0.148501	0.0756515	274660	Diabetic neuropathy	TRUE	reported	textfile	16	1939264	0.044991	1.35423e-08	7174	GCST90277304.tsv.gz	TRUE	reported	j6J89R	2	TRUE	0.00448513	32.3123
GCST90277304	Phosphatidylcholine (18:0_20:4) levels	rs1477491	G	A	G	A	-0.101966	-0.0375485	0.789143	0.798774	FALSE	FALSE	FALSE	cZ7Yn1	18	73092300	0.272638	0.0342281	274660	Diabetic neuropathy	TRUE	reported	textfile	18	73092300	0.0202777	5.057e-07	7174	GCST90277304.tsv.gz	TRUE	reported	j6J89R	2	TRUE	0.00351224	25.2786
GCST90277304	Phosphatidylcholine (18:0_20:4) levels	rs174528	C	T	C	T	-0.666205	-0.0483452	0.41439	0.420081	FALSE	FALSE	FALSE	cZ7Yn1	11	61776027	0.0799761	0.0276129	274660	Diabetic neuropathy	TRUE	reported	textfile	11	61776027	0.0151015	1e-200	7174	GCST90277304.tsv.gz	TRUE	reported	j6J89R	2	TRUE	0.21339	1945.6
GCST90277304	Phosphatidylcholine (18:0_20:4) levels	rs187429064	G	A	G	A	-0.201939	0.0787597	0.0535314	0.0508992	FALSE	FALSE	FALSE	cZ7Yn1	19	19269704	0.214458	0.0634443	274660	Diabetic neuropathy	TRUE	reported	textfile	19	19269704	0.0374936	7.41943e-08	7174	GCST90277304.tsv.gz	TRUE	reported	j6J89R	2	TRUE	0.00402728	29.0005
GCST90277304	Phosphatidylcholine (18:0_20:4) levels	rs2070895	A	G	A	G	0.0936813	-0.0062327	0.266647	0.256944	FALSE	FALSE	FALSE	cZ7Yn1	15	58431740	0.843381	0.0315468	274660	Diabetic neuropathy	TRUE	reported	textfile	15	58431740	0.0190306	8.73334e-07	7174	GCST90277304.tsv.gz	TRUE	reported	j6J89R	2	TRUE	0.00336647	24.2259
GCST90277304	Phosphatidylcholine (18:0_20:4) levels	rs223841	G	A	G	A	-0.102525	0.0601553	0.171801	0.168167	FALSE	FALSE	FALSE	cZ7Yn1	16	57423359	0.102405	0.0368305	274660	Diabetic neuropathy	TRUE	reported	textfile	16	57423359	0.0218934	2.88545e-06	7174	GCST90277304.tsv.gz	TRUE	reported	j6J89R	2	TRUE	0.00304752	21.9236
GCST90277304	Phosphatidylcholine (18:0_20:4) levels	rs2797620	T	C	T	C	-0.101178	0.00516948	0.332583	0.329391	FALSE	FALSE	FALSE	cZ7Yn1	1	94975736	0.85898	0.0290956	274660	Diabetic neuropathy	TRUE	reported	textfile	1	94975736	0.0173831	6.10889e-09	7174	GCST90277304.tsv.gz	TRUE	reported	j6J89R	2	TRUE	0.00470013	33.8686
GCST90277304	Phosphatidylcholine (18:0_20:4) levels	rs2990536	T	C	T	C	-0.0781871	0.00250101	0.577574	0.580675	FALSE	FALSE	FALSE	cZ7Yn1	10	36620136	0.928145	0.027734	274660	Diabetic neuropathy	TRUE	reported	textfile	10	36620136	0.016836	3.47929e-06	7174	GCST90277304.tsv.gz	TRUE	reported	j6J89R	2	TRUE	0.00299728	21.5611
GCST90277304	Phosphatidylcholine (18:0_20:4) levels	rs3019200	A	C	A	C	-0.162646	0.0112608	0.803119	0.807756	FALSE	FALSE	FALSE	cZ7Yn1	11	61481911	0.746996	0.034906	274660	Diabetic neuropathy	TRUE	reported	textfile	11	61481911	0.0213064	2.57011e-14	7174	GCST90277304.tsv.gz	TRUE	reported	j6J89R	2	TRUE	0.00805734	58.2567
GCST90277304	Phosphatidylcholine (18:0_20:4) levels	rs3110971	G	A	G	A	0.0956599	0.0104361	0.207948	0.205378	FALSE	FALSE	FALSE	cZ7Yn1	5	38490169	0.755186	0.0334697	274660	Diabetic neuropathy	TRUE	reported	textfile	5	38490169	0.0203785	2.71928e-06	7174	GCST90277304.tsv.gz	TRUE	reported	j6J89R	2	TRUE	0.00306212	22.029
GCST90277304	Phosphatidylcholine (18:0_20:4) levels	rs35561534	T	C	T	C	0.125664	-0.014132	0.106546	0.104639	FALSE	FALSE	FALSE	cZ7Yn1	12	91657130	0.751985	0.0447184	274660	Diabetic neuropathy	TRUE	reported	textfile	12	91657130	0.0268074	2.80967e-06	7174	GCST90277304.tsv.gz	TRUE	reported	j6J89R	2	TRUE	0.00305367	21.968
GCST90277304	Phosphatidylcholine (18:0_20:4) levels	rs3741252	T	C	T	C	0.242617	-0.0234708	0.133653	0.12948	FALSE	FALSE	FALSE	cZ7Yn1	11	61744026	0.575818	0.0419493	274660	Diabetic neuropathy	TRUE	reported	textfile	11	61744026	0.0244942	5.54128e-23	7174	GCST90277304.tsv.gz	TRUE	reported	j6J89R	2	TRUE	0.0134914	98.0832
GCST90277304	Phosphatidylcholine (18:0_20:4) levels	rs4382917	A	G	A	G	0.148945	-0.0106256	0.255777	0.24351	FALSE	FALSE	FALSE	cZ7Yn1	11	62454004	0.743108	0.0324207	274660	Diabetic neuropathy	TRUE	reported	textfile	11	62454004	0.0197143	4.68349e-14	7174	GCST90277304.tsv.gz	TRUE	reported	j6J89R	2	TRUE	0.0078938	57.0648
GCST90277304	Phosphatidylcholine (18:0_20:4) levels	rs600518	T	A	T	A	-0.101192	-0.00763768	0.2323	0.230407	FALSE	TRUE	FALSE	cZ7Yn1	11	75744328	0.814428	0.0325399	274660	Diabetic neuropathy	TRUE	reported	textfile	11	75744328	0.0198441	3.49491e-07	7174	GCST90277304.tsv.gz	TRUE	reported	j6J89R	2	TRUE	0.00361158	25.9961
GCST90277304	Phosphatidylcholine (18:0_20:4) levels	rs6860806	G	A	G	A	0.0792126	0.0055428	0.420281	0.41858	FALSE	FALSE	FALSE	cZ7Yn1	5	132304843	0.841452	0.0277089	274660	Diabetic neuropathy	TRUE	reported	textfile	5	132304843	0.0168901	2.77693e-06	7174	GCST90277304.tsv.gz	TRUE	reported	j6J89R	2	TRUE	0.00305656	21.9889
GCST90277304	Phosphatidylcholine (18:0_20:4) levels	rs72789541	A	T	A	T	-0.0966379	-0.0010941	0.314954	0.315585	FALSE	TRUE	FALSE	cZ7Yn1	16	15033677	0.97029	0.0293765	274660	Diabetic neuropathy	TRUE	reported	textfile	16	15033677	0.0178508	6.36007e-08	7174	GCST90277304.tsv.gz	TRUE	reported	j6J89R	2	TRUE	0.00406862	29.2994
GCST90277304	Phosphatidylcholine (18:0_20:4) levels	rs79136768	G	A	G	A	-0.249044	-0.0724401	0.036937	0.0362096	FALSE	FALSE	FALSE	cZ7Yn1	11	61594967	0.336198	0.0753248	274660	Diabetic neuropathy	TRUE	reported	textfile	11	61594967	0.0447471	2.70555e-08	7174	GCST90277304.tsv.gz	TRUE	reported	j6J89R	2	TRUE	0.00429922	30.9672
GCST90277304	Phosphatidylcholine (18:0_20:4) levels	rs793864	C	G	C	G	-0.104117	0.0181555	0.817577	0.817463	FALSE	TRUE	FALSE	cZ7Yn1	19	7552489	0.608882	0.0354829	274660	Diabetic neuropathy	TRUE	reported	textfile	19	7552489	0.0216253	1.4998e-06	7174	GCST90277304.tsv.gz	TRUE	reported	j6J89R	2	TRUE	0.00322075	23.1738
GCST90277304	Phosphatidylcholine (18:0_20:4) levels	rs938822	C	T	C	T	-0.105543	-0.0245069	0.146241	0.146145	FALSE	FALSE	FALSE	cZ7Yn1	3	64950744	0.525969	0.038644	274660	Diabetic neuropathy	TRUE	reported	textfile	3	64950744	0.0230291	4.66386e-06	7174	GCST90277304.tsv.gz	TRUE	reported	j6J89R	2	TRUE	0.00291927	20.9983
GCST90277305	Phosphatidylcholine (18:0_20:5) levels	rs102275	C	T	C	T	-0.419506	-0.049459	0.410377	0.415437	FALSE	FALSE	FALSE	JWYTTL	11	61790331	0.073636	0.0276481	274660	Diabetic neuropathy	TRUE	reported	textfile	11	61790331	0.0164553	3.30087e-137	7121	GCST90277305.tsv.gz	TRUE	reported	wZTn6E	2	TRUE	0.0836357	649.745
GCST90277305	Phosphatidylcholine (18:0_20:5) levels	rs147051683	G	C	G	C	0.235305	0.00660324	0.0334504	0.0320287	FALSE	TRUE	FALSE	JWYTTL	1	170134570	0.932557	0.0780271	274660	Diabetic neuropathy	TRUE	reported	textfile	1	170134570	0.0466541	4.67567e-07	7121	GCST90277305.tsv.gz	TRUE	reported	wZTn6E	2	TRUE	0.00355953	25.4308
GCST90277305	Phosphatidylcholine (18:0_20:5) levels	rs2054498	G	A	G	A	-0.0781128	-0.00123364	0.537843	0.537729	FALSE	FALSE	FALSE	JWYTTL	4	37392086	0.964108	0.0274145	274660	Diabetic neuropathy	TRUE	reported	textfile	4	37392086	0.0166556	2.78212e-06	7121	GCST90277305.tsv.gz	TRUE	reported	wZTn6E	2	TRUE	0.00307924	21.9888
GCST90277305	Phosphatidylcholine (18:0_20:5) levels	rs2431163	A	G	A	G	0.263778	-0.000492124	0.0266504	0.0260115	FALSE	FALSE	FALSE	JWYTTL	5	174893516	0.995599	0.089222	274660	Diabetic neuropathy	TRUE	reported	textfile	5	174893516	0.0562692	2.81084e-06	7121	GCST90277305.tsv.gz	TRUE	reported	wZTn6E	2	TRUE	0.0030765	21.9692
GCST90277305	Phosphatidylcholine (18:0_20:5) levels	rs3019200	A	C	A	C	-0.108226	0.0112608	0.803119	0.807756	FALSE	FALSE	FALSE	JWYTTL	11	61481911	0.746996	0.034906	274660	Diabetic neuropathy	TRUE	reported	textfile	11	61481911	0.0214697	4.74391e-07	7121	GCST90277305.tsv.gz	TRUE	reported	wZTn6E	2	TRUE	0.00355569	25.4032
GCST90277305	Phosphatidylcholine (18:0_20:5) levels	rs35226034	G	A	G	A	-0.202272	0.0896522	0.0399378	0.0367425	FALSE	FALSE	FALSE	JWYTTL	3	139980152	0.234475	0.0754071	274660	Diabetic neuropathy	TRUE	reported	textfile	3	139980152	0.042981	2.57086e-06	7121	GCST90277305.tsv.gz	TRUE	reported	wZTn6E	2	TRUE	0.00310048	22.141
GCST90277305	Phosphatidylcholine (18:0_20:5) levels	rs508049	T	C	T	C	-0.141112	-0.0981625	0.0979671	0.092319	FALSE	FALSE	FALSE	JWYTTL	11	68908029	0.041028	0.0480424	274660	Diabetic neuropathy	TRUE	reported	textfile	11	68908029	0.0288698	1.04252e-06	7121	GCST90277305.tsv.gz	TRUE	reported	wZTn6E	2	TRUE	0.00334383	23.8846
GCST90277305	Phosphatidylcholine (18:0_20:5) levels	rs62025936	G	A	G	A	0.123448	0.00785371	0.164905	0.156313	FALSE	FALSE	FALSE	JWYTTL	16	10434179	0.833444	0.0373477	274660	Diabetic neuropathy	TRUE	reported	textfile	16	10434179	0.0227916	6.27447e-08	7121	GCST90277305.tsv.gz	TRUE	reported	wZTn6E	2	TRUE	0.00410291	29.3289
GCST90277305	Phosphatidylcholine (18:0_20:5) levels	rs71629271	C	T	C	T	0.167981	0.0210056	0.0634921	0.0686119	FALSE	FALSE	FALSE	JWYTTL	3	176095628	0.701425	0.054788	274660	Diabetic neuropathy	TRUE	reported	textfile	3	176095628	0.0359228	2.97424e-06	7121	GCST90277305.tsv.gz	TRUE	reported	wZTn6E	2	TRUE	0.00306131	21.8604
GCST90277305	Phosphatidylcholine (18:0_20:5) levels	rs7780677	A	C	A	C	-0.0806159	-0.0115608	0.409033	0.408477	FALSE	FALSE	FALSE	JWYTTL	7	132693734	0.678555	0.0278954	274660	Diabetic neuropathy	TRUE	reported	textfile	7	132693734	0.017116	2.52213e-06	7121	GCST90277305.tsv.gz	TRUE	reported	wZTn6E	2	TRUE	0.0031056	22.1776
GCST90277305	Phosphatidylcholine (18:0_20:5) levels	rs7936002	G	A	G	A	0.110547	-0.00212937	0.257197	0.245404	FALSE	FALSE	FALSE	JWYTTL	11	62451557	0.947421	0.0322899	274660	Diabetic neuropathy	TRUE	reported	textfile	11	62451557	0.019742	2.22148e-08	7121	GCST90277305.tsv.gz	TRUE	reported	wZTn6E	2	TRUE	0.00438392	31.3465
GCST90277305	Phosphatidylcholine (18:0_20:5) levels	rs80116939	A	G	A	G	-0.764821	0.105271	0.00353246	0.00381181	FALSE	FALSE	FALSE	JWYTTL	15	94356658	0.646429	0.229483	274660	Diabetic neuropathy	TRUE	reported	textfile	15	94356658	0.156222	1.00078e-06	7121	GCST90277305.tsv.gz	TRUE	reported	wZTn6E	2	TRUE	0.00335456	23.9615
GCST90277305	Phosphatidylcholine (18:0_20:5) levels	rs9380073	T	C	T	C	0.119196	-0.0107583	0.123106	0.128195	FALSE	FALSE	FALSE	JWYTTL	6	11061917	0.788444	0.0400934	274660	Diabetic neuropathy	TRUE	reported	textfile	6	11061917	0.0253633	2.65046e-06	7121	GCST90277305.tsv.gz	TRUE	reported	wZTn6E	2	TRUE	0.0030919	22.0795
GCST90277305	Phosphatidylcholine (18:0_20:5) levels	rs9587408	C	T	C	T	0.0919964	-0.054654	0.218684	0.236535	FALSE	FALSE	FALSE	JWYTTL	13	107595697	0.0903982	0.0322766	274660	Diabetic neuropathy	TRUE	reported	textfile	13	107595697	0.0201124	4.86076e-06	7121	GCST90277305.tsv.gz	TRUE	reported	wZTn6E	2	TRUE	0.00292954	20.9166
GCST90277306	Phosphatidylcholine (18:0_22:5) levels	rs102275	C	T	C	T	-0.285172	-0.049459	0.410377	0.415437	FALSE	FALSE	FALSE	9E5uk2	11	61790331	0.073636	0.0276481	274660	Diabetic neuropathy	TRUE	reported	textfile	11	61790331	0.0171351	5.38047e-61	6805	GCST90277306.tsv.gz	TRUE	reported	A7LkWw	2	TRUE	0.0391098	276.894
GCST90277306	Phosphatidylcholine (18:0_22:5) levels	rs113847854	T	C	T	C	0.231382	-0.0555278	0.0302758	0.0303395	FALSE	FALSE	FALSE	9E5uk2	8	69019004	0.494439	0.0812683	274660	Diabetic neuropathy	TRUE	reported	textfile	8	69019004	0.0493868	2.85006e-06	6805	GCST90277306.tsv.gz	TRUE	reported	A7LkWw	2	TRUE	0.00321522	21.9437
GCST90277306	Phosphatidylcholine (18:0_22:5) levels	rs115247383	T	C	T	C	-0.20269	0.0193547	0.0485701	0.0477202	FALSE	FALSE	FALSE	9E5uk2	3	148282274	0.762337	0.0640008	274660	Diabetic neuropathy	TRUE	reported	textfile	3	148282274	0.0424515	1.83672e-06	6805	GCST90277306.tsv.gz	TRUE	reported	A7LkWw	2	TRUE	0.00333886	22.7903
GCST90277306	Phosphatidylcholine (18:0_22:5) levels	rs117135394	T	C	T	C	0.492072	-0.424614	0.00742645	0.00649222	FALSE	FALSE	FALSE	9E5uk2	18	54154713	0.0117593	0.168546	274660	Diabetic neuropathy	TRUE	reported	textfile	18	54154713	0.102035	1.44699e-06	6805	GCST90277306.tsv.gz	TRUE	reported	A7LkWw	2	TRUE	0.00340603	23.2504
GCST90277306	Phosphatidylcholine (18:0_22:5) levels	rs1220131	A	T	A	T	0.108182	-0.00184224	0.200223	0.201304	FALSE	TRUE	FALSE	9E5uk2	2	157711265	0.956833	0.0340348	274660	Diabetic neuropathy	TRUE	reported	textfile	2	157711265	0.0214051	4.43405e-07	6805	GCST90277306.tsv.gz	TRUE	reported	A7LkWw	2	TRUE	0.00373956	25.5357
GCST90277306	Phosphatidylcholine (18:0_22:5) levels	rs1260326	C	T	C	T	-0.101199	0.00642094	0.650878	0.651195	FALSE	FALSE	FALSE	9E5uk2	2	27508073	0.823762	0.028831	274660	Diabetic neuropathy	TRUE	reported	textfile	2	27508073	0.0179027	1.6421e-08	6805	GCST90277306.tsv.gz	TRUE	reported	A7LkWw	2	TRUE	0.00467361	31.9439
GCST90277306	Phosphatidylcholine (18:0_22:5) levels	rs1465411	G	A	G	A	0.079001	0.00499314	0.505704	0.523364	FALSE	FALSE	FALSE	9E5uk2	5	170155391	0.856801	0.0276708	274660	Diabetic neuropathy	TRUE	reported	textfile	5	170155391	0.0170591	3.70317e-06	6805	GCST90277306.tsv.gz	TRUE	reported	A7LkWw	2	TRUE	0.00314165	21.44
GCST90277306	Phosphatidylcholine (18:0_22:5) levels	rs147797702	C	T	C	T	-0.461775	-0.0694086	0.00935496	0.0104948	FALSE	FALSE	FALSE	9E5uk2	18	52743009	0.606773	0.134856	274660	Diabetic neuropathy	TRUE	reported	textfile	18	52743009	0.0917664	4.9711e-07	6805	GCST90277306.tsv.gz	TRUE	reported	A7LkWw	2	TRUE	0.00370725	25.3143
GCST90277306	Phosphatidylcholine (18:0_22:5) levels	rs183410044	C	T	C	T	-0.329201	0.144116	0.0159435	0.015796	FALSE	FALSE	FALSE	9E5uk2	7	54771130	0.185367	0.108815	274660	Diabetic neuropathy	TRUE	reported	textfile	7	54771130	0.0690524	1.90209e-06	6805	GCST90277306.tsv.gz	TRUE	reported	A7LkWw	2	TRUE	0.00332881	22.7215
GCST90277306	Phosphatidylcholine (18:0_22:5) levels	rs2236514	G	C	G	C	-0.0885172	-0.0112131	0.647094	0.654486	FALSE	TRUE	FALSE	9E5uk2	9	136677616	0.698335	0.0289319	274660	Diabetic neuropathy	TRUE	reported	textfile	9	136677616	0.0182625	1.28025e-06	6805	GCST90277306.tsv.gz	TRUE	reported	A7LkWw	2	TRUE	0.00344041	23.4859
GCST90277306	Phosphatidylcholine (18:0_22:5) levels	rs2797620	T	C	T	C	-0.0857829	0.00516948	0.332583	0.329391	FALSE	FALSE	FALSE	9E5uk2	1	94975736	0.85898	0.0290956	274660	Diabetic neuropathy	TRUE	reported	textfile	1	94975736	0.0180919	2.16271e-06	6805	GCST90277306.tsv.gz	TRUE	reported	A7LkWw	2	TRUE	0.00329285	22.4753
GCST90277306	Phosphatidylcholine (18:0_22:5) levels	rs34833702	T	C	T	C	0.197071	0.00763469	0.0521215	0.0557584	FALSE	FALSE	FALSE	9E5uk2	1	218198038	0.900335	0.0609612	274660	Diabetic neuropathy	TRUE	reported	textfile	1	218198038	0.0389961	4.44408e-07	6805	GCST90277306.tsv.gz	TRUE	reported	A7LkWw	2	TRUE	0.00373894	25.5314
GCST90277306	Phosphatidylcholine (18:0_22:5) levels	rs4841133	G	A	G	A	0.120711	0.0716402	0.851776	0.85749	FALSE	FALSE	FALSE	9E5uk2	8	9326154	0.0696739	0.0394924	274660	Diabetic neuropathy	TRUE	reported	textfile	8	9326154	0.0240274	5.18752e-07	6805	GCST90277306.tsv.gz	TRUE	reported	A7LkWw	2	TRUE	0.00369525	25.232
GCST90277306	Phosphatidylcholine (18:0_22:5) levels	rs628035	T	G	T	G	-0.0971671	-0.0289739	0.213535	0.217209	FALSE	FALSE	FALSE	9E5uk2	1	230188399	0.383044	0.0332155	274660	Diabetic neuropathy	TRUE	reported	textfile	1	230188399	0.0206986	2.72328e-06	6805	GCST90277306.tsv.gz	TRUE	reported	A7LkWw	2	TRUE	0.00322793	22.0307
GCST90277306	Phosphatidylcholine (18:0_22:5) levels	rs7968201	T	G	T	G	0.0999887	0.0641873	0.215059	0.213856	FALSE	FALSE	FALSE	9E5uk2	12	93538379	0.0552943	0.0334909	274660	Diabetic neuropathy	TRUE	reported	textfile	12	93538379	0.0210104	1.98394e-06	6805	GCST90277306.tsv.gz	TRUE	reported	A7LkWw	2	TRUE	0.00331713	22.6415
GCST90277306	Phosphatidylcholine (18:0_22:5) levels	rs8068517	A	G	A	G	-0.104713	0.0478257	0.813964	0.826537	FALSE	FALSE	FALSE	9E5uk2	17	18192664	0.189224	0.0364282	274660	Diabetic neuropathy	TRUE	reported	textfile	17	18192664	0.0218788	1.73524e-06	6805	GCST90277306.tsv.gz	TRUE	reported	A7LkWw	2	TRUE	0.0033548	22.8995
GCST90277306	Phosphatidylcholine (18:0_22:5) levels	rs9374192	C	T	C	T	-0.101613	0.00111865	0.271727	0.269102	FALSE	FALSE	FALSE	9E5uk2	6	110673493	0.971011	0.0307825	274660	Diabetic neuropathy	TRUE	reported	textfile	6	110673493	0.0194073	1.69118e-07	6805	GCST90277306.tsv.gz	TRUE	reported	A7LkWw	2	TRUE	0.00401231	27.4057
GCST90277306	Phosphatidylcholine (18:0_22:5) levels	rs9918362	C	T	C	T	0.0818121	-0.00652107	0.458079	0.467134	FALSE	FALSE	FALSE	9E5uk2	6	10999417	0.812279	0.0274586	274660	Diabetic neuropathy	TRUE	reported	textfile	6	10999417	0.0172794	2.23681e-06	6805	GCST90277306.tsv.gz	TRUE	reported	A7LkWw	2	TRUE	0.00328338	22.4104
GCST90277307	Phosphatidylcholine (18:0_22:6) levels	rs10150075	T	C	T	C	-0.186342	0.0544131	0.0530446	0.0613681	FALSE	FALSE	FALSE	jsoX0g	14	72571809	0.325251	0.0553133	274660	Diabetic neuropathy	TRUE	reported	textfile	14	72571809	0.0387578	1.55637e-06	7004	GCST90277307.tsv.gz	TRUE	reported	2Hjefc	2	TRUE	0.00328947	23.1089
GCST90277307	Phosphatidylcholine (18:0_22:6) levels	rs11792256	G	T	G	T	-0.132598	0.0880764	0.103047	0.0933717	FALSE	FALSE	FALSE	jsoX0g	9	874977	0.0595429	0.0467456	274660	Diabetic neuropathy	TRUE	reported	textfile	9	874977	0.0277047	1.73328e-06	7004	GCST90277307.tsv.gz	TRUE	reported	2Hjefc	2	TRUE	0.00325989	22.9004
GCST90277307	Phosphatidylcholine (18:0_22:6) levels	rs139606388	T	C	T	C	-0.24407	0.181749	0.0291319	0.0270888	FALSE	FALSE	FALSE	jsoX0g	5	134851174	0.036072	0.0867076	274660	Diabetic neuropathy	TRUE	reported	textfile	5	134851174	0.0499228	1.0354e-06	7004	GCST90277307.tsv.gz	TRUE	reported	2Hjefc	2	TRUE	0.00340099	23.895
GCST90277307	Phosphatidylcholine (18:0_22:6) levels	rs143578075	A	G	A	G	-0.177456	0.0984685	0.049905	0.0527311	FALSE	FALSE	FALSE	jsoX0g	12	46987694	0.102565	0.0603161	274660	Diabetic neuropathy	TRUE	reported	textfile	12	46987694	0.0384184	3.92233e-06	7004	GCST90277307.tsv.gz	TRUE	reported	2Hjefc	2	TRUE	0.00303694	21.3294
GCST90277307	Phosphatidylcholine (18:0_22:6) levels	rs174530	G	A	G	A	-0.167131	-0.0469005	0.414119	0.422338	FALSE	FALSE	FALSE	jsoX0g	11	61779120	0.0890656	0.0275829	274660	Diabetic neuropathy	TRUE	reported	textfile	11	61779120	0.017116	2.20818e-22	7004	GCST90277307.tsv.gz	TRUE	reported	2Hjefc	2	TRUE	0.0134305	95.3203
GCST90277307	Phosphatidylcholine (18:0_22:6) levels	rs2067613	C	T	C	T	-0.0895605	-0.0432797	0.706892	0.704771	FALSE	FALSE	FALSE	jsoX0g	3	176189554	0.147715	0.0298965	274660	Diabetic neuropathy	TRUE	reported	textfile	3	176189554	0.018682	1.66813e-06	7004	GCST90277307.tsv.gz	TRUE	reported	2Hjefc	2	TRUE	0.00327052	22.9754
GCST90277307	Phosphatidylcholine (18:0_22:6) levels	rs2619330	T	G	T	G	0.125986	-0.0140692	0.111661	0.109454	FALSE	FALSE	FALSE	jsoX0g	3	124802671	0.748001	0.0437915	274660	Diabetic neuropathy	TRUE	reported	textfile	3	124802671	0.0270503	3.25837e-06	7004	GCST90277307.tsv.gz	TRUE	reported	2Hjefc	2	TRUE	0.00308753	21.6858
GCST90277307	Phosphatidylcholine (18:0_22:6) levels	rs4987173	A	G	A	G	0.102216	0.0296502	0.393394	0.384745	FALSE	FALSE	FALSE	jsoX0g	6	42963486	0.294277	0.028271	274660	Diabetic neuropathy	TRUE	reported	textfile	6	42963486	0.0172817	3.47552e-09	7004	GCST90277307.tsv.gz	TRUE	reported	2Hjefc	2	TRUE	0.00496998	34.9736
GCST90277307	Phosphatidylcholine (18:0_22:6) levels	rs61900787	C	T	C	T	0.0786755	-0.0004272	0.414617	0.41041	FALSE	FALSE	FALSE	jsoX0g	11	42654689	0.987817	0.0279764	274660	Diabetic neuropathy	TRUE	reported	textfile	11	42654689	0.0171113	4.34e-06	7004	GCST90277307.tsv.gz	TRUE	reported	2Hjefc	2	TRUE	0.00300925	21.1344
GCST90277307	Phosphatidylcholine (18:0_22:6) levels	rs62345669	A	G	A	G	-0.472208	-0.131343	0.00798403	0.00600033	FALSE	FALSE	FALSE	jsoX0g	4	147476374	0.477319	0.184828	274660	Diabetic neuropathy	TRUE	reported	textfile	4	147476374	0.0999636	2.35754e-06	7004	GCST90277307.tsv.gz	TRUE	reported	2Hjefc	2	TRUE	0.00317582	22.3079
GCST90277307	Phosphatidylcholine (18:0_22:6) levels	rs72827432	T	G	T	G	0.111439	-0.0573178	0.180542	0.169387	FALSE	FALSE	FALSE	jsoX0g	17	18166314	0.119954	0.0368611	274660	Diabetic neuropathy	TRUE	reported	textfile	17	18166314	0.0218276	3.38438e-07	7004	GCST90277307.tsv.gz	TRUE	reported	2Hjefc	2	TRUE	0.00370769	26.0578
GCST90277307	Phosphatidylcholine (18:0_22:6) levels	rs7542307	T	C	T	C	0.0844564	-0.0207143	0.347003	0.353062	FALSE	FALSE	FALSE	jsoX0g	1	222093891	0.472638	0.0288422	274660	Diabetic neuropathy	TRUE	reported	textfile	1	222093891	0.0177394	1.96372e-06	7004	GCST90277307.tsv.gz	TRUE	reported	2Hjefc	2	TRUE	0.0032258	22.6602
GCST90277307	Phosphatidylcholine (18:0_22:6) levels	rs7974440	A	G	A	G	-0.116279	0.00851133	0.137326	0.1353	FALSE	FALSE	FALSE	jsoX0g	12	59019021	0.830822	0.0398381	274660	Diabetic neuropathy	TRUE	reported	textfile	12	59019021	0.024707	2.56861e-06	7004	GCST90277307.tsv.gz	TRUE	reported	2Hjefc	2	TRUE	0.00315243	22.1431
GCST90277308	Phosphatidylcholine (18:1_18:1) levels	rs10145681	G	A	G	A	-0.267488	0.0155913	0.976388	0.973845	FALSE	FALSE	FALSE	rwFeCT	14	68688212	0.851512	0.0832913	274660	Diabetic neuropathy	TRUE	reported	textfile	14	68688212	0.0565865	2.31929e-06	7174	GCST90277308.tsv.gz	TRUE	reported	JeukL4	2	TRUE	0.00310507	22.3389
GCST90277308	Phosphatidylcholine (18:1_18:1) levels	rs1077834	C	T	C	T	0.0925274	-0.00278766	0.266328	0.256267	FALSE	FALSE	FALSE	rwFeCT	15	58431280	0.929692	0.0315946	274660	Diabetic neuropathy	TRUE	reported	textfile	15	58431280	0.0192478	1.56089e-06	7174	GCST90277308.tsv.gz	TRUE	reported	JeukL4	2	TRUE	0.00321085	23.1024
GCST90277308	Phosphatidylcholine (18:1_18:1) levels	rs10779836	T	C	T	C	0.0919518	0.0401249	0.77689	0.771663	FALSE	FALSE	FALSE	rwFeCT	1	230167404	0.218309	0.0325944	274660	Diabetic neuropathy	TRUE	reported	textfile	1	230167404	0.0199508	4.11709e-06	7174	GCST90277308.tsv.gz	TRUE	reported	JeukL4	2	TRUE	0.00295226	21.2363
GCST90277308	Phosphatidylcholine (18:1_18:1) levels	rs10889352	C	T	C	T	-0.112327	-0.0010396	0.262366	0.264229	FALSE	FALSE	FALSE	rwFeCT	1	62633352	0.973102	0.0308324	274660	Diabetic neuropathy	TRUE	reported	textfile	1	62633352	0.0188425	2.6115e-09	7174	GCST90277308.tsv.gz	TRUE	reported	JeukL4	2	TRUE	0.00492928	35.528
GCST90277308	Phosphatidylcholine (18:1_18:1) levels	rs136061	G	C	G	C	0.0889544	-0.0213032	0.262626	0.253881	FALSE	TRUE	FALSE	rwFeCT	22	46945349	0.499312	0.0315335	274660	Diabetic neuropathy	TRUE	reported	textfile	22	46945349	0.0188504	2.41359e-06	7174	GCST90277308.tsv.gz	TRUE	reported	JeukL4	2	TRUE	0.00309447	22.2624
GCST90277308	Phosphatidylcholine (18:1_18:1) levels	rs144512980	C	T	C	T	0.369969	0.0700341	0.0152105	0.0111682	FALSE	FALSE	FALSE	rwFeCT	6	18685527	0.607354	0.136292	274660	Diabetic neuropathy	TRUE	reported	textfile	6	18685527	0.0689118	8.16867e-08	7174	GCST90277308.tsv.gz	TRUE	reported	JeukL4	2	TRUE	0.00400166	28.8153
GCST90277308	Phosphatidylcholine (18:1_18:1) levels	rs1532085	G	A	G	A	-0.109594	0.0164042	0.573441	0.578584	FALSE	FALSE	FALSE	rwFeCT	15	58391167	0.553752	0.0277028	274660	Diabetic neuropathy	TRUE	reported	textfile	15	58391167	0.0168054	7.42457e-11	7174	GCST90277308.tsv.gz	TRUE	reported	JeukL4	2	TRUE	0.00589315	42.5162
GCST90277308	Phosphatidylcholine (18:1_18:1) levels	rs17231506	T	C	T	C	0.10933	-0.0138538	0.27829	0.280334	FALSE	FALSE	FALSE	rwFeCT	16	56960616	0.647123	0.0302641	274660	Diabetic neuropathy	TRUE	reported	textfile	16	56960616	0.0185618	4.03599e-09	7174	GCST90277308.tsv.gz	TRUE	reported	JeukL4	2	TRUE	0.00481262	34.6831
GCST90277308	Phosphatidylcholine (18:1_18:1) levels	rs174574	C	A	C	A	-0.201919	0.0517923	0.590933	0.586138	FALSE	FALSE	FALSE	rwFeCT	11	61832870	0.0612139	0.0276676	274660	Diabetic neuropathy	TRUE	reported	textfile	11	61832870	0.0168937	1.27747e-32	7174	GCST90277308.tsv.gz	TRUE	reported	JeukL4	2	TRUE	0.0195245	142.818
GCST90277308	Phosphatidylcholine (18:1_18:1) levels	rs2126263	A	G	A	G	0.111614	0.0609227	0.849792	0.854473	FALSE	FALSE	FALSE	rwFeCT	8	9324101	0.11945	0.0391261	274660	Diabetic neuropathy	TRUE	reported	textfile	8	9324101	0.023426	1.92908e-06	7174	GCST90277308.tsv.gz	TRUE	reported	JeukL4	2	TRUE	0.00315433	22.6945
GCST90277308	Phosphatidylcholine (18:1_18:1) levels	rs41391244	C	T	C	T	-0.0929218	-0.026012	0.219828	0.233329	FALSE	FALSE	FALSE	rwFeCT	1	111314654	0.417775	0.0321021	274660	Diabetic neuropathy	TRUE	reported	textfile	1	111314654	0.0200901	3.80475e-06	7174	GCST90277308.tsv.gz	TRUE	reported	JeukL4	2	TRUE	0.00297315	21.387
GCST90277308	Phosphatidylcholine (18:1_18:1) levels	rs41441450	T	C	T	C	-0.393839	0.138654	0.00982439	0.00982078	FALSE	FALSE	FALSE	rwFeCT	5	86717236	0.300188	0.133832	274660	Diabetic neuropathy	TRUE	reported	textfile	5	86717236	0.0852696	3.92494e-06	7174	GCST90277308.tsv.gz	TRUE	reported	JeukL4	2	TRUE	0.00296482	21.3269
GCST90277308	Phosphatidylcholine (18:1_18:1) levels	rs56057593	T	C	T	C	-0.227341	-0.0287876	0.0315323	0.0291022	FALSE	FALSE	FALSE	rwFeCT	2	204579749	0.722419	0.0810401	274660	Diabetic neuropathy	TRUE	reported	textfile	2	204579749	0.0494237	4.29814e-06	7174	GCST90277308.tsv.gz	TRUE	reported	JeukL4	2	TRUE	0.00294066	21.1526
GCST90277308	Phosphatidylcholine (18:1_18:1) levels	rs73241068	T	C	T	C	-0.218309	0.0400464	0.0338396	0.0343258	FALSE	FALSE	FALSE	rwFeCT	4	38036537	0.590087	0.0743376	274660	Diabetic neuropathy	TRUE	reported	textfile	4	38036537	0.0457382	1.85051e-06	7174	GCST90277308.tsv.gz	TRUE	reported	JeukL4	2	TRUE	0.00316553	22.7753
GCST90277309	Phosphatidylcholine (18:1_18:2) levels	rs1077835	G	A	G	A	0.12469	-0.00357719	0.266329	0.256288	FALSE	FALSE	FALSE	9E5uk2	15	58431227	0.90986	0.0315963	274660	Diabetic neuropathy	TRUE	reported	textfile	15	58431227	0.0191496	7.938e-11	7174	GCST90277309.tsv.gz	TRUE	reported	A7LkWw	2	TRUE	0.00587521	42.386
GCST90277309	Phosphatidylcholine (18:1_18:2) levels	rs10889352	C	T	C	T	-0.126365	-0.0010396	0.262366	0.264229	FALSE	FALSE	FALSE	9E5uk2	1	62633352	0.973102	0.0308324	274660	Diabetic neuropathy	TRUE	reported	textfile	1	62633352	0.0187579	1.74986e-11	7174	GCST90277309.tsv.gz	TRUE	reported	A7LkWw	2	TRUE	0.00628616	45.3695
GCST90277309	Phosphatidylcholine (18:1_18:2) levels	rs118108980	G	A	G	A	-0.0995939	-0.0296158	0.196435	0.187248	FALSE	FALSE	FALSE	9E5uk2	11	62211023	0.416058	0.0364153	274660	Diabetic neuropathy	TRUE	reported	textfile	11	62211023	0.0209026	1.9268e-06	7174	GCST90277309.tsv.gz	TRUE	reported	A7LkWw	2	TRUE	0.00315451	22.6957
GCST90277309	Phosphatidylcholine (18:1_18:2) levels	rs13128807	A	G	A	G	-0.100717	0.000978826	0.195586	0.187425	FALSE	FALSE	FALSE	9E5uk2	4	169311729	0.977621	0.0348931	274660	Diabetic neuropathy	TRUE	reported	textfile	4	169311729	0.0210833	1.81261e-06	7174	GCST90277309.tsv.gz	TRUE	reported	A7LkWw	2	TRUE	0.00317094	22.8143
GCST90277309	Phosphatidylcholine (18:1_18:2) levels	rs142689129	T	C	T	C	0.579732	0.385271	0.0053898	0.00330675	FALSE	FALSE	FALSE	9E5uk2	6	18587903	0.122504	0.249472	274660	Diabetic neuropathy	TRUE	reported	textfile	6	18587903	0.116356	6.42467e-07	7174	GCST90277309.tsv.gz	TRUE	reported	A7LkWw	2	TRUE	0.00344838	24.8174
GCST90277309	Phosphatidylcholine (18:1_18:2) levels	rs147761802	C	G	C	G	-0.180937	0.141079	0.0496455	0.0542802	FALSE	TRUE	FALSE	9E5uk2	7	5810475	0.018608	0.0599496	274660	Diabetic neuropathy	TRUE	reported	textfile	7	5810475	0.039225	4.043e-06	7174	GCST90277309.tsv.gz	TRUE	reported	A7LkWw	2	TRUE	0.0029572	21.272
GCST90277309	Phosphatidylcholine (18:1_18:2) levels	rs1601935	T	G	T	G	-0.105723	0.0346319	0.611241	0.615859	FALSE	FALSE	FALSE	9E5uk2	15	58379566	0.219045	0.0281773	274660	Diabetic neuropathy	TRUE	reported	textfile	15	58379566	0.0170015	5.31167e-10	7174	GCST90277309.tsv.gz	TRUE	reported	A7LkWw	2	TRUE	0.00536128	38.6584
GCST90277309	Phosphatidylcholine (18:1_18:2) levels	rs17231506	T	C	T	C	0.119523	-0.0138538	0.27829	0.280334	FALSE	FALSE	FALSE	9E5uk2	16	56960616	0.647123	0.0302641	274660	Diabetic neuropathy	TRUE	reported	textfile	16	56960616	0.0184798	1.05741e-10	7174	GCST90277309.tsv.gz	TRUE	reported	A7LkWw	2	TRUE	0.00579725	41.8203
GCST90277309	Phosphatidylcholine (18:1_18:2) levels	rs174574	C	A	C	A	-0.380135	0.0517923	0.590933	0.586138	FALSE	FALSE	FALSE	9E5uk2	11	61832870	0.0612139	0.0276676	274660	Diabetic neuropathy	TRUE	reported	textfile	11	61832870	0.0164306	2.79245e-114	7174	GCST90277309.tsv.gz	TRUE	reported	A7LkWw	2	TRUE	0.0694314	535.116
GCST90277309	Phosphatidylcholine (18:1_18:2) levels	rs564216	C	T	C	T	-0.16788	-0.0807999	0.05498	0.0510612	FALSE	FALSE	FALSE	9E5uk2	11	126095437	0.187794	0.0613452	274660	Diabetic neuropathy	TRUE	reported	textfile	11	126095437	0.0365785	4.5135e-06	7174	GCST90277309.tsv.gz	TRUE	reported	A7LkWw	2	TRUE	0.0029276	21.0584
GCST90277309	Phosphatidylcholine (18:1_18:2) levels	rs6023985	C	T	C	T	-0.332511	0.0645177	0.0142944	0.0144513	FALSE	FALSE	FALSE	9E5uk2	20	55260213	0.574892	0.115033	274660	Diabetic neuropathy	TRUE	reported	textfile	20	55260213	0.0721313	4.09703e-06	7174	GCST90277309.tsv.gz	TRUE	reported	A7LkWw	2	TRUE	0.00295338	21.2443
GCST90277309	Phosphatidylcholine (18:1_18:2) levels	rs613808	G	A	G	A	-0.0910723	-0.0259315	0.618586	0.626693	FALSE	FALSE	FALSE	9E5uk2	11	116840252	0.360027	0.0283307	274660	Diabetic neuropathy	TRUE	reported	textfile	11	116840252	0.0172922	1.42824e-07	7174	GCST90277309.tsv.gz	TRUE	reported	A7LkWw	2	TRUE	0.00385154	27.7301
GCST90277309	Phosphatidylcholine (18:1_18:2) levels	rs7036554	C	T	C	T	0.0906168	0.0213998	0.350278	0.340732	FALSE	FALSE	FALSE	9E5uk2	9	14382621	0.462889	0.0291512	274660	Diabetic neuropathy	TRUE	reported	textfile	9	14382621	0.0175357	2.43042e-07	7174	GCST90277309.tsv.gz	TRUE	reported	A7LkWw	2	TRUE	0.00370848	26.6962
GCST90277309	Phosphatidylcholine (18:1_18:2) levels	rs948727	G	A	G	A	-0.0819227	-0.00563284	0.325025	0.329839	FALSE	FALSE	FALSE	9E5uk2	18	13715335	0.84566	0.0289369	274660	Diabetic neuropathy	TRUE	reported	textfile	18	13715335	0.017466	2.77811e-06	7174	GCST90277309.tsv.gz	TRUE	reported	A7LkWw	2	TRUE	0.00305725	21.9938
GCST90277309	Phosphatidylcholine (18:1_18:2) levels	rs9789400	T	C	T	C	-0.0886915	0.0871971	0.265333	0.27586	FALSE	FALSE	FALSE	9E5uk2	2	57690087	0.0038161	0.030141	274660	Diabetic neuropathy	TRUE	reported	textfile	2	57690087	0.0188973	2.74114e-06	7174	GCST90277309.tsv.gz	TRUE	reported	A7LkWw	2	TRUE	0.00306106	22.0213
GCST90277310	Phosphatidylcholine (18:1_18:3) levels	rs10769099	A	G	A	G	0.0883247	0.00316104	0.336806	0.341247	FALSE	FALSE	FALSE	biamAc	11	5586584	0.913035	0.0289443	274660	Diabetic neuropathy	TRUE	reported	textfile	11	5586584	0.0188172	2.73312e-06	6339	GCST90277310.tsv.gz	TRUE	reported	zFDXMQ	2	TRUE	0.00346359	22.0251
GCST90277310	Phosphatidylcholine (18:1_18:3) levels	rs1116931	A	C	A	C	-0.0925391	-0.00504461	0.272175	0.272571	FALSE	FALSE	FALSE	biamAc	3	100870486	0.869257	0.0306472	274660	Diabetic neuropathy	TRUE	reported	textfile	3	100870486	0.0197301	2.77934e-06	6339	GCST90277310.tsv.gz	TRUE	reported	zFDXMQ	2	TRUE	0.00345833	21.9915
GCST90277310	Phosphatidylcholine (18:1_18:3) levels	rs114797690	T	C	T	C	0.284754	-0.098253	0.0234183	0.0209284	FALSE	FALSE	FALSE	biamAc	1	98597981	0.295368	0.0938947	274660	Diabetic neuropathy	TRUE	reported	textfile	1	98597981	0.0622387	4.83903e-06	6339	GCST90277310.tsv.gz	TRUE	reported	zFDXMQ	2	TRUE	0.00329129	20.9258
GCST90277310	Phosphatidylcholine (18:1_18:3) levels	rs140885981	A	G	A	G	-0.476915	0.0707018	0.00768061	0.010339	FALSE	FALSE	FALSE	biamAc	16	75302415	0.585795	0.129742	274660	Diabetic neuropathy	TRUE	reported	textfile	16	75302415	0.103199	3.89154e-06	6339	GCST90277310.tsv.gz	TRUE	reported	zFDXMQ	2	TRUE	0.00335776	21.3498
GCST90277310	Phosphatidylcholine (18:1_18:3) levels	rs144128487	G	C	G	C	-0.398647	0.301083	0.0119641	0.0133843	FALSE	TRUE	FALSE	biamAc	6	97082368	0.0104595	0.117599	274660	Diabetic neuropathy	TRUE	reported	textfile	6	97082368	0.0821066	1.23171e-06	6339	GCST90277310.tsv.gz	TRUE	reported	zFDXMQ	2	TRUE	0.003705	23.5659
GCST90277310	Phosphatidylcholine (18:1_18:3) levels	rs8033940	A	G	A	G	0.0905683	-0.0357101	0.336674	0.325498	FALSE	FALSE	FALSE	biamAc	15	58432643	0.223441	0.0293324	274660	Diabetic neuropathy	TRUE	reported	textfile	15	58432643	0.0191568	2.3182e-06	6339	GCST90277310.tsv.gz	TRUE	reported	zFDXMQ	2	TRUE	0.00351364	22.3444
GCST90277310	Phosphatidylcholine (18:1_18:3) levels	rs9480321	T	A	T	A	-0.204074	-0.0423182	0.0497213	0.0422997	FALSE	TRUE	FALSE	biamAc	6	156378387	0.537257	0.0685908	274660	Diabetic neuropathy	TRUE	reported	textfile	6	156378387	0.0408869	6.15516e-07	6339	GCST90277310.tsv.gz	TRUE	reported	zFDXMQ	2	TRUE	0.00391456	24.904
GCST90277311	Phosphatidylcholine (18:1_20:2) levels	rs10846753	G	T	G	T	0.106016	0.0518487	0.234539	0.230119	FALSE	FALSE	FALSE	4QVqlv	12	124836915	0.109921	0.0324349	274660	Diabetic neuropathy	TRUE	reported	textfile	12	124836915	0.0214803	8.21132e-07	5852	GCST90277311.tsv.gz	TRUE	reported	Zff3Nb	2	TRUE	0.00414528	24.3508
GCST90277311	Phosphatidylcholine (18:1_20:2) levels	rs114139553	A	G	A	G	-0.373472	-0.0357927	0.0138493	0.0133878	FALSE	FALSE	FALSE	4QVqlv	1	103864588	0.769302	0.12204	274660	Diabetic neuropathy	TRUE	reported	textfile	1	103864588	0.0814559	4.63167e-06	5852	GCST90277311.tsv.gz	TRUE	reported	Zff3Nb	2	TRUE	0.00357939	21.0147
GCST90277311	Phosphatidylcholine (18:1_20:2) levels	rs117534325	G	A	G	A	0.638717	0.335806	0.00485193	0.00496416	FALSE	FALSE	FALSE	4QVqlv	15	70406039	0.0877769	0.196695	274660	Diabetic neuropathy	TRUE	reported	textfile	15	70406039	0.135466	2.473e-06	5852	GCST90277311.tsv.gz	TRUE	reported	Zff3Nb	2	TRUE	0.00378447	22.2233
GCST90277311	Phosphatidylcholine (18:1_20:2) levels	rs118150981	A	G	A	G	-0.306048	0.0725665	0.0192807	0.019816	FALSE	FALSE	FALSE	4QVqlv	18	68219549	0.465919	0.0995238	274660	Diabetic neuropathy	TRUE	reported	textfile	18	68219549	0.0666922	4.54396e-06	5852	GCST90277311.tsv.gz	TRUE	reported	Zff3Nb	2	TRUE	0.00358562	21.0514
GCST90277311	Phosphatidylcholine (18:1_20:2) levels	rs12417747	A	G	A	G	0.18995	-0.056636	0.114819	0.114613	FALSE	FALSE	FALSE	4QVqlv	11	62060922	0.186597	0.0428829	274660	Diabetic neuropathy	TRUE	reported	textfile	11	62060922	0.0289599	5.83153e-11	5852	GCST90277311.tsv.gz	TRUE	reported	Zff3Nb	2	TRUE	0.00729792	43.0067
GCST90277311	Phosphatidylcholine (18:1_20:2) levels	rs174580	G	A	G	A	0.431366	-0.0437958	0.409729	0.414832	FALSE	FALSE	FALSE	4QVqlv	11	61839170	0.113105	0.027642	274660	Diabetic neuropathy	TRUE	reported	textfile	11	61839170	0.0178977	1.49061e-122	5852	GCST90277311.tsv.gz	TRUE	reported	Zff3Nb	2	TRUE	0.0903007	580.696
GCST90277311	Phosphatidylcholine (18:1_20:2) levels	rs1800588	T	C	T	C	0.112792	-0.0134199	0.258046	0.247326	FALSE	FALSE	FALSE	4QVqlv	15	58431476	0.674638	0.0319681	274660	Diabetic neuropathy	TRUE	reported	textfile	15	58431476	0.0214881	1.58046e-07	5852	GCST90277311.tsv.gz	TRUE	reported	Zff3Nb	2	TRUE	0.00468615	27.5431
GCST90277311	Phosphatidylcholine (18:1_20:2) levels	rs265114	T	C	T	C	0.178123	0.0617559	0.0737184	0.0740453	FALSE	FALSE	FALSE	4QVqlv	1	217457286	0.23747	0.0522764	274660	Diabetic neuropathy	TRUE	reported	textfile	1	217457286	0.0364694	1.06461e-06	5852	GCST90277311.tsv.gz	TRUE	reported	Zff3Nb	2	TRUE	0.00405987	23.847
GCST90277311	Phosphatidylcholine (18:1_20:2) levels	rs35195855	T	C	T	C	0.129906	0.00423567	0.148357	0.143792	FALSE	FALSE	FALSE	4QVqlv	11	36094558	0.913633	0.039054	274660	Diabetic neuropathy	TRUE	reported	textfile	11	36094558	0.0278262	3.098e-06	5852	GCST90277311.tsv.gz	TRUE	reported	Zff3Nb	2	TRUE	0.0037105	21.7872
GCST90277311	Phosphatidylcholine (18:1_20:2) levels	rs56208677	T	C	T	C	0.181803	-0.0519956	0.0776737	0.0758343	FALSE	FALSE	FALSE	4QVqlv	16	56976320	0.316533	0.0519121	274660	Diabetic neuropathy	TRUE	reported	textfile	16	56976320	0.0352747	2.63109e-07	5852	GCST90277311.tsv.gz	TRUE	reported	Zff3Nb	2	TRUE	0.0045186	26.5538
GCST90277311	Phosphatidylcholine (18:1_20:2) levels	rs61893829	T	C	T	C	-0.157143	-0.00673708	0.0811347	0.0836016	FALSE	FALSE	FALSE	4QVqlv	11	63036470	0.892883	0.0500314	274660	Diabetic neuropathy	TRUE	reported	textfile	11	63036470	0.0340372	3.96324e-06	5852	GCST90277311.tsv.gz	TRUE	reported	Zff3Nb	2	TRUE	0.0036291	21.3076
GCST90277311	Phosphatidylcholine (18:1_20:2) levels	rs656095	G	A	G	A	-0.130437	-0.00739076	0.226939	0.221768	FALSE	FALSE	FALSE	4QVqlv	11	75734293	0.823224	0.033083	274660	Diabetic neuropathy	TRUE	reported	textfile	11	75734293	0.022171	4.24246e-09	5852	GCST90277311.tsv.gz	TRUE	reported	Zff3Nb	2	TRUE	0.00587984	34.6005
GCST90277311	Phosphatidylcholine (18:1_20:2) levels	rs6984305	T	A	T	A	0.121648	0.0860005	0.837461	0.841912	FALSE	TRUE	FALSE	4QVqlv	8	9320758	0.0225959	0.0377162	274660	Diabetic neuropathy	TRUE	reported	textfile	8	9320758	0.0251093	1.29872e-06	5852	GCST90277311.tsv.gz	TRUE	reported	Zff3Nb	2	TRUE	0.00399483	23.4635
GCST90277311	Phosphatidylcholine (18:1_20:2) levels	rs7041283	C	T	C	T	-0.116136	0.00596731	0.245125	0.245856	FALSE	FALSE	FALSE	4QVqlv	9	78442148	0.851007	0.031769	274660	Diabetic neuropathy	TRUE	reported	textfile	9	78442148	0.0213807	5.79444e-08	5852	GCST90277311.tsv.gz	TRUE	reported	Zff3Nb	2	TRUE	0.00501651	29.4945
GCST90277311	Phosphatidylcholine (18:1_20:2) levels	rs73292027	G	T	G	T	0.151314	0.0161942	0.111851	0.104539	FALSE	FALSE	FALSE	4QVqlv	20	40441104	0.723211	0.0457244	274660	Diabetic neuropathy	TRUE	reported	textfile	20	40441104	0.0303434	6.3122e-07	5852	GCST90277311.tsv.gz	TRUE	reported	Zff3Nb	2	TRUE	0.0042314	24.8589
GCST90277311	Phosphatidylcholine (18:1_20:2) levels	rs74089903	A	G	A	G	-0.539131	0.100639	0.00880275	0.00883378	FALSE	FALSE	FALSE	4QVqlv	12	54160565	0.499113	0.1489	274660	Diabetic neuropathy	TRUE	reported	textfile	12	54160565	0.102691	1.57227e-07	5852	GCST90277311.tsv.gz	TRUE	reported	Zff3Nb	2	TRUE	0.00468791	27.5534
GCST90277311	Phosphatidylcholine (18:1_20:2) levels	rs80201535	A	G	A	G	-0.246539	0.0201905	0.0308439	0.027992	FALSE	FALSE	FALSE	4QVqlv	7	10826150	0.811536	0.0846758	274660	Diabetic neuropathy	TRUE	reported	textfile	7	10826150	0.0534979	4.14138e-06	5852	GCST90277311.tsv.gz	TRUE	reported	Zff3Nb	2	TRUE	0.00361593	21.23
GCST90277312	Phosphatidylcholine (18:1_20:3) levels	rs10423742	A	G	A	G	-0.0934552	-0.00329845	0.752594	0.77314	FALSE	FALSE	FALSE	MqUAwL	19	19117327	0.920644	0.0331093	274660	Diabetic neuropathy	TRUE	reported	textfile	19	19117327	0.0195173	1.71458e-06	7171	GCST90277312.tsv.gz	TRUE	reported	hgfJiA	2	TRUE	0.00318714	22.9217
GCST90277312	Phosphatidylcholine (18:1_20:3) levels	rs10504795	G	C	G	C	-0.0950011	0.0103353	0.257608	0.251995	FALSE	TRUE	FALSE	MqUAwL	8	84222419	0.74369	0.0316091	274660	Diabetic neuropathy	TRUE	reported	textfile	8	84222419	0.019056	6.32009e-07	7171	GCST90277312.tsv.gz	TRUE	reported	hgfJiA	2	TRUE	0.00345391	24.8469
GCST90277312	Phosphatidylcholine (18:1_20:3) levels	rs10889335	G	A	G	A	-0.0979136	0.00937699	0.284726	0.286784	FALSE	FALSE	FALSE	MqUAwL	1	62494430	0.755035	0.0300538	274660	Diabetic neuropathy	TRUE	reported	textfile	1	62494430	0.018398	1.05628e-07	7171	GCST90277312.tsv.gz	TRUE	reported	hgfJiA	2	TRUE	0.00393417	28.3155
GCST90277312	Phosphatidylcholine (18:1_20:3) levels	rs150057262	G	C	G	C	-0.246729	0.101787	0.0521856	0.0497141	FALSE	TRUE	FALSE	MqUAwL	19	19210016	0.113582	0.0643285	274660	Diabetic neuropathy	TRUE	reported	textfile	19	19210016	0.0386414	1.81806e-10	7171	GCST90277312.tsv.gz	TRUE	reported	hgfJiA	2	TRUE	0.00565318	40.7581
GCST90277312	Phosphatidylcholine (18:1_20:3) levels	rs17092227	C	T	C	T	0.193677	0.0876642	0.0442094	0.0397746	FALSE	FALSE	FALSE	MqUAwL	14	95434157	0.23038	0.0730911	274660	Diabetic neuropathy	TRUE	reported	textfile	14	95434157	0.0411249	2.52681e-06	7171	GCST90277312.tsv.gz	TRUE	reported	hgfJiA	2	TRUE	0.00308337	22.173
GCST90277312	Phosphatidylcholine (18:1_20:3) levels	rs182828998	C	A	C	A	-0.4923	-0.217953	0.00671122	0.00781051	FALSE	FALSE	FALSE	MqUAwL	4	115193660	0.152518	0.152341	274660	Diabetic neuropathy	TRUE	reported	textfile	4	115193660	0.104516	2.5183e-06	7171	GCST90277312.tsv.gz	TRUE	reported	hgfJiA	2	TRUE	0.00308441	22.1806
GCST90277312	Phosphatidylcholine (18:1_20:3) levels	rs2797620	T	C	T	C	-0.0925279	0.00516948	0.332583	0.329391	FALSE	FALSE	FALSE	MqUAwL	1	94975736	0.85898	0.0290956	274660	Diabetic neuropathy	TRUE	reported	textfile	1	94975736	0.0175967	1.49487e-07	7171	GCST90277312.tsv.gz	TRUE	reported	hgfJiA	2	TRUE	0.00384089	27.6415
GCST90277312	Phosphatidylcholine (18:1_20:3) levels	rs548874375	C	A	C	A	0.262958	0.0936089	0.0273478	0.0233015	FALSE	FALSE	FALSE	MqUAwL	11	118970584	0.32584	0.0952735	274660	Diabetic neuropathy	TRUE	reported	textfile	11	118970584	0.0517253	3.79091e-07	7171	GCST90277312.tsv.gz	TRUE	reported	hgfJiA	2	TRUE	0.00359108	25.8372
GCST90277312	Phosphatidylcholine (18:1_20:3) levels	rs6083838	G	A	G	A	-0.079295	0.0392912	0.535632	0.534027	FALSE	FALSE	FALSE	MqUAwL	20	25397682	0.151429	0.0273901	274660	Diabetic neuropathy	TRUE	reported	textfile	20	25397682	0.0168577	2.59775e-06	7171	GCST90277312.tsv.gz	TRUE	reported	hgfJiA	2	TRUE	0.00307594	22.1194
GCST90277312	Phosphatidylcholine (18:1_20:3) levels	rs61896141	C	A	C	A	0.223567	-0.0784062	0.113173	0.109305	FALSE	FALSE	FALSE	MqUAwL	11	61788567	0.0707408	0.0433871	274660	Diabetic neuropathy	TRUE	reported	textfile	11	61788567	0.0264076	3.03518e-17	7171	GCST90277312.tsv.gz	TRUE	reported	hgfJiA	2	TRUE	0.00989598	71.6533
GCST90277312	Phosphatidylcholine (18:1_20:3) levels	rs641738	C	T	C	T	-0.0922443	-0.0183105	0.592842	0.603765	FALSE	FALSE	FALSE	MqUAwL	19	54173068	0.514284	0.0280757	274660	Diabetic neuropathy	TRUE	reported	textfile	19	54173068	0.0170907	6.97059e-08	7171	GCST90277312.tsv.gz	TRUE	reported	hgfJiA	2	TRUE	0.00404594	29.1231
GCST90277312	Phosphatidylcholine (18:1_20:3) levels	rs6498540	G	A	G	A	-0.154636	0.00441403	0.334003	0.332446	FALSE	FALSE	FALSE	MqUAwL	16	15036737	0.879179	0.0290377	274660	Diabetic neuropathy	TRUE	reported	textfile	16	15036737	0.0177082	3.05661e-18	7171	GCST90277312.tsv.gz	TRUE	reported	hgfJiA	2	TRUE	0.010522	76.2344
GCST90277312	Phosphatidylcholine (18:1_20:3) levels	rs695112	T	A	T	A	-0.0997258	0.0038308	0.240793	0.238068	FALSE	TRUE	FALSE	MqUAwL	11	75745535	0.905306	0.0322019	274660	Diabetic neuropathy	TRUE	reported	textfile	11	75745535	0.0196402	3.91551e-07	7171	GCST90277312.tsv.gz	TRUE	reported	hgfJiA	2	TRUE	0.00358249	25.7752
GCST90277312	Phosphatidylcholine (18:1_20:3) levels	rs6985657	G	A	G	A	-0.137364	-0.0331806	0.0901021	0.0818514	FALSE	FALSE	FALSE	MqUAwL	8	59010827	0.509879	0.0503479	274660	Diabetic neuropathy	TRUE	reported	textfile	8	59010827	0.0292828	2.76716e-06	7171	GCST90277312.tsv.gz	TRUE	reported	hgfJiA	2	TRUE	0.00305922	21.9988
GCST90277312	Phosphatidylcholine (18:1_20:3) levels	rs7139079	A	G	A	G	-0.0830459	-0.0505913	0.546768	0.552439	FALSE	FALSE	FALSE	MqUAwL	12	120977490	0.0675601	0.0276769	274660	Diabetic neuropathy	TRUE	reported	textfile	12	120977490	0.0167807	7.6291e-07	7171	GCST90277312.tsv.gz	TRUE	reported	hgfJiA	2	TRUE	0.00340374	24.4847
GCST90277312	Phosphatidylcholine (18:1_20:3) levels	rs7897746	T	C	T	C	0.132942	0.0187186	0.902958	0.89668	FALSE	FALSE	FALSE	MqUAwL	10	5578436	0.67551	0.0447174	274660	Diabetic neuropathy	TRUE	reported	textfile	10	5578436	0.0286141	3.4415e-06	7171	GCST90277312.tsv.gz	TRUE	reported	hgfJiA	2	TRUE	0.00300109	21.5796
GCST90277312	Phosphatidylcholine (18:1_20:3) levels	rs79047909	G	C	G	C	-0.497499	-0.167293	0.00622502	0.00714144	FALSE	TRUE	FALSE	MqUAwL	2	10043013	0.301816	0.16202	274660	Diabetic neuropathy	TRUE	reported	textfile	2	10043013	0.106742	3.20457e-06	7171	GCST90277312.tsv.gz	TRUE	reported	hgfJiA	2	TRUE	0.00302009	21.7166
GCST90277312	Phosphatidylcholine (18:1_20:3) levels	rs8033940	A	G	A	G	0.0952484	-0.0357101	0.336674	0.325498	FALSE	FALSE	FALSE	MqUAwL	15	58432643	0.223441	0.0293324	274660	Diabetic neuropathy	TRUE	reported	textfile	15	58432643	0.0180619	1.3776e-07	7171	GCST90277312.tsv.gz	TRUE	reported	hgfJiA	2	TRUE	0.00386303	27.8014
GCST90277312	Phosphatidylcholine (18:1_20:3) levels	rs822798	G	A	G	A	0.08479	0.0542427	0.416127	0.426021	FALSE	FALSE	FALSE	MqUAwL	3	22971838	0.0494413	0.0276077	274660	Diabetic neuropathy	TRUE	reported	textfile	3	22971838	0.0168448	4.92995e-07	7171	GCST90277312.tsv.gz	TRUE	reported	hgfJiA	2	TRUE	0.00352084	25.3301
GCST90277313	Phosphatidylcholine (18:1_20:4) levels	rs1077834	C	T	C	T	0.0986416	-0.00278766	0.266328	0.256267	FALSE	FALSE	FALSE	X3kEBX	15	58431280	0.929692	0.0315946	274660	Diabetic neuropathy	TRUE	reported	textfile	15	58431280	0.0192062	2.88092e-07	7173	GCST90277313.tsv.gz	TRUE	reported	Tj5sjb	2	TRUE	0.00366389	26.3704
GCST90277313	Phosphatidylcholine (18:1_20:4) levels	rs117052092	T	C	T	C	-0.233898	-0.0586207	0.0281295	0.0299963	FALSE	FALSE	FALSE	X3kEBX	11	60510502	0.47081	0.0812866	274660	Diabetic neuropathy	TRUE	reported	textfile	11	60510502	0.0499485	2.88135e-06	7173	GCST90277313.tsv.gz	TRUE	reported	Tj5sjb	2	TRUE	0.00304777	21.9223
GCST90277313	Phosphatidylcholine (18:1_20:4) levels	rs147549994	T	G	T	G	0.232307	0.109305	0.035936	0.0345987	FALSE	FALSE	FALSE	X3kEBX	16	1939264	0.148501	0.0756515	274660	Diabetic neuropathy	TRUE	reported	textfile	16	1939264	0.0453863	3.15693e-07	7173	GCST90277313.tsv.gz	TRUE	reported	Tj5sjb	2	TRUE	0.00363907	26.1911
GCST90277313	Phosphatidylcholine (18:1_20:4) levels	rs147797702	C	T	C	T	-0.489187	-0.0694086	0.00935496	0.0104948	FALSE	FALSE	FALSE	X3kEBX	18	52743009	0.606773	0.134856	274660	Diabetic neuropathy	TRUE	reported	textfile	18	52743009	0.0890169	4.02686e-08	7173	GCST90277313.tsv.gz	TRUE	reported	Tj5sjb	2	TRUE	0.00419256	30.1914
GCST90277313	Phosphatidylcholine (18:1_20:4) levels	rs1555289	C	T	C	T	0.0947847	0.0574334	0.768322	0.765644	FALSE	FALSE	FALSE	X3kEBX	1	230156752	0.0757652	0.0323422	274660	Diabetic neuropathy	TRUE	reported	textfile	1	230156752	0.0195751	1.31048e-06	7173	GCST90277313.tsv.gz	TRUE	reported	Tj5sjb	2	TRUE	0.003258	23.4394
GCST90277313	Phosphatidylcholine (18:1_20:4) levels	rs173539	T	C	T	C	0.0848865	-0.00939334	0.282691	0.284762	FALSE	FALSE	FALSE	X3kEBX	16	56954132	0.755259	0.0301346	274660	Diabetic neuropathy	TRUE	reported	textfile	16	56954132	0.018448	4.26473e-06	7173	GCST90277313.tsv.gz	TRUE	reported	Tj5sjb	2	TRUE	0.00294305	21.1669
GCST90277313	Phosphatidylcholine (18:1_20:4) levels	rs174528	C	T	C	T	-0.499162	-0.0483452	0.41439	0.420081	FALSE	FALSE	FALSE	X3kEBX	11	61776027	0.0799761	0.0276129	274660	Diabetic neuropathy	TRUE	reported	textfile	11	61776027	0.0159787	1e-200	7173	GCST90277313.tsv.gz	TRUE	reported	Tj5sjb	2	TRUE	0.119757	975.616
GCST90277313	Phosphatidylcholine (18:1_20:4) levels	rs1792909	A	G	A	G	-0.0927439	-0.0104382	0.387265	0.394199	FALSE	FALSE	FALSE	X3kEBX	11	62170073	0.709607	0.0280307	274660	Diabetic neuropathy	TRUE	reported	textfile	11	62170073	0.0171525	6.60026e-08	7173	GCST90277313.tsv.gz	TRUE	reported	Tj5sjb	2	TRUE	0.00405928	29.2277
GCST90277313	Phosphatidylcholine (18:1_20:4) levels	rs187429064	G	A	G	A	-0.276291	0.0787597	0.0535314	0.0508992	FALSE	FALSE	FALSE	X3kEBX	19	19269704	0.214458	0.0634443	274660	Diabetic neuropathy	TRUE	reported	textfile	19	19269704	0.0377293	2.67948e-13	7173	GCST90277313.tsv.gz	TRUE	reported	Tj5sjb	2	TRUE	0.00742062	53.6111
GCST90277313	Phosphatidylcholine (18:1_20:4) levels	rs2943813	C	T	C	T	-0.129638	0.0135387	0.782953	0.791342	FALSE	FALSE	FALSE	X3kEBX	11	61490996	0.689404	0.0338751	274660	Diabetic neuropathy	TRUE	reported	textfile	11	61490996	0.0204126	2.26383e-10	7173	GCST90277313.tsv.gz	TRUE	reported	Tj5sjb	2	TRUE	0.00559155	40.3224
GCST90277313	Phosphatidylcholine (18:1_20:4) levels	rs3741252	T	C	T	C	0.186126	-0.0234708	0.133653	0.12948	FALSE	FALSE	FALSE	X3kEBX	11	61744026	0.575818	0.0419493	274660	Diabetic neuropathy	TRUE	reported	textfile	11	61744026	0.024573	4.05063e-14	7173	GCST90277313.tsv.gz	TRUE	reported	Tj5sjb	2	TRUE	0.00793482	57.3557
GCST90277313	Phosphatidylcholine (18:1_20:4) levels	rs531117	T	C	T	C	-0.113887	-0.00814346	0.232379	0.230576	FALSE	FALSE	FALSE	X3kEBX	11	75745089	0.802386	0.03254	274660	Diabetic neuropathy	TRUE	reported	textfile	11	75745089	0.0198453	9.95537e-09	7173	GCST90277313.tsv.gz	TRUE	reported	Tj5sjb	2	TRUE	0.00457028	32.9239
GCST90277313	Phosphatidylcholine (18:1_20:4) levels	rs61978272	T	C	T	C	-0.0981277	-0.0106409	0.282398	0.274872	FALSE	FALSE	FALSE	X3kEBX	14	94523321	0.73119	0.0309739	274660	Diabetic neuropathy	TRUE	reported	textfile	14	94523321	0.0186254	1.41417e-07	7173	GCST90277313.tsv.gz	TRUE	reported	Tj5sjb	2	TRUE	0.00385473	27.7492
GCST90277313	Phosphatidylcholine (18:1_20:4) levels	rs641738	C	T	C	T	-0.0851942	-0.0183105	0.592842	0.603765	FALSE	FALSE	FALSE	X3kEBX	19	54173068	0.514284	0.0280757	274660	Diabetic neuropathy	TRUE	reported	textfile	19	54173068	0.0170472	5.94032e-07	7173	GCST90277313.tsv.gz	TRUE	reported	Tj5sjb	2	TRUE	0.00346979	24.9685
GCST90277313	Phosphatidylcholine (18:1_20:4) levels	rs6850591	C	T	C	T	-0.0807281	0.0497188	0.541315	0.548427	FALSE	FALSE	FALSE	X3kEBX	4	140028398	0.0715221	0.0275887	274660	Diabetic neuropathy	TRUE	reported	textfile	4	140028398	0.0168282	1.64001e-06	7173	GCST90277313.tsv.gz	TRUE	reported	Tj5sjb	2	TRUE	0.00319803	23.0066
GCST90277313	Phosphatidylcholine (18:1_20:4) levels	rs75976069	C	T	C	T	-0.260712	0.0151156	0.0262383	0.0258151	FALSE	FALSE	FALSE	X3kEBX	14	79220260	0.862752	0.0874379	274660	Diabetic neuropathy	TRUE	reported	textfile	14	79220260	0.053834	1.30559e-06	7173	GCST90277313.tsv.gz	TRUE	reported	Tj5sjb	2	TRUE	0.00325904	23.447
GCST90277313	Phosphatidylcholine (18:1_20:4) levels	rs79113397	C	T	C	T	0.0995155	-0.00513609	0.228567	0.232986	FALSE	FALSE	FALSE	X3kEBX	2	101570369	0.876243	0.03298	274660	Diabetic neuropathy	TRUE	reported	textfile	2	101570369	0.0201051	7.58983e-07	7173	GCST90277313.tsv.gz	TRUE	reported	Tj5sjb	2	TRUE	0.00340398	24.4933
GCST90277313	Phosphatidylcholine (18:1_20:4) levels	rs793864	C	G	C	G	-0.101981	0.0181555	0.817577	0.817463	FALSE	TRUE	FALSE	X3kEBX	19	7552489	0.608882	0.0354829	274660	Diabetic neuropathy	TRUE	reported	textfile	19	7552489	0.0218026	2.95383e-06	7173	GCST90277313.tsv.gz	TRUE	reported	Tj5sjb	2	TRUE	0.00304087	21.8726
GCST90277313	Phosphatidylcholine (18:1_20:4) levels	rs8107974	T	A	T	A	-0.190759	0.116704	0.0624678	0.065259	FALSE	TRUE	FALSE	X3kEBX	19	19277691	0.0304208	0.0539157	274660	Diabetic neuropathy	TRUE	reported	textfile	19	19277691	0.0343838	2.99632e-08	7173	GCST90277313.tsv.gz	TRUE	reported	Tj5sjb	2	TRUE	0.0042727	30.771
GCST90277314	Phosphatidylcholine (18:2_18:2) levels	rs1077835	G	A	G	A	0.114534	-0.00357719	0.266329	0.256288	FALSE	FALSE	FALSE	X3kEBX	15	58431227	0.90986	0.0315963	274660	Diabetic neuropathy	TRUE	reported	textfile	15	58431227	0.019222	2.6626e-09	7174	GCST90277314.tsv.gz	TRUE	reported	Tj5sjb	2	TRUE	0.00492455	35.4936
GCST90277314	Phosphatidylcholine (18:2_18:2) levels	rs117675848	A	G	A	G	0.320882	-0.0319553	0.0175509	0.0176931	FALSE	FALSE	FALSE	X3kEBX	20	46799183	0.758448	0.103913	274660	Diabetic neuropathy	TRUE	reported	textfile	20	46799183	0.0654187	9.53745e-07	7174	GCST90277314.tsv.gz	TRUE	reported	Tj5sjb	2	TRUE	0.0033425	24.0528
GCST90277314	Phosphatidylcholine (18:2_18:2) levels	rs13078306	C	A	C	A	-0.0818989	-0.0367366	0.328138	0.334436	FALSE	FALSE	FALSE	X3kEBX	3	80053426	0.2052	0.0289978	274660	Diabetic neuropathy	TRUE	reported	textfile	3	80053426	0.0176422	3.50558e-06	7174	GCST90277314.tsv.gz	TRUE	reported	Tj5sjb	2	TRUE	0.00299493	21.5442
GCST90277314	Phosphatidylcholine (18:2_18:2) levels	rs139598970	T	G	T	G	0.421877	-0.265286	0.010032	0.0140589	FALSE	FALSE	FALSE	X3kEBX	4	185838932	0.0259657	0.119137	274660	Diabetic neuropathy	TRUE	reported	textfile	4	185838932	0.0896049	2.54414e-06	7174	GCST90277314.tsv.gz	TRUE	reported	Tj5sjb	2	TRUE	0.0030804	22.1609
GCST90277314	Phosphatidylcholine (18:2_18:2) levels	rs147002062	T	C	T	C	-0.839271	-0.00558974	0.00253154	0.00342011	FALSE	FALSE	FALSE	X3kEBX	13	79574011	0.981143	0.236498	274660	Diabetic neuropathy	TRUE	reported	textfile	13	79574011	0.183321	4.7698e-06	7174	GCST90277314.tsv.gz	TRUE	reported	Tj5sjb	2	TRUE	0.00291307	20.9536
GCST90277314	Phosphatidylcholine (18:2_18:2) levels	rs148498852	G	A	G	A	0.156781	-0.0689147	0.0771865	0.0805902	FALSE	FALSE	FALSE	X3kEBX	2	204695970	0.175518	0.0508714	274660	Diabetic neuropathy	TRUE	reported	textfile	2	204695970	0.0327513	1.72601e-06	7174	GCST90277314.tsv.gz	TRUE	reported	Tj5sjb	2	TRUE	0.00318408	22.9091
GCST90277314	Phosphatidylcholine (18:2_18:2) levels	rs1601935	T	G	T	G	-0.0940479	0.0346319	0.611241	0.615859	FALSE	FALSE	FALSE	X3kEBX	15	58379566	0.219045	0.0281773	274660	Diabetic neuropathy	TRUE	reported	textfile	15	58379566	0.0170735	3.74541e-08	7174	GCST90277314.tsv.gz	TRUE	reported	Tj5sjb	2	TRUE	0.00421171	30.3342
GCST90277314	Phosphatidylcholine (18:2_18:2) levels	rs173539	T	C	T	C	0.0984345	-0.00939334	0.282691	0.284762	FALSE	FALSE	FALSE	X3kEBX	16	56954132	0.755259	0.0301346	274660	Diabetic neuropathy	TRUE	reported	textfile	16	56954132	0.0184699	1.01409e-07	7174	GCST90277314.tsv.gz	TRUE	reported	Tj5sjb	2	TRUE	0.00394356	28.3952
GCST90277314	Phosphatidylcholine (18:2_18:2) levels	rs174574	C	A	C	A	-0.22178	0.0517923	0.590933	0.586138	FALSE	FALSE	FALSE	X3kEBX	11	61832870	0.0612139	0.0276676	274660	Diabetic neuropathy	TRUE	reported	textfile	11	61832870	0.0168521	4.16328e-39	7174	GCST90277314.tsv.gz	TRUE	reported	Tj5sjb	2	TRUE	0.023573	173.147
GCST90277314	Phosphatidylcholine (18:2_18:2) levels	rs35958132	G	A	G	A	0.158049	-0.00625707	0.0695248	0.0651813	FALSE	FALSE	FALSE	X3kEBX	7	120336033	0.910022	0.0553668	274660	Diabetic neuropathy	TRUE	reported	textfile	7	120336033	0.0344205	4.46792e-06	7174	GCST90277314.tsv.gz	TRUE	reported	Tj5sjb	2	TRUE	0.00293031	21.0779
GCST90277314	Phosphatidylcholine (18:2_18:2) levels	rs4271965	G	A	G	A	0.079643	0.0134588	0.567217	0.568338	FALSE	FALSE	FALSE	X3kEBX	4	159948553	0.629189	0.0278725	274660	Diabetic neuropathy	TRUE	reported	textfile	4	159948553	0.0167973	2.1614e-06	7174	GCST90277314.tsv.gz	TRUE	reported	Tj5sjb	2	TRUE	0.00312389	22.4748
GCST90277314	Phosphatidylcholine (18:2_18:2) levels	rs56158036	A	G	A	G	0.295692	-0.0538182	0.0174627	0.0168969	FALSE	FALSE	FALSE	X3kEBX	3	95414411	0.609697	0.105421	274660	Diabetic neuropathy	TRUE	reported	textfile	3	95414411	0.0637559	3.57995e-06	7174	GCST90277314.tsv.gz	TRUE	reported	Tj5sjb	2	TRUE	0.00298935	21.5039
GCST90277314	Phosphatidylcholine (18:2_18:2) levels	rs59256568	G	A	G	A	-0.296879	0.0452148	0.0196227	0.020146	FALSE	FALSE	FALSE	X3kEBX	2	227805415	0.636947	0.0957995	274660	Diabetic neuropathy	TRUE	reported	textfile	2	227805415	0.0628312	2.3431e-06	7174	GCST90277314.tsv.gz	TRUE	reported	Tj5sjb	2	TRUE	0.0031024	22.3196
GCST90277314	Phosphatidylcholine (18:2_18:2) levels	rs62238391	T	C	T	C	0.0863635	0.00471102	0.320135	0.319609	FALSE	FALSE	FALSE	X3kEBX	3	10450834	0.872458	0.0293454	274660	Diabetic neuropathy	TRUE	reported	textfile	3	10450834	0.017876	1.38372e-06	7174	GCST90277314.tsv.gz	TRUE	reported	Tj5sjb	2	TRUE	0.00324301	23.3345
GCST90277314	Phosphatidylcholine (18:2_18:2) levels	rs6498540	G	A	G	A	0.0934402	0.00441403	0.334003	0.332446	FALSE	FALSE	FALSE	X3kEBX	16	15036737	0.879179	0.0290377	274660	Diabetic neuropathy	TRUE	reported	textfile	16	15036737	0.0177453	1.43628e-07	7174	GCST90277314.tsv.gz	TRUE	reported	Tj5sjb	2	TRUE	0.00385003	27.7191
GCST90277314	Phosphatidylcholine (18:2_18:2) levels	rs7717591	G	A	G	A	-0.095992	-0.0281996	0.678822	0.681463	FALSE	FALSE	FALSE	X3kEBX	5	52415905	0.33494	0.0292462	274660	Diabetic neuropathy	TRUE	reported	textfile	5	52415905	0.0178967	8.4065e-08	7174	GCST90277314.tsv.gz	TRUE	reported	Tj5sjb	2	TRUE	0.00399415	28.7609
GCST90277314	Phosphatidylcholine (18:2_18:2) levels	rs7798734	T	G	T	G	-0.081769	-0.0353705	0.338777	0.318171	FALSE	FALSE	FALSE	X3kEBX	7	91299442	0.230894	0.0295231	274660	Diabetic neuropathy	TRUE	reported	textfile	7	91299442	0.0176579	3.70478e-06	7174	GCST90277314.tsv.gz	TRUE	reported	Tj5sjb	2	TRUE	0.00298017	21.4377
GCST90277315	Phosphatidylcholine (18:2_20:1) levels	rs17484	C	T	C	T	0.0911693	0.0615946	0.615304	0.61392	FALSE	FALSE	FALSE	MqUAwL	3	116723503	0.028374	0.0280988	274660	Diabetic neuropathy	TRUE	reported	textfile	3	116723503	0.019686	3.71581e-06	5521	GCST90277315.tsv.gz	TRUE	reported	hgfJiA	2	TRUE	0.00386973	21.44
GCST90277315	Phosphatidylcholine (18:2_20:1) levels	rs182173873	C	A	C	A	-0.242209	0.0674445	0.0486918	0.0384805	FALSE	FALSE	FALSE	MqUAwL	11	61678244	0.368213	0.0749528	274660	Diabetic neuropathy	TRUE	reported	textfile	11	61678244	0.0452746	9.14929e-08	5521	GCST90277315.tsv.gz	TRUE	reported	hgfJiA	2	TRUE	0.00515713	28.6097
GCST90277315	Phosphatidylcholine (18:2_20:1) levels	rs200921913	T	C	T	C	-0.0967095	0.0207028	0.374208	0.376584	FALSE	FALSE	FALSE	MqUAwL	8	128749313	0.464811	0.0283232	274660	Diabetic neuropathy	TRUE	reported	textfile	8	128749313	0.0198378	1.1196e-06	5521	GCST90277315.tsv.gz	TRUE	reported	hgfJiA	2	TRUE	0.00428616	23.7571
GCST90277315	Phosphatidylcholine (18:2_20:1) levels	rs2302263	T	C	T	C	0.151053	-0.0247509	0.129677	0.127902	FALSE	FALSE	FALSE	MqUAwL	11	64254349	0.547926	0.0411916	274660	Diabetic neuropathy	TRUE	reported	textfile	11	64254349	0.0278538	6.09897e-08	5521	GCST90277315.tsv.gz	TRUE	reported	hgfJiA	2	TRUE	0.00529864	29.399
GCST90277315	Phosphatidylcholine (18:2_20:1) levels	rs4147976	T	C	T	C	-0.0937445	0.00273118	0.55007	0.549407	FALSE	FALSE	FALSE	MqUAwL	17	68929782	0.921393	0.0276775	274660	Diabetic neuropathy	TRUE	reported	textfile	17	68929782	0.0193342	1.2761e-06	5521	GCST90277315.tsv.gz	TRUE	reported	hgfJiA	2	TRUE	0.0042401	23.5008
GCST90277315	Phosphatidylcholine (18:2_20:1) levels	rs56128146	T	C	T	C	0.0893909	-0.00479746	0.422599	0.42228	FALSE	FALSE	FALSE	MqUAwL	3	87312021	0.862509	0.027702	274660	Diabetic neuropathy	TRUE	reported	textfile	3	87312021	0.0191873	3.24744e-06	5521	GCST90277315.tsv.gz	TRUE	reported	hgfJiA	2	TRUE	0.00391595	21.6971
GCST90277315	Phosphatidylcholine (18:2_20:1) levels	rs62315647	C	T	C	T	0.360253	0.0449279	0.0178357	0.0201934	FALSE	FALSE	FALSE	MqUAwL	4	85577702	0.641131	0.0963874	274660	Diabetic neuropathy	TRUE	reported	textfile	4	85577702	0.0780105	3.95816e-06	5521	GCST90277315.tsv.gz	TRUE	reported	hgfJiA	2	TRUE	0.00384784	21.3183
GCST90277315	Phosphatidylcholine (18:2_20:1) levels	rs78098253	A	C	A	C	0.265952	0.10615	0.030279	0.0334696	FALSE	FALSE	FALSE	MqUAwL	4	74104898	0.15836	0.0752515	274660	Diabetic neuropathy	TRUE	reported	textfile	4	74104898	0.0564591	2.52995e-06	5521	GCST90277315.tsv.gz	TRUE	reported	hgfJiA	2	TRUE	0.00400294	22.181
GCST90277315	Phosphatidylcholine (18:2_20:1) levels	rs79136768	G	A	G	A	0.241259	-0.0724401	0.036937	0.0362096	FALSE	FALSE	FALSE	MqUAwL	11	61594967	0.336198	0.0753248	274660	Diabetic neuropathy	TRUE	reported	textfile	11	61594967	0.0507567	2.05081e-06	5521	GCST90277315.tsv.gz	TRUE	reported	hgfJiA	2	TRUE	0.00407558	22.5851
GCST90277315	Phosphatidylcholine (18:2_20:1) levels	rs9402974	T	A	T	A	-0.13104	0.021043	0.153765	0.147775	FALSE	TRUE	FALSE	MqUAwL	6	138435656	0.595395	0.0396264	274660	Diabetic neuropathy	TRUE	reported	textfile	6	138435656	0.0278288	2.55042e-06	5521	GCST90277315.tsv.gz	TRUE	reported	hgfJiA	2	TRUE	0.004	22.1647
GCST90277316	Phosphatidylcholine (18:2_20:3) levels	rs10779836	T	C	T	C	0.103551	0.0401249	0.77689	0.771663	FALSE	FALSE	FALSE	wDfHZC	1	230167404	0.218309	0.0325944	274660	Diabetic neuropathy	TRUE	reported	textfile	1	230167404	0.020799	6.56084e-07	6615	GCST90277316.tsv.gz	TRUE	reported	LWviY7	2	TRUE	0.0037331	24.7795
GCST90277316	Phosphatidylcholine (18:2_20:3) levels	rs10896384	A	G	A	G	0.0878765	-0.010587	0.382181	0.377679	FALSE	FALSE	FALSE	wDfHZC	11	68952542	0.705984	0.0280632	274660	Diabetic neuropathy	TRUE	reported	textfile	11	68952542	0.0178919	9.23289e-07	6615	GCST90277316.tsv.gz	TRUE	reported	LWviY7	2	TRUE	0.00363347	24.1158
GCST90277316	Phosphatidylcholine (18:2_20:3) levels	rs11208004	A	G	A	G	-0.0924266	-0.00196398	0.261773	0.26385	FALSE	FALSE	FALSE	wDfHZC	1	62679768	0.949239	0.0308499	274660	Diabetic neuropathy	TRUE	reported	textfile	1	62679768	0.019804	3.1074e-06	6615	GCST90277316.tsv.gz	TRUE	reported	LWviY7	2	TRUE	0.00328194	21.7749
GCST90277316	Phosphatidylcholine (18:2_20:3) levels	rs138827081	A	G	A	G	-0.582763	-0.0214489	0.00492728	0.00442999	FALSE	FALSE	FALSE	wDfHZC	5	99176070	0.916739	0.20517	274660	Diabetic neuropathy	TRUE	reported	textfile	5	99176070	0.122406	1.96792e-06	6615	GCST90277316.tsv.gz	TRUE	reported	LWviY7	2	TRUE	0.00341478	22.6593
GCST90277316	Phosphatidylcholine (18:2_20:3) levels	rs150057262	G	C	G	C	-0.204129	0.101787	0.0521856	0.0497141	FALSE	TRUE	FALSE	wDfHZC	19	19210016	0.113582	0.0643285	274660	Diabetic neuropathy	TRUE	reported	textfile	19	19210016	0.0406036	5.09998e-07	6615	GCST90277316.tsv.gz	TRUE	reported	LWviY7	2	TRUE	0.00380622	25.2667
GCST90277316	Phosphatidylcholine (18:2_20:3) levels	rs174548	G	C	G	C	0.209516	-0.0510773	0.383631	0.389031	FALSE	TRUE	FALSE	wDfHZC	11	61803876	0.0675756	0.0279443	274660	Diabetic neuropathy	TRUE	reported	textfile	11	61803876	0.0178269	1.3987e-31	6615	GCST90277316.tsv.gz	TRUE	reported	LWviY7	2	TRUE	0.020454	138.087
GCST90277316	Phosphatidylcholine (18:2_20:3) levels	rs2096994	A	C	A	C	-0.105224	-0.0114293	0.232442	0.227205	FALSE	FALSE	FALSE	wDfHZC	18	52821119	0.727656	0.0328198	274660	Diabetic neuropathy	TRUE	reported	textfile	18	52821119	0.020847	4.59174e-07	6615	GCST90277316.tsv.gz	TRUE	reported	LWviY7	2	TRUE	0.00383657	25.469
GCST90277316	Phosphatidylcholine (18:2_20:3) levels	rs2347672	C	A	C	A	-0.0933703	0.011201	0.674294	0.669786	FALSE	FALSE	FALSE	wDfHZC	4	43914879	0.701229	0.0291949	274660	Diabetic neuropathy	TRUE	reported	textfile	4	43914879	0.0184796	4.46404e-07	6615	GCST90277316.tsv.gz	TRUE	reported	LWviY7	2	TRUE	0.00384441	25.5212
GCST90277316	Phosphatidylcholine (18:2_20:3) levels	rs695112	T	A	T	A	-0.109465	0.0038308	0.240793	0.238068	FALSE	TRUE	FALSE	wDfHZC	11	75745535	0.905306	0.0322019	274660	Diabetic neuropathy	TRUE	reported	textfile	11	75745535	0.0204918	9.51091e-08	6615	GCST90277316.tsv.gz	TRUE	reported	LWviY7	2	TRUE	0.00429528	28.5272
GCST90277316	Phosphatidylcholine (18:2_20:3) levels	rs75719904	G	A	G	A	0.209155	-0.000418301	0.0434307	0.0375911	FALSE	FALSE	FALSE	wDfHZC	12	26133418	0.99553	0.0746655	274660	Diabetic neuropathy	TRUE	reported	textfile	12	26133418	0.0441526	2.21136e-06	6615	GCST90277316.tsv.gz	TRUE	reported	LWviY7	2	TRUE	0.00338083	22.4333
GCST90277316	Phosphatidylcholine (18:2_20:3) levels	rs76833802	T	C	T	C	-0.154114	0.0158075	0.0836745	0.0901592	FALSE	FALSE	FALSE	wDfHZC	7	155488156	0.742809	0.0481735	274660	Diabetic neuropathy	TRUE	reported	textfile	7	155488156	0.0327521	2.58179e-06	6615	GCST90277316.tsv.gz	TRUE	reported	LWviY7	2	TRUE	0.00333599	22.1347
GCST90277317	Phosphatidylcholine (18:2_20:4) levels	rs102274	C	T	C	T	-0.174355	-0.049518	0.408673	0.415064	FALSE	FALSE	FALSE	rrQCA2	11	61790354	0.0736953	0.0276869	274660	Diabetic neuropathy	TRUE	reported	textfile	11	61790354	0.0170799	2.66156e-24	7049	GCST90277317.tsv.gz	TRUE	reported	l0AyxD	2	TRUE	0.0145679	104.178
GCST90277317	Phosphatidylcholine (18:2_20:4) levels	rs1033155	G	A	G	A	-0.0968274	0.0326708	0.398271	0.404206	FALSE	FALSE	FALSE	rrQCA2	15	89110533	0.240261	0.0278207	274660	Diabetic neuropathy	TRUE	reported	textfile	15	89110533	0.0173549	2.5017e-08	7049	GCST90277317.tsv.gz	TRUE	reported	l0AyxD	2	TRUE	0.00439654	31.1192
GCST90277317	Phosphatidylcholine (18:2_20:4) levels	rs1077834	C	T	C	T	0.122699	-0.00278766	0.266328	0.256267	FALSE	FALSE	FALSE	rrQCA2	15	58431280	0.929692	0.0315946	274660	Diabetic neuropathy	TRUE	reported	textfile	15	58431280	0.0193968	2.67047e-10	7049	GCST90277317.tsv.gz	TRUE	reported	l0AyxD	2	TRUE	0.00564464	40.0036
GCST90277317	Phosphatidylcholine (18:2_20:4) levels	rs117352906	T	C	T	C	0.431938	0.150731	0.00882403	0.0109514	FALSE	FALSE	FALSE	rrQCA2	7	18606087	0.250859	0.131268	274660	Diabetic neuropathy	TRUE	reported	textfile	7	18606087	0.0930027	3.47146e-06	7049	GCST90277317.tsv.gz	TRUE	reported	l0AyxD	2	TRUE	0.00305068	21.564
GCST90277317	Phosphatidylcholine (18:2_20:4) levels	rs139923737	T	C	T	C	-0.303832	-0.0784519	0.0232346	0.0242043	FALSE	FALSE	FALSE	rrQCA2	7	153908913	0.366536	0.086881	274660	Diabetic neuropathy	TRUE	reported	textfile	7	153908913	0.0574044	1.24011e-07	7049	GCST90277317.tsv.gz	TRUE	reported	l0AyxD	2	TRUE	0.00395846	28.0062
GCST90277317	Phosphatidylcholine (18:2_20:4) levels	rs1601935	T	G	T	G	-0.0816115	0.0346319	0.611241	0.615859	FALSE	FALSE	FALSE	rrQCA2	15	58379566	0.219045	0.0281773	274660	Diabetic neuropathy	TRUE	reported	textfile	15	58379566	0.0172644	2.31788e-06	7049	GCST90277317.tsv.gz	TRUE	reported	l0AyxD	2	TRUE	0.00316008	22.3397
GCST90277317	Phosphatidylcholine (18:2_20:4) levels	rs173539	T	C	T	C	0.0889847	-0.00939334	0.282691	0.284762	FALSE	FALSE	FALSE	rrQCA2	16	56954132	0.755259	0.0301346	274660	Diabetic neuropathy	TRUE	reported	textfile	16	56954132	0.0186728	1.92079e-06	7049	GCST90277317.tsv.gz	TRUE	reported	l0AyxD	2	TRUE	0.00321135	22.7033
GCST90277317	Phosphatidylcholine (18:2_20:4) levels	rs248968	C	T	C	T	0.08047	-0.0402063	0.523475	0.524354	FALSE	FALSE	FALSE	rrQCA2	19	19760295	0.142321	0.0274034	274660	Diabetic neuropathy	TRUE	reported	textfile	19	19760295	0.0170424	2.38428e-06	7049	GCST90277317.tsv.gz	TRUE	reported	l0AyxD	2	TRUE	0.00315288	22.2886
GCST90277317	Phosphatidylcholine (18:2_20:4) levels	rs2973222	T	C	T	C	0.0793326	-0.0455647	0.505597	0.517043	FALSE	FALSE	FALSE	rrQCA2	4	37584805	0.0985349	0.0275815	274660	Diabetic neuropathy	TRUE	reported	textfile	4	37584805	0.017064	3.38991e-06	7049	GCST90277317.tsv.gz	TRUE	reported	l0AyxD	2	TRUE	0.00305692	21.6082
GCST90277317	Phosphatidylcholine (18:2_20:4) levels	rs34689885	T	A	T	A	0.0955554	-0.0179761	0.279294	0.269344	FALSE	TRUE	FALSE	rrQCA2	3	138128558	0.560197	0.0308578	274660	Diabetic neuropathy	TRUE	reported	textfile	3	138128558	0.0187901	3.75906e-07	7049	GCST90277317.tsv.gz	TRUE	reported	l0AyxD	2	TRUE	0.0036554	25.8541
GCST90277317	Phosphatidylcholine (18:2_20:4) levels	rs62482552	A	G	A	G	-0.08192	-0.0257021	0.608092	0.60581	FALSE	FALSE	FALSE	rrQCA2	7	100924735	0.361214	0.0281495	274660	Diabetic neuropathy	TRUE	reported	textfile	7	100924735	0.0174764	2.81379e-06	7049	GCST90277317.tsv.gz	TRUE	reported	l0AyxD	2	TRUE	0.0031074	21.9661
GCST90277317	Phosphatidylcholine (18:2_20:4) levels	rs673335	C	T	C	T	-0.0974675	0.0104827	0.24549	0.24254	FALSE	FALSE	FALSE	rrQCA2	11	75739531	0.743286	0.0320078	274660	Diabetic neuropathy	TRUE	reported	textfile	11	75739531	0.0196733	7.43042e-07	7049	GCST90277317.tsv.gz	TRUE	reported	l0AyxD	2	TRUE	0.00346999	24.5382
GCST90277317	Phosphatidylcholine (18:2_20:4) levels	rs71425785	G	A	G	A	-0.133896	0.0649154	0.119914	0.113672	FALSE	FALSE	FALSE	rrQCA2	13	40081407	0.138022	0.0437672	274660	Diabetic neuropathy	TRUE	reported	textfile	13	40081407	0.0263024	3.65806e-07	7049	GCST90277317.tsv.gz	TRUE	reported	l0AyxD	2	TRUE	0.00366288	25.9072
GCST90277317	Phosphatidylcholine (18:2_20:4) levels	rs72830074	T	G	T	G	-0.181143	0.0807545	0.0513407	0.0501704	FALSE	FALSE	FALSE	rrQCA2	2	68091692	0.195153	0.0623353	274660	Diabetic neuropathy	TRUE	reported	textfile	2	68091692	0.0390323	3.52922e-06	7049	GCST90277317.tsv.gz	TRUE	reported	l0AyxD	2	TRUE	0.00304609	21.5314
GCST90277317	Phosphatidylcholine (18:2_20:4) levels	rs75528309	T	C	T	C	0.203225	0.00446702	0.0475258	0.0426224	FALSE	FALSE	FALSE	rrQCA2	16	23549438	0.94818	0.0687312	274660	Diabetic neuropathy	TRUE	reported	textfile	16	23549438	0.0425503	1.82083e-06	7049	GCST90277317.tsv.gz	TRUE	reported	l0AyxD	2	TRUE	0.00322566	22.8048
GCST90277317	Phosphatidylcholine (18:2_20:4) levels	rs76780983	G	T	G	T	0.234868	0.086644	0.0304814	0.0309623	FALSE	FALSE	FALSE	rrQCA2	11	43360418	0.274483	0.0792865	274660	Diabetic neuropathy	TRUE	reported	textfile	11	43360418	0.0494858	2.11197e-06	7049	GCST90277317.tsv.gz	TRUE	reported	l0AyxD	2	TRUE	0.00318547	22.5197
GCST90277317	Phosphatidylcholine (18:2_20:4) levels	rs77985607	A	G	A	G	-0.173411	-0.0691523	0.0562892	0.0502399	FALSE	FALSE	FALSE	rrQCA2	4	7394662	0.281957	0.0642719	274660	Diabetic neuropathy	TRUE	reported	textfile	4	7394662	0.0376523	4.18145e-06	7049	GCST90277317.tsv.gz	TRUE	reported	l0AyxD	2	TRUE	0.00300011	21.2054
GCST90277317	Phosphatidylcholine (18:2_20:4) levels	rs79450037	A	G	A	G	-0.220745	0.0747521	0.0390603	0.0378354	FALSE	FALSE	FALSE	rrQCA2	16	81367012	0.298106	0.0718423	274660	Diabetic neuropathy	TRUE	reported	textfile	16	81367012	0.0446263	7.72113e-07	7049	GCST90277317.tsv.gz	TRUE	reported	l0AyxD	2	TRUE	0.00345914	24.4611
GCST90277317	Phosphatidylcholine (18:2_20:4) levels	rs8100204	A	G	A	G	-0.14136	0.0736223	0.170713	0.159222	FALSE	FALSE	FALSE	rrQCA2	19	19282905	0.050328	0.0376168	274660	Diabetic neuropathy	TRUE	reported	textfile	19	19282905	0.0226785	4.82433e-10	7049	GCST90277317.tsv.gz	TRUE	reported	l0AyxD	2	TRUE	0.00548163	38.842
GCST90277317	Phosphatidylcholine (18:2_20:4) levels	rs8131052	T	C	T	C	-0.139987	0.0236322	0.093612	0.0956246	FALSE	FALSE	FALSE	rrQCA2	21	18184728	0.616025	0.0471238	274660	Diabetic neuropathy	TRUE	reported	textfile	21	18184728	0.0288532	1.25064e-06	7049	GCST90277317.tsv.gz	TRUE	reported	l0AyxD	2	TRUE	0.00332822	23.5323
GCST90277317	Phosphatidylcholine (18:2_20:4) levels	rs836912	T	C	T	C	-0.0836678	0.0447706	0.342695	0.34366	FALSE	FALSE	FALSE	rrQCA2	19	20102422	0.121286	0.0288955	274660	Diabetic neuropathy	TRUE	reported	textfile	19	20102422	0.0179311	3.12381e-06	7049	GCST90277317.tsv.gz	TRUE	reported	l0AyxD	2	TRUE	0.00307919	21.766
GCST90277317	Phosphatidylcholine (18:2_20:4) levels	rs8736	C	T	C	T	-0.0844507	-0.0154151	0.594967	0.605942	FALSE	FALSE	FALSE	rrQCA2	19	54173495	0.58324	0.0280959	274660	Diabetic neuropathy	TRUE	reported	textfile	19	54173495	0.017248	9.98621e-07	7049	GCST90277317.tsv.gz	TRUE	reported	l0AyxD	2	TRUE	0.00338943	23.9666
GCST90277318	Phosphatidylcholine (O-16:0_16:0) levels	rs115294982	C	A	C	A	-0.222725	0.0510978	0.0372542	0.0335338	FALSE	FALSE	FALSE	x8BRn2	4	144919778	0.50595	0.0768207	274660	Diabetic neuropathy	TRUE	reported	textfile	4	144919778	0.045635	1.08045e-06	6605	GCST90277318.tsv.gz	TRUE	reported	8PfeNy	2	TRUE	0.0035934	23.8128
GCST90277318	Phosphatidylcholine (O-16:0_16:0) levels	rs148625143	G	C	G	C	-0.205994	-0.0146853	0.0429598	0.0450576	FALSE	TRUE	FALSE	x8BRn2	2	227808434	0.823988	0.0660254	274660	Diabetic neuropathy	TRUE	reported	textfile	2	227808434	0.044391	3.53864e-06	6605	GCST90277318.tsv.gz	TRUE	reported	8PfeNy	2	TRUE	0.00324962	21.5272
GCST90277318	Phosphatidylcholine (O-16:0_16:0) levels	rs34115485	G	A	G	A	0.0860053	0.0600292	0.338209	0.336159	FALSE	FALSE	FALSE	x8BRn2	18	8859056	0.0396817	0.0291821	274660	Diabetic neuropathy	TRUE	reported	textfile	18	8859056	0.0185818	3.74578e-06	6605	GCST90277318.tsv.gz	TRUE	reported	8PfeNy	2	TRUE	0.00323293	21.4162
GCST90277318	Phosphatidylcholine (O-16:0_16:0) levels	rs6675844	A	T	A	T	-0.148802	0.0408775	0.0812781	0.081421	FALSE	TRUE	FALSE	x8BRn2	1	95674018	0.416443	0.0503042	274660	Diabetic neuropathy	TRUE	reported	textfile	1	95674018	0.0320492	3.49907e-06	6605	GCST90277318.tsv.gz	TRUE	reported	8PfeNy	2	TRUE	0.00325308	21.5502
GCST90277318	Phosphatidylcholine (O-16:0_16:0) levels	rs75248478	A	G	A	G	0.238275	0.109799	0.0355713	0.0338673	FALSE	FALSE	FALSE	x8BRn2	17	82135397	0.145309	0.0753955	274660	Diabetic neuropathy	TRUE	reported	textfile	17	82135397	0.048202	7.87665e-07	6605	GCST90277318.tsv.gz	TRUE	reported	8PfeNy	2	TRUE	0.00368596	24.4284
GCST90277318	Phosphatidylcholine (O-16:0_16:0) levels	rs76494046	C	A	C	A	-0.188553	-0.0116264	0.0480177	0.0490874	FALSE	FALSE	FALSE	x8BRn2	7	82989938	0.852487	0.062526	274660	Diabetic neuropathy	TRUE	reported	textfile	7	82989938	0.0412609	4.96899e-06	6605	GCST90277318.tsv.gz	TRUE	reported	8PfeNy	2	TRUE	0.00315171	20.8765
GCST90277319	Phosphatidylcholine (O-16:0_16:1) levels	rs117421874	T	C	T	C	-0.521325	0.15634	0.00746462	0.0086588	FALSE	FALSE	FALSE	vsOWBs	13	62695542	0.28486	0.146185	274660	Diabetic neuropathy	TRUE	reported	textfile	13	62695542	0.110342	2.35899e-06	5658	GCST90277319.tsv.gz	TRUE	reported	f2noEF	2	TRUE	0.00392973	22.3142
[truncated: 1,475 more rows]
