# Supplementary material for: Causal relationships between plasma lipidome and diabetic neuropathy: a Mendelian randomization study
Source: Front Endocrinol (Lausanne). 2025 Jan 15;15:1398691. doi: 10.3389/fendo.2024.1398691 (PMC11774734; doi:10.3389/fendo.2024.1398691)
Supplement: Supplementary Data Sheet 3 — MR analysis results. [file DataSheet3.xlsx]

## Sheet: mendelian testres
	exposure	Liplid species	outcome	nsnp	b_MR.Egger	se_MR.Egger	pval_MR.Egger	estimate_MR.Egger	b_Weighted.median	se_Weighted.median	pval_Weighted.median	estimate_Weighted.median	b_Inverse.variance.weighted.	se_Inverse.variance.weighted.	pval_Inverse.variance.weighted.	fdr_Inverse.variance.weighted.	estimate_Inverse.variance.weighted.	b_Weighted.mode	se_Weighted.mode	pval_Weighted.mode	estimate_Weighted.mode	b_Simple.mode	se_Simple.mode	pval_Simple.mode	estimate_Simple.mode	correct_causal_direction	steiger_pval	Value_Power	F	R2	Q_Inverse.variance.weighted	Q_df_Inverse.variance.weighted	Q_pval_Inverse.variance.weighted	egger_intercept	se	pval	outliers	global_test_p
1	GCST90277238	Sterol ester (27:1/14:0) levels	Diabetic neuropathy	14	-0.373493	0.235377	0.138546	0.69 (0.43-1.09)	-0.0505346	0.130545	0.698678	0.95 (0.74-1.23)	0.0144777	0.0859569	0.866245	0.955579	1.01 (0.86-1.20)	-0.134973	0.27315	0.629457	0.87 (0.51-1.49)	-0.0732835	0.276257	0.794959	0.93 (0.54-1.60)	TRUE	1.27e-75	14602.9	25.9592	0.0504798	19.7471	13	0.101698	0.0469257	0.0259004	0.0951039	NA	0.091
2	GCST90277239	Sterol ester (27:1/15:0) levels	Diabetic neuropathy	7	-0.426357	0.249006	0.147532	0.65 (0.40-1.06)	-0.23008	0.15843	0.146431	0.79 (0.58-1.08)	-0.175025	0.118806	0.1407	0.696586	0.84 (0.67-1.06)	-0.245752	0.256511	0.375029	0.78 (0.47-1.29)	-0.307547	0.241815	0.250505	0.74 (0.46-1.18)	TRUE	8.81e-33	6829.28	22.3464	0.0242578	9.62871	6	0.141184	0.0454351	0.0366943	0.270603	rs115686032	0.002
3	GCST90277240	Sterol ester (27:1/16:0) levels	Diabetic neuropathy	25	-0.0560371	0.116388	0.634735	0.95 (0.75-1.19)	-0.00177743	0.0801157	0.9823	1.00 (0.85-1.17)	0.031816	0.0524673	0.544251	0.925013	1.03 (0.93-1.14)	-0.0352502	0.119354	0.770272	0.97 (0.76-1.22)	-0.057907	0.136933	0.676144	0.94 (0.72-1.23)	TRUE	6.04e-211	41863	38.2758	0.132256	29.262	24	0.210425	0.014785	0.0169599	0.39235	NA	0.22
4	GCST90277241	Sterol ester (27:1/16:1) levels	Diabetic neuropathy	17	-0.115711	0.262845	0.66605	0.89 (0.53-1.49)	-0.243202	0.107508	0.023686	0.78 (0.64-0.97)	-0.12055	0.0800238	0.131957	0.687131	0.89 (0.76-1.04)	-0.322746	0.189817	0.108427	0.72 (0.50-1.05)	-0.315024	0.194595	0.125015	0.73 (0.50-1.07)	TRUE	2.98e-89	17300	25.0799	0.0592516	18.9874	16	0.269316	-0.000672088	0.0342994	0.984625	NA	0.265
5	GCST90277242	Sterol ester (27:1/17:0) levels	Diabetic neuropathy	16	-0.463238	0.261076	0.0977458	0.63 (0.38-1.05)	-0.00256609	0.116571	0.982437	1.00 (0.79-1.25)	0.0404192	0.0789045	0.608473	0.954671	1.04 (0.89-1.22)	-0.0402379	0.198562	0.842134	0.96 (0.65-1.42)	0.0383822	0.213003	0.859411	1.04 (0.68-1.58)	TRUE	3.9e-88	17379.7	26.3155	0.0595082	21.2269	15	0.129735	0.0694166	0.0340084	0.0605537	NA	0.12
6	GCST90277243	Sterol ester (27:1/17:1) levels	Diabetic neuropathy	10	0.189248	0.283654	0.52343	1.21 (0.69-2.11)	0.208453	0.151172	0.167922	1.23 (0.92-1.66)	0.161641	0.105186	0.124363	0.687131	1.18 (0.96-1.44)	0.210206	0.253825	0.428997	1.23 (0.75-2.03)	0.236109	0.260979	0.389197	1.27 (0.76-2.11)	TRUE	4.6e-49	9382.08	23.7407	0.0330272	13.4619	9	0.142796	-0.00363076	0.0327124	0.914358	NA	0.154
7	GCST90277244	Sterol ester (27:1/18:0) levels	Diabetic neuropathy	19	-0.285865	0.213355	0.197928	0.75 (0.49-1.14)	0.0372792	0.0990175	0.706552	1.04 (0.85-1.26)	-0.0204	0.0663985	0.758664	0.955579	0.98 (0.86-1.12)	-0.0284759	0.158486	0.859415	0.97 (0.71-1.33)	0.0138183	0.18383	0.940909	1.01 (0.71-1.45)	TRUE	7.95e-131	25657.7	32.3666	0.0854322	25.4915	18	0.111965	0.0339025	0.0253936	0.199454	NA	0.109
8	GCST90277245	Sterol ester (27:1/18:1) levels	Diabetic neuropathy	19	-0.00786014	0.178604	0.96541	0.99 (0.70-1.41)	-2.93e-05	0.0983472	0.999762	1.00 (0.82-1.21)	-0.00997871	0.0688156	0.884706	0.955579	0.99 (0.87-1.13)	-0.0178418	0.142882	0.90201	0.98 (0.74-1.30)	-0.00692225	0.163058	0.966605	0.99 (0.72-1.37)	TRUE	1.54e-119	23367.5	29.7295	0.0784042	25.571	18	0.10998	-0.000376062	0.0279405	0.989418	NA	0.112
9	GCST90277246	Sterol ester (27:1/18:2) levels	Diabetic neuropathy	18	-0.0660839	0.126252	0.607849	0.94 (0.73-1.20)	-0.0571805	0.0863967	0.508076	0.94 (0.80-1.12)	-0.0421122	0.0607563	0.488226	0.901497	0.96 (0.85-1.08)	-0.0738072	0.0993664	0.467757	0.93 (0.76-1.13)	-0.11753	0.148475	0.439511	0.89 (0.66-1.19)	TRUE	5e-153	29834.9	39.3863	0.0979786	20.402	17	0.254184	0.00474844	0.0210078	0.824039	NA	0.299
10	GCST90277247	Sterol ester (27:1/18:3) levels	Diabetic neuropathy	14	-0.408543	0.186235	0.0486838	0.66 (0.46-0.96)	0.0271619	0.109248	0.80365	1.03 (0.83-1.27)	0.0104327	0.0731489	0.886588	0.955579	1.01 (0.88-1.17)	0.236469	0.190136	0.235577	1.27 (0.87-1.84)	-0.213642	0.237888	0.385477	0.81 (0.51-1.29)	TRUE	1.26e-105	20417.7	35.7034	0.0691912	18.9209	13	0.125576	0.0654014	0.026615	0.0301866	NA	0.106
11	GCST90277248	Sterol ester (27:1/20:2) levels	Diabetic neuropathy	19	-0.278722	0.155284	0.0904677	0.76 (0.56-1.03)	0.00379443	0.0918348	0.967042	1.00 (0.84-1.20)	-0.00826263	0.0604075	0.891203	0.955579	0.99 (0.88-1.12)	1.43e-05	0.116941	0.999904	1.00 (0.80-1.26)	-0.037254	0.156457	0.814485	0.96 (0.71-1.31)	TRUE	6.46e-131	31155.7	31.63	0.101874	22.1323	18	0.226163	0.0416544	0.0218877	0.074103	NA	0.243
12	GCST90277249	Sterol ester (27:1/20:3) levels	Diabetic neuropathy	24	0.0225082	0.139747	0.873513	1.02 (0.78-1.35)	0.0445935	0.0860465	0.604284	1.05 (0.88-1.24)	0.0612656	0.0565382	0.278536	0.761896	1.06 (0.95-1.19)	0.058819	0.0980877	0.554597	1.06 (0.88-1.29)	0.218993	0.175925	0.225737	1.24 (0.88-1.76)	TRUE	1.72e-178	35389.8	34.3722	0.114139	31.3516	23	0.114397	0.00671635	0.02122	0.754599	NA	0.126
13	GCST90277250	Sterol ester (27:1/20:4) levels	Diabetic neuropathy	21	0.0704819	0.0548682	0.214385	1.07 (0.96-1.19)	0.0668995	0.0423658	0.114315	1.07 (0.98-1.16)	0.0376553	0.0354063	0.287546	0.761896	1.04 (0.97-1.11)	0.061978	0.0417979	0.153715	1.06 (0.98-1.15)	-0.0224383	0.118859	0.852167	0.98 (0.77-1.23)	TRUE	0	116652	119.539	0.298104	20.4543	20	0.429851	-0.0117806	0.0148159	0.43636	NA	0.427
14	GCST90277251	Sterol ester (27:1/20:5) levels	Diabetic neuropathy	17	0.119339	0.102649	0.26316	1.13 (0.92-1.38)	0.105961	0.0630859	0.0930291	1.11 (0.98-1.26)	0.0532958	0.0523784	0.308909	0.762412	1.05 (0.95-1.17)	0.10416	0.0639953	0.123133	1.11 (0.98-1.26)	-0.00812887	0.182796	0.96508	0.99 (0.69-1.42)	TRUE	5.79e-217	42683.5	59.8051	0.1345	19.3924	16	0.248839	-0.0130189	0.0166441	0.446275	NA	0.28
15	GCST90277252	Sterol ester (27:1/22:6) levels	Diabetic neuropathy	16	-0.0438558	0.193451	0.823932	0.96 (0.66-1.40)	-0.050837	0.104822	0.627687	0.95 (0.77-1.17)	-0.0723281	0.0694898	0.297948	0.761896	0.93 (0.81-1.07)	0.190716	0.139494	0.191704	1.21 (0.92-1.59)	-0.287636	0.212365	0.195649	0.75 (0.49-1.14)	TRUE	1.69e-113	21915	33.3844	0.0738904	16.582	15	0.344459	-0.00510914	0.0319561	0.87526	NA	0.248
16	GCST90277253	Ceramide (d40:1) levels	Diabetic neuropathy	18	0.100859	0.171535	0.564753	1.11 (0.79-1.55)	0.070977	0.089821	0.429408	1.07 (0.90-1.28)	-0.0200009	0.0627596	0.749961	0.955579	0.98 (0.87-1.11)	0.158224	0.104865	0.149702	1.17 (0.95-1.44)	0.214014	0.200216	0.300051	1.24 (0.84-1.83)	TRUE	1.78e-144	28307.7	37.4188	0.0934318	19.5275	17	0.299107	-0.0180929	0.0235692	0.453875	NA	0.271
17	GCST90277254	Ceramide (d40:2) levels	Diabetic neuropathy	14	-0.262289	0.240785	0.297411	0.77 (0.48-1.23)	0.099139	0.0921876	0.282193	1.10 (0.92-1.32)	0.0680531	0.0650777	0.29569	0.761896	1.07 (0.94-1.22)	0.0816537	0.122382	0.516312	1.09 (0.85-1.38)	0.049924	0.173586	0.778184	1.05 (0.75-1.48)	TRUE	4.04e-99	25873.2	32.8403	0.0860881	20.4561	13	0.0844062	0.0644482	0.0444182	0.172431	NA	0.103
18	GCST90277255	Ceramide (d42:1) levels	Diabetic neuropathy	16	0.00516903	0.199134	0.979658	1.01 (0.68-1.49)	0.139518	0.106325	0.189456	1.15 (0.93-1.42)	0.0643383	0.0698858	0.357249	0.783281	1.07 (0.93-1.22)	0.150631	0.127244	0.254915	1.16 (0.91-1.49)	0.37137	0.218082	0.109213	1.45 (0.95-2.22)	TRUE	4.35e-116	22650.8	34.4732	0.0761825	23.5983	15	0.0722373	0.0089622	0.0268771	0.743735	NA	0.081
19	GCST90277256	Ceramide (d42:2) levels	Diabetic neuropathy	23	0.0266688	0.177162	0.881781	1.03 (0.73-1.45)	0.0711682	0.0821816	0.386497	1.07 (0.91-1.26)	-0.0901939	0.0696937	0.195615	0.702876	0.91 (0.80-1.05)	0.109672	0.0956308	0.263775	1.12 (0.93-1.35)	0.133696	0.171945	0.445116	1.14 (0.82-1.60)	TRUE	2.33e-189	37761.4	38.1307	0.120864	34.9826	22	0.0389072	-0.0184684	0.0256876	0.480088	NA	0.039
20	GCST90277257	Cholesterol levels	Diabetic neuropathy	20	0.116827	0.202713	0.571537	1.12 (0.76-1.67)	-0.0427625	0.104931	0.683619	0.96 (0.78-1.18)	-0.0345639	0.0751538	0.645581	0.955579	0.97 (0.83-1.12)	-0.0598348	0.186219	0.75148	0.94 (0.65-1.36)	-0.0815384	0.199852	0.687839	0.92 (0.62-1.36)	TRUE	1.79e-98	19087.9	23.3518	0.0649773	20.171	19	0.384355	-0.0215408	0.0266137	0.428863	NA	0.398
21	GCST90277258	Diacylglycerol (16:0_18:1) levels	Diabetic neuropathy	10	-0.171297	0.203229	0.423781	0.84 (0.57-1.25)	-0.0107021	0.126946	0.932815	0.99 (0.77-1.27)	-0.0590239	0.0925152	0.523479	0.918655	0.94 (0.79-1.13)	0.0156863	0.182066	0.933228	1.02 (0.71-1.45)	0.0369986	0.188893	0.849063	1.04 (0.72-1.50)	TRUE	2.31e-57	12094.8	26.6619	0.0421748	5.9056	9	0.749328	0.0175342	0.0282599	0.552215	NA	0.774
22	GCST90277259	Diacylglycerol (16:0_18:2) levels	Diabetic neuropathy	19	0.0679416	0.165497	0.686545	1.07 (0.77-1.48)	0.0273693	0.0994358	0.783128	1.03 (0.85-1.25)	0.0157604	0.0664015	0.812385	0.955579	1.02 (0.89-1.16)	0.0317076	0.155707	0.840922	1.03 (0.76-1.40)	0.0525616	0.189465	0.784618	1.05 (0.73-1.53)	TRUE	1.97e-106	24368.9	26.188	0.0814905	24.0734	18	0.152638	-0.00893162	0.0249176	0.724422	rs78504564	0.002
23	GCST90277260	Diacylglycerol (16:1_18:1) levels	Diabetic neuropathy	12	0.00865238	0.25464	0.973563	1.01 (0.61-1.66)	-0.0542719	0.122512	0.657771	0.95 (0.74-1.20)	-0.0204936	0.0866163	0.812966	0.955579	0.98 (0.83-1.16)	-0.0455298	0.185923	0.811053	0.96 (0.66-1.38)	-0.100608	0.211451	0.643529	0.90 (0.60-1.37)	TRUE	8.48e-66	14407.6	25.9186	0.0498384	14.5332	11	0.204882	-0.00515707	0.0411	0.902633	NA	0.225
24	GCST90277261	Diacylglycerol (18:1_18:1) levels	Diabetic neuropathy	19	0.121687	0.158971	0.45449	1.13 (0.83-1.54)	-0.0212411	0.0937254	0.820711	0.98 (0.81-1.18)	-0.0490608	0.0665088	0.460722	0.896404	0.95 (0.84-1.08)	0.0302938	0.130453	0.818987	1.03 (0.80-1.33)	0.138798	0.152285	0.374109	1.15 (0.85-1.55)	TRUE	6.06e-128	25474.5	30.9582	0.0848738	10.5915	18	0.910882	-0.0266962	0.0225751	0.253263	NA	0.927
25	GCST90277262	Diacylglycerol (18:1_18:2) levels	Diabetic neuropathy	24	0.0279587	0.144237	0.84808	1.03 (0.78-1.36)	-0.0872162	0.0773091	0.259257	0.92 (0.79-1.07)	-0.130656	0.0577807	0.0237445	0.497434	0.88 (0.78-0.98)	-0.0599431	0.108816	0.587037	0.94 (0.76-1.17)	-0.110933	0.139015	0.433037	0.89 (0.68-1.18)	TRUE	1.49e-164	34721.7	31.1582	0.112226	13.4948	23	0.940432	-0.023274	0.0193918	0.242829	NA	0.947
26	GCST90277263	Diacylglycerol (18:1_18:3) levels	Diabetic neuropathy	15	0.023174	0.208226	0.913084	1.02 (0.68-1.54)	0.0156075	0.108077	0.885176	1.02 (0.82-1.26)	0.00275834	0.0815972	0.973033	0.9785	1.00 (0.85-1.18)	0.0361605	0.161417	0.825978	1.04 (0.76-1.42)	0.0490165	0.187916	0.798011	1.05 (0.73-1.52)	TRUE	9.7e-80	16360.3	24.7217	0.0562138	8.80233	14	0.843501	-0.00302735	0.0284074	0.916758	NA	0.857
27	GCST90277264	Phosphatidylcholine (16:0_0:0) levels	Diabetic neuropathy	15	-0.207225	0.226358	0.376611	0.81 (0.52-1.27)	0.107318	0.126161	0.394971	1.11 (0.87-1.43)	0.0135165	0.0828663	0.87043	0.955579	1.01 (0.86-1.19)	0.276117	0.226454	0.242872	1.32 (0.85-2.05)	0.266129	0.245933	0.297487	1.30 (0.81-2.11)	TRUE	4.72e-79	15349.7	25.401	0.0529251	22.6918	14	0.0654729	0.0314907	0.0286287	0.291297	NA	0.058
28	GCST90277265	Phosphatidylcholine (18:0_0:0) levels	Diabetic neuropathy	18	0.101279	0.164698	0.547243	1.11 (0.80-1.53)	0.116879	0.109588	0.286185	1.12 (0.91-1.39)	0.139476	0.0788789	0.077023	0.574463	1.15 (0.98-1.34)	-0.0290369	0.196332	0.884164	0.97 (0.66-1.43)	-0.060447	0.199634	0.765725	0.94 (0.64-1.39)	TRUE	2.4e-88	16906.7	23.1748	0.0579824	11.4112	17	0.834408	0.00596537	0.0225797	0.795005	NA	0.834
29	GCST90277266	Phosphatidylcholine (18:1_0:0) levels	Diabetic neuropathy	11	-0.124298	0.505152	0.811155	0.88 (0.33-2.38)	0.0887717	0.137352	0.518079	1.09 (0.83-1.43)	0.144088	0.0986161	0.143987	0.696586	1.15 (0.95-1.40)	0.0578203	0.219693	0.79775	1.06 (0.69-1.63)	0.0547447	0.244577	0.827393	1.06 (0.65-1.71)	TRUE	1.87e-56	10720	24.578	0.0375605	11.0564	10	0.353138	0.026519	0.0487692	0.599811	NA	0.385
30	GCST90277267	Phosphatidylcholine (18:2_0:0) levels	Diabetic neuropathy	13	-0.369134	0.274907	0.206401	0.69 (0.40-1.18)	-0.050308	0.131588	0.702228	0.95 (0.73-1.23)	-0.00618067	0.0875115	0.943695	0.971901	0.99 (0.84-1.18)	-0.26886	0.239766	0.284081	0.76 (0.48-1.22)	-0.109408	0.260699	0.682141	0.90 (0.54-1.49)	TRUE	7.1e-74	14206.8	27.2475	0.049178	17.7453	12	0.123646	0.0462614	0.0325301	0.182725	NA	0.118
31	GCST90277268	Phosphatidylcholine (20:4_0:0) levels	Diabetic neuropathy	13	0.136796	0.0898842	0.156246	1.15 (0.96-1.37)	0.0915222	0.0494734	0.0643241	1.10 (0.99-1.21)	0.102706	0.044145	0.0199888	0.497434	1.11 (1.02-1.21)	0.0954689	0.0518328	0.0903326	1.10 (0.99-1.22)	0.161048	0.147395	0.29601	1.17 (0.88-1.57)	TRUE	8.4e-279	64163.9	101.267	0.18937	18.2083	12	0.109509	-0.0109363	0.022505	0.636538	NA	0.272
32	GCST90277269	Phosphatidylethanolamine (18:0_0:0) levels	Diabetic neuropathy	13	0.398284	0.239444	0.124437	1.49 (0.93-2.38)	0.0937888	0.109262	0.39068	1.10 (0.89-1.36)	0.103532	0.0807287	0.199678	0.702876	1.11 (0.95-1.30)	0.345884	0.211272	0.127536	1.41 (0.93-2.14)	-0.124281	0.210595	0.566045	0.88 (0.58-1.33)	TRUE	1.99e-74	16208.3	26.9399	0.0557205	12.7291	12	0.389033	-0.0402298	0.0307646	0.217657	NA	0.383
33	GCST90277270	Phosphatidylethanolamine (18:1_0:0) levels	Diabetic neuropathy	8	-0.097398	0.262323	0.723179	0.91 (0.54-1.52)	0.0402955	0.130265	0.757068	1.04 (0.81-1.34)	-0.0186641	0.0996435	0.851418	0.955579	0.98 (0.81-1.19)	0.107847	0.213691	0.629276	1.11 (0.73-1.69)	0.125492	0.212305	0.573039	1.13 (0.75-1.72)	TRUE	5.55e-42	10565.7	24.0496	0.03704	5.10967	7	0.646582	0.0116116	0.0357876	0.756604	NA	0.649
34	GCST90277271	Phosphatidylethanolamine (18:2_0:0) levels	Diabetic neuropathy	17	-0.210343	0.105923	0.0656459	0.81 (0.66-1.00)	-0.142042	0.0688572	0.0391276	0.87 (0.76-0.99)	-0.108532	0.0545993	0.0468348	0.505216	0.90 (0.81-1.00)	-0.140039	0.0713415	0.0672799	0.87 (0.76-1.00)	-0.131295	0.138555	0.357427	0.88 (0.67-1.15)	TRUE	1.16e-184	37666.5	50.7163	0.120597	19.318	16	0.252519	0.0204356	0.0176095	0.263988	NA	0.331
35	GCST90277272	Phosphatidylcholine (14:0_16:0) levels	Diabetic neuropathy	8	0.233121	0.366623	0.548339	1.26 (0.62-2.59)	0.210755	0.142576	0.139354	1.23 (0.93-1.63)	0.229452	0.108348	0.0341976	0.497434	1.26 (1.02-1.56)	0.31532	0.239771	0.229921	1.37 (0.86-2.19)	0.340882	0.24297	0.203388	1.41 (0.87-2.26)	TRUE	1.33e-37	9091.86	22.0949	0.0320382	6.57959	7	0.473923	-0.000491861	0.0467375	0.991944	NA	0.527
36	GCST90277273	Phosphatidylcholine (14:0_18:1) levels	Diabetic neuropathy	11	0.118182	0.173275	0.512376	1.13 (0.80-1.58)	0.145649	0.119597	0.223288	1.16 (0.92-1.46)	0.0432764	0.0897042	0.629497	0.955579	1.04 (0.88-1.24)	0.132239	0.17588	0.469455	1.14 (0.81-1.61)	0.135857	0.18983	0.490565	1.15 (0.79-1.66)	TRUE	1.1e-62	11883.6	26.7319	0.0414688	7.06727	10	0.719079	-0.0106329	0.0210438	0.625507	NA	0.748
37	GCST90277274	Phosphatidylcholine (14:0_18:2) levels	Diabetic neuropathy	12	-0.12337	0.171452	0.488272	0.88 (0.63-1.24)	-0.0363962	0.108921	0.738264	0.96 (0.78-1.19)	-0.0544996	0.0769184	0.478611	0.901497	0.95 (0.81-1.10)	0.0559482	0.182145	0.764456	1.06 (0.74-1.51)	0.00950975	0.189669	0.960911	1.01 (0.70-1.46)	TRUE	5.02e-88	17409	34.3532	0.0596027	9.84988	11	0.543939	0.0101258	0.0225289	0.662686	NA	0.506
38	GCST90277275	Phosphatidylcholine (15:0_18:1) levels	Diabetic neuropathy	10	0.332964	0.3049	0.306607	1.40 (0.77-2.54)	0.0180611	0.129492	0.889074	1.02 (0.79-1.31)	0.0721505	0.0976315	0.459902	0.896404	1.07 (0.89-1.30)	0.0613907	0.203246	0.769477	1.06 (0.71-1.58)	0.0299354	0.201921	0.885412	1.03 (0.69-1.53)	TRUE	1.37e-52	10771.4	24.4924	0.037734	5.64773	9	0.774592	-0.0302994	0.033556	0.392928	NA	0.79
39	GCST90277276	Phosphatidylcholine (15:0_18:2) levels	Diabetic neuropathy	25	-0.0610242	0.114425	0.598934	0.94 (0.75-1.18)	-0.131741	0.0750911	0.0793583	0.88 (0.76-1.02)	-0.105839	0.0504087	0.0357631	0.497434	0.90 (0.81-0.99)	-0.136301	0.0812051	0.10623	0.87 (0.74-1.02)	-0.0297285	0.147619	0.842093	0.97 (0.73-1.30)	TRUE	9.45e-211	45281	38.3301	0.141527	27.6165	24	0.276545	-0.00779657	0.0174567	0.659324	NA	0.295
40	GCST90277277	Phosphatidylcholine (16:0_16:0) levels	Diabetic neuropathy	18	0.343024	0.194322	0.0965997	1.41 (0.96-2.06)	-0.0988543	0.100576	0.325665	0.91 (0.74-1.10)	-0.0170835	0.0700852	0.807422	0.955579	0.98 (0.86-1.13)	-0.128951	0.186221	0.497998	0.88 (0.61-1.27)	-0.175613	0.188914	0.365595	0.84 (0.58-1.21)	TRUE	1.43e-117	22615.8	30.4804	0.0760737	15.1696	17	0.583269	-0.0493115	0.0248187	0.0643371	NA	0.574
41	GCST90277278	Phosphatidylcholine (16:0_16:1) levels	Diabetic neuropathy	11	-0.34562	0.274714	0.240011	0.71 (0.41-1.21)	-0.0655913	0.135316	0.62787	0.94 (0.72-1.22)	-0.198319	0.100286	0.0479814	0.505216	0.82 (0.67-1.00)	-0.0303896	0.215573	0.890692	0.97 (0.64-1.48)	-0.0224563	0.219702	0.920608	0.98 (0.64-1.50)	TRUE	1.12e-53	10171.2	23.353	0.0357063	8.61165	10	0.569312	0.0182147	0.0316256	0.578766	NA	0.613
42	GCST90277279	Phosphatidylcholine (16:0_17:1) levels	Diabetic neuropathy	8	-0.0643349	0.280748	0.826359	0.94 (0.54-1.63)	-0.203381	0.160144	0.204087	0.82 (0.60-1.12)	-0.0509355	0.116517	0.662002	0.955579	0.95 (0.76-1.19)	-0.305563	0.260849	0.279757	0.74 (0.44-1.23)	-0.296592	0.25081	0.275597	0.74 (0.45-1.22)	TRUE	6.72e-37	6988.09	22.0048	0.0248079	9.79699	7	0.200372	0.00192212	0.0341464	0.956938	rs7177289	0.022
43	GCST90277280	Phosphatidylcholine (16:0_18:0) levels	Diabetic neuropathy	19	0.0740762	0.236215	0.757643	1.08 (0.68-1.71)	-0.0381554	0.106207	0.719405	0.96 (0.78-1.19)	-0.00406167	0.0725557	0.955358	0.971901	1.00 (0.86-1.15)	-0.200202	0.197803	0.32489	0.82 (0.56-1.21)	-0.0904854	0.241924	0.712756	0.91 (0.57-1.47)	TRUE	1.13e-102	20097.8	25.7759	0.0681809	25.4605	18	0.11275	-0.0100377	0.0281364	0.725666	NA	0.104
44	GCST90277281	Phosphatidylcholine (16:0_18:1) levels	Diabetic neuropathy	9	1.18308	0.455166	0.0354653	3.26 (1.34-7.97)	-0.0851692	0.149219	0.568157	0.92 (0.69-1.23)	0.0139195	0.107375	0.896856	0.955579	1.01 (0.82-1.25)	-0.125642	0.234184	0.606199	0.88 (0.56-1.40)	-0.153918	0.25114	0.556975	0.86 (0.52-1.40)	TRUE	1.57e-48	9125.72	25.7178	0.0321537	10.4761	8	0.233183	-0.129015	0.0488092	0.0332665	NA	0.268
45	GCST90277282	Phosphatidylcholine (16:0_18:2) levels	Diabetic neuropathy	21	0.00745945	0.114123	0.948568	1.01 (0.81-1.26)	-0.15009	0.0764897	0.0497367	0.86 (0.74-1.00)	-0.0948011	0.0514453	0.0653648	0.557157	0.91 (0.82-1.01)	-0.137636	0.0772576	0.0900196	0.87 (0.75-1.01)	-0.0778442	0.116273	0.510834	0.93 (0.74-1.16)	TRUE	2.12e-225	44247.2	48.5205	0.138744	14.0233	20	0.829313	-0.0191426	0.0190695	0.328072	NA	0.841
46	GCST90277283	Phosphatidylcholine (16:0_18:3) levels	Diabetic neuropathy	13	-0.248677	0.227669	0.298058	0.78 (0.50-1.22)	-0.167511	0.121065	0.166467	0.85 (0.67-1.07)	-0.185481	0.0887417	0.0366066	0.497434	0.83 (0.70-0.99)	-0.196931	0.196097	0.335078	0.82 (0.56-1.21)	-0.225342	0.207834	0.299562	0.80 (0.53-1.20)	TRUE	1.3e-72	13867.1	26.6191	0.0480584	10.2175	12	0.596888	0.00951744	0.0315755	0.768717	NA	0.619
47	GCST90277284	Phosphatidylcholine (16:0_20:1) levels	Diabetic neuropathy	9	-0.83553	0.531947	0.160244	0.43 (0.15-1.23)	-0.136693	0.142231	0.33652	0.87 (0.66-1.15)	-0.0730868	0.105771	0.489571	0.901497	0.93 (0.76-1.14)	-0.343178	0.274184	0.24606	0.71 (0.41-1.21)	-0.305509	0.288907	0.321182	0.74 (0.42-1.30)	TRUE	2.75e-47	9289.52	25.1047	0.032712	11.4497	8	0.177498	0.0771594	0.0524862	0.185	NA	0.198
48	GCST90277285	Phosphatidylcholine (16:0_20:2) levels	Diabetic neuropathy	23	-0.267658	0.111809	0.0260859	0.77 (0.61-0.95)	-0.178906	0.0880723	0.0422187	0.84 (0.70-0.99)	-0.200652	0.0563269	0.000367653	0.0329049	0.82 (0.73-0.91)	-0.186506	0.100261	0.0762793	0.83 (0.68-1.01)	-0.258237	0.145295	0.0893433	0.77 (0.58-1.03)	TRUE	1.53e-169	33683.1	34.3111	0.109236	17.961	22	0.708296	0.0122374	0.0176395	0.495441	NA	0.779
49	GCST90277286	Phosphatidylcholine (16:0_20:3) levels	Diabetic neuropathy	8	-0.141227	0.214519	0.53475	0.87 (0.57-1.32)	-0.138529	0.119343	0.245737	0.87 (0.69-1.10)	-0.168294	0.0878682	0.0554536	0.522431	0.85 (0.71-1.00)	-0.119686	0.141165	0.424565	0.89 (0.67-1.17)	-0.123644	0.189911	0.535787	0.88 (0.61-1.28)	TRUE	2.41e-73	13876.6	43.5616	0.0480897	7.05022	7	0.42367	-0.00456603	0.0324375	0.892663	rs968567	0.02
50	GCST90277287	Phosphatidylcholine (16:0_20:4) levels	Diabetic neuropathy	15	0.107664	0.0699569	0.147783	1.11 (0.97-1.28)	0.0812836	0.0443726	0.0669746	1.08 (0.99-1.18)	0.0434478	0.0406088	0.28466	0.761896	1.04 (0.96-1.13)	0.074118	0.0458427	0.128226	1.08 (0.98-1.18)	0.0112955	0.124079	0.928755	1.01 (0.79-1.29)	TRUE	0	79271.1	123.012	0.223971	18.7202	14	0.175917	-0.0222337	0.018202	0.243586	NA	0.28
51	GCST90277288	Phosphatidylcholine (16:0_20:5) levels	Diabetic neuropathy	12	0.117305	0.105457	0.292017	1.12 (0.91-1.38)	0.111148	0.0670871	0.0975673	1.12 (0.98-1.27)	0.0731823	0.0599909	0.222506	0.702876	1.08 (0.96-1.21)	0.125981	0.0778897	0.134077	1.13 (0.97-1.32)	-0.0720037	0.170957	0.681736	0.93 (0.67-1.30)	TRUE	6.08e-164	31335.6	64.0843	0.102403	6.13903	11	0.863929	-0.00957078	0.0188134	0.621982	NA	0.731
52	GCST90277289	Phosphatidylcholine (16:0_22:4) levels	Diabetic neuropathy	18	0.14149	0.131038	0.296256	1.15 (0.89-1.49)	0.145966	0.0847349	0.0849579	1.16 (0.98-1.37)	0.063396	0.0605874	0.295397	0.761896	1.07 (0.95-1.20)	0.160396	0.0861642	0.0800538	1.17 (0.99-1.39)	-0.0701747	0.156329	0.65918	0.93 (0.69-1.27)	TRUE	2.27e-150	30368.8	38.7298	0.0995575	15.2605	17	0.576727	-0.0131909	0.0196257	0.511094	NA	0.521
53	GCST90277290	Phosphatidylcholine (16:0_22:5) levels	Diabetic neuropathy	17	0.160431	0.0877174	0.0873574	1.17 (0.99-1.39)	0.117598	0.0636166	0.0645247	1.12 (0.99-1.27)	0.115565	0.0510385	0.0235572	0.497434	1.12 (1.02-1.24)	0.110965	0.0602513	0.0841339	1.12 (0.99-1.26)	0.0595349	0.137488	0.670782	1.06 (0.81-1.39)	TRUE	8.03e-229	45154.7	62.7164	0.141188	16.0571	16	0.448985	-0.0107079	0.0168409	0.53447	NA	0.554
54	GCST90277291	Phosphatidylcholine (16:0_22:6) levels	Diabetic neuropathy	13	-0.341373	0.183006	0.0890068	0.71 (0.50-1.02)	0.0595863	0.124945	0.633433	1.06 (0.83-1.36)	0.0225457	0.0846346	0.78994	0.955579	1.02 (0.87-1.21)	0.202154	0.247254	0.429523	1.22 (0.75-1.99)	0.163598	0.23807	0.50503	1.18 (0.74-1.88)	TRUE	3.22e-71	13648.9	26.2063	0.0473379	15.9132	12	0.195242	0.0533938	0.0238066	0.0464715	NA	0.183
55	GCST90277292	Phosphatidylcholine (16:1_18:0) levels	Diabetic neuropathy	11	-0.0536681	0.216872	0.810102	0.95 (0.62-1.45)	-0.0640724	0.127007	0.613924	0.94 (0.73-1.20)	-0.112166	0.0937829	0.231691	0.702876	0.89 (0.74-1.07)	-0.0158134	0.191401	0.935784	0.98 (0.68-1.43)	-0.0158134	0.199606	0.938418	0.98 (0.67-1.46)	TRUE	3.94e-58	11884.8	24.6846	0.0414728	5.93363	10	0.820808	-0.00830685	0.0277682	0.771618	NA	0.836
56	GCST90277293	Phosphatidylcholine (16:1_18:1) levels	Diabetic neuropathy	18	-0.0863067	0.204165	0.678118	0.92 (0.61-1.37)	-0.297485	0.0998039	0.00287595	0.74 (0.61-0.90)	-0.267136	0.0689531	0.000106989	0.019151	0.77 (0.67-0.88)	-0.283289	0.146154	0.0693772	0.75 (0.57-1.00)	-0.278847	0.178223	0.136101	0.76 (0.53-1.07)	TRUE	1.53e-117	23256.8	31.2533	0.0780617	19.5135	17	0.299866	-0.0256378	0.0269732	0.356001	NA	0.354
57	GCST90277294	Phosphatidylcholine (16:1_18:2) levels	Diabetic neuropathy	18	-0.182665	0.100532	0.087999	0.83 (0.68-1.01)	-0.135115	0.0694781	0.0518096	0.87 (0.76-1.00)	-0.116313	0.052803	0.0276111	0.497434	0.89 (0.80-0.99)	-0.129953	0.0771163	0.110227	0.88 (0.75-1.02)	-0.0918227	0.151257	0.551831	0.91 (0.68-1.23)	TRUE	6.34e-213	41844.2	54.4768	0.132205	14.1731	17	0.654816	0.0120089	0.0154833	0.449295	NA	0.707
58	GCST90277295	Phosphatidylcholine (16:1_20:4) levels	Diabetic neuropathy	13	0.310427	0.137211	0.0449027	1.36 (1.04-1.78)	0.138042	0.0807841	0.0874913	1.15 (0.98-1.34)	0.0486241	0.0606784	0.422934	0.870175	1.05 (0.93-1.18)	0.145882	0.0730658	0.0690684	1.16 (1.00-1.34)	0.123192	0.162921	0.46415	1.13 (0.82-1.56)	TRUE	5.63e-122	30350.1	43.7844	0.0995023	19.2786	12	0.0820221	-0.0486999	0.0222675	0.0512325	NA	0.114
59	GCST90277296	Phosphatidylcholine (17:0_18:1) levels	Diabetic neuropathy	13	-0.188645	0.181785	0.321665	0.83 (0.58-1.18)	0.0709071	0.122821	0.563724	1.07 (0.84-1.37)	0.043657	0.0863951	0.613336	0.954671	1.04 (0.88-1.24)	0.0574557	0.218898	0.797406	1.06 (0.69-1.63)	0.10359	0.238968	0.672351	1.11 (0.69-1.77)	TRUE	1.22e-67	13117.3	24.8832	0.0455783	15.3777	12	0.221426	0.0378588	0.0254363	0.164749	NA	0.223
60	GCST90277297	Phosphatidylcholine (17:0_18:2) levels	Diabetic neuropathy	18	-0.219011	0.15287	0.171204	0.80 (0.60-1.08)	-0.13692	0.0879712	0.119609	0.87 (0.73-1.04)	-0.0455299	0.0637984	0.475442	0.901497	0.96 (0.84-1.08)	-0.147993	0.0959613	0.14143	0.86 (0.71-1.04)	0.000459502	0.159421	0.997734	1.00 (0.73-1.37)	TRUE	4.99e-143	27666.8	36.9522	0.0915099	15.5268	17	0.55759	0.0253111	0.0202687	0.229711	NA	0.501
61	GCST90277298	Phosphatidylcholine (17:0_20:4) levels	Diabetic neuropathy	25	0.099467	0.0650089	0.139642	1.10 (0.97-1.25)	0.0891048	0.0488515	0.068153	1.09 (0.99-1.20)	0.0460856	0.0404036	0.254024	0.745415	1.05 (0.97-1.13)	0.089091	0.0536547	0.109835	1.09 (0.98-1.21)	0.069913	0.137267	0.615179	1.07 (0.82-1.40)	TRUE	0	79744.7	70.2019	0.225008	25.5948	24	0.374038	-0.0131826	0.0123363	0.296337	NA	0.377
62	GCST90277299	Phosphatidylcholine (18:0_18:1) levels	Diabetic neuropathy	17	-0.301688	0.208979	0.169405	0.74 (0.49-1.11)	-0.00675777	0.114704	0.95302	0.99 (0.79-1.24)	0.0772577	0.081142	0.341031	0.783281	1.08 (0.92-1.27)	-0.0775818	0.209655	0.716201	0.93 (0.61-1.40)	-0.0775818	0.225324	0.735096	0.93 (0.59-1.44)	TRUE	1.23e-84	16412.5	23.8651	0.056383	20.8533	16	0.184219	0.0514643	0.0259193	0.0656765	rs16916055	0.015
63	GCST90277300	Phosphatidylcholine (18:0_18:2) levels	Diabetic neuropathy	21	-0.0157279	0.148127	0.916554	0.98 (0.74-1.32)	-0.101551	0.0810569	0.210264	0.90 (0.77-1.06)	-0.0144154	0.0587384	0.806134	0.955579	0.99 (0.88-1.11)	-0.156743	0.103359	0.145042	0.85 (0.70-1.05)	0.0758736	0.167209	0.654883	1.08 (0.78-1.50)	TRUE	1.31e-168	32676.9	36.7298	0.10632	14.9551	20	0.778969	0.000199291	0.0206482	0.9924	NA	0.714
64	GCST90277301	Phosphatidylcholine (18:0_18:3) levels	Diabetic neuropathy	12	-0.136946	0.211285	0.531483	0.87 (0.58-1.32)	-0.0352343	0.123413	0.775262	0.97 (0.76-1.23)	0.0125985	0.0909153	0.889787	0.955579	1.01 (0.85-1.21)	-0.0520112	0.184505	0.783257	0.95 (0.66-1.36)	-0.037653	0.206958	0.858943	0.96 (0.64-1.44)	TRUE	2.23e-59	11874	23.1822	0.0414367	7.92959	11	0.719597	0.0200065	0.0255156	0.451162	NA	0.722
65	GCST90277302	Phosphatidylcholine (18:0_20:2) levels	Diabetic neuropathy	8	-0.313575	0.1589	0.0958959	0.73 (0.54-1.00)	-0.1184	0.0896374	0.186542	0.89 (0.75-1.06)	-0.0293143	0.074315	0.693242	0.955579	0.97 (0.84-1.12)	-0.145891	0.0928199	0.160001	0.86 (0.72-1.04)	0.076529	0.205104	0.720099	1.08 (0.72-1.61)	TRUE	1.04e-84	19697.3	49.503	0.0669133	7.90455	7	0.341086	0.0466335	0.0230413	0.0894146	NA	0.306
66	GCST90277303	Phosphatidylcholine (18:0_20:3) levels	Diabetic neuropathy	15	-0.281986	0.19634	0.174568	0.75 (0.51-1.11)	-0.0443319	0.104028	0.669995	0.96 (0.78-1.17)	-0.0586558	0.0720369	0.415504	0.864828	0.94 (0.82-1.09)	-0.0921319	0.131272	0.494281	0.91 (0.71-1.18)	-0.159711	0.164733	0.348741	0.85 (0.62-1.18)	TRUE	7.32e-113	21561.3	35.0601	0.0727847	10.9987	14	0.686139	0.0347554	0.0284242	0.243133	rs4808779	0.003
67	GCST90277304	Phosphatidylcholine (18:0_20:4) levels	Diabetic neuropathy	21	0.0879712	0.0501006	0.0952154	1.09 (0.99-1.20)	0.072117	0.0415909	0.0829246	1.07 (0.99-1.17)	0.047937	0.0349855	0.170625	0.702876	1.05 (0.98-1.12)	0.0667659	0.0394619	0.106186	1.07 (0.99-1.16)	-0.0463469	0.116496	0.694962	0.95 (0.76-1.20)	TRUE	0	119737	123.637	0.303593	12.8419	20	0.884063	-0.01207	0.0108121	0.278197	NA	0.82
68	GCST90277305	Phosphatidylcholine (18:0_20:5) levels	Diabetic neuropathy	14	0.138108	0.0892115	0.147556	1.15 (0.96-1.37)	0.102765	0.0627855	0.101679	1.11 (0.98-1.25)	0.0714453	0.0534462	0.181297	0.702876	1.07 (0.97-1.19)	0.109341	0.0636264	0.109415	1.12 (0.98-1.26)	0.0241518	0.144525	0.869853	1.02 (0.77-1.36)	TRUE	7.32e-205	40094.5	68.731	0.127381	10.6318	13	0.641633	-0.0161939	0.0173518	0.369081	NA	0.582
69	GCST90277306	Phosphatidylcholine (18:0_22:5) levels	Diabetic neuropathy	18	0.0193332	0.142335	0.893651	1.02 (0.77-1.35)	0.15226	0.0856167	0.07534	1.16 (0.98-1.38)	0.0589645	0.0611016	0.334532	0.783281	1.06 (0.94-1.20)	0.135926	0.0935527	0.164453	1.15 (0.95-1.38)	-0.00120577	0.16553	0.994273	1.00 (0.72-1.38)	TRUE	6.13e-147	30188.1	38.1081	0.0990238	20.9815	17	0.227117	0.00641106	0.0200712	0.753544	NA	0.22
70	GCST90277307	Phosphatidylcholine (18:0_22:6) levels	Diabetic neuropathy	13	-0.184206	0.339919	0.598685	0.83 (0.43-1.62)	-0.0170754	0.125917	0.892131	0.98 (0.77-1.26)	-0.0522673	0.0834256	0.530977	0.922767	0.95 (0.81-1.12)	0.237596	0.165454	0.176547	1.27 (0.92-1.75)	-0.143066	0.29255	0.633635	0.87 (0.49-1.54)	TRUE	3.76e-79	15684.4	29.2686	0.0540168	20.8588	12	0.052487	0.0174328	0.0423116	0.688247	NA	0.04
71	GCST90277308	Phosphatidylcholine (18:1_18:1) levels	Diabetic neuropathy	14	-0.308077	0.194857	0.139853	0.73 (0.50-1.08)	-0.144358	0.101617	0.155429	0.87 (0.71-1.06)	-0.0685703	0.0747268	0.358821	0.783281	0.93 (0.81-1.08)	-0.189767	0.124775	0.152235	0.83 (0.65-1.06)	-0.12454	0.179016	0.49887	0.88 (0.62-1.25)	TRUE	3.4e-103	19637.1	34.4741	0.0667224	10.0731	13	0.687949	0.0348573	0.0261908	0.207957	NA	0.651
72	GCST90277309	Phosphatidylcholine (18:1_18:2) levels	Diabetic neuropathy	15	-0.134736	0.130317	0.320029	0.87 (0.68-1.13)	-0.129482	0.0696924	0.0631833	0.88 (0.77-1.01)	-0.103616	0.0547461	0.0584013	0.522692	0.90 (0.81-1.00)	-0.112833	0.0642738	0.10102	0.89 (0.79-1.01)	-0.0144488	0.155987	0.927512	0.99 (0.73-1.34)	TRUE	6.29e-199	39253.1	62.3796	0.125042	22.0746	14	0.0770947	0.00603366	0.0211726	0.780153	NA	0.158
73	GCST90277310	Phosphatidylcholine (18:1_18:3) levels	Diabetic neuropathy	7	-0.390443	0.236315	0.1594	0.68 (0.43-1.08)	-0.144509	0.161	0.369415	0.87 (0.63-1.19)	-0.210498	0.118665	0.0760822	0.574463	0.81 (0.64-1.02)	-0.0499268	0.222954	0.83024	0.95 (0.61-1.47)	-0.00956267	0.243618	0.969962	0.99 (0.61-1.60)	TRUE	3.41e-33	6958.12	22.4438	0.0247042	6.70197	6	0.34929	0.0289082	0.0319778	0.407435	NA	0.371
74	GCST90277311	Phosphatidylcholine (18:1_20:2) levels	Diabetic neuropathy	17	-0.167269	0.0931716	0.0927797	0.85 (0.70-1.02)	-0.0974774	0.05896	0.0982739	0.91 (0.81-1.02)	-0.0364372	0.0480956	0.448691	0.896404	0.96 (0.88-1.06)	-0.0988846	0.0615831	0.127891	0.91 (0.80-1.02)	-0.0392221	0.133709	0.773033	0.96 (0.74-1.25)	TRUE	4.54e-218	52599.2	58.5048	0.160724	18.2968	16	0.306805	0.033608	0.020377	0.119863	NA	0.302
75	GCST90277312	Phosphatidylcholine (18:1_20:3) levels	Diabetic neuropathy	19	-0.00444225	0.197829	0.982346	1.00 (0.68-1.47)	-0.0319079	0.105089	0.761411	0.97 (0.79-1.19)	0.0159357	0.0680588	0.814872	0.955579	1.02 (0.89-1.16)	-0.0402006	0.171175	0.816976	0.96 (0.69-1.34)	0.0276106	0.208296	0.896017	1.03 (0.68-1.55)	TRUE	7.93e-124	24150.3	30.6574	0.0808185	23.2909	18	0.179656	0.00269053	0.02391	0.911723	NA	0.167
76	GCST90277313	Phosphatidylcholine (18:1_20:4) levels	Diabetic neuropathy	19	0.101694	0.0710307	0.170362	1.11 (0.96-1.27)	0.0923831	0.0523506	0.0776142	1.10 (0.99-1.22)	0.0463932	0.0435609	0.286866	0.761896	1.05 (0.96-1.14)	0.0944485	0.0564664	0.111687	1.10 (0.98-1.23)	-0.0176257	0.138352	0.900038	0.98 (0.75-1.29)	TRUE	0	66354.5	79.7183	0.194577	19.0696	18	0.387549	-0.0136051	0.0135554	0.329614	NA	0.355
77	GCST90277314	Phosphatidylcholine (18:2_18:2) levels	Diabetic neuropathy	17	-0.396178	0.141979	0.0137232	0.67 (0.51-0.89)	-0.13642	0.0948344	0.15029	0.87 (0.72-1.05)	-0.109064	0.0670262	0.103699	0.662931	0.90 (0.79-1.02)	-0.176181	0.111387	0.133281	0.84 (0.67-1.04)	-0.0580737	0.163979	0.727849	0.94 (0.68-1.30)	TRUE	4.6e-121	23360.1	33.3894	0.0783811	14.1139	16	0.590227	0.0427802	0.0186493	0.0366517	NA	0.586
78	GCST90277315	Phosphatidylcholine (18:2_20:1) levels	Diabetic neuropathy	10	-0.0531167	0.250645	0.837469	0.95 (0.58-1.55)	-0.104799	0.122405	0.391908	0.90 (0.71-1.14)	0.00435426	0.0930022	0.962658	0.973535	1.00 (0.84-1.21)	-0.168765	0.198125	0.416408	0.84 (0.57-1.25)	-0.175336	0.178908	0.352679	0.84 (0.59-1.19)	TRUE	1.01e-50	12250.3	23.6653	0.0426941	9.96168	9	0.353597	0.00811552	0.0322434	0.807622	NA	0.386
79	GCST90277316	Phosphatidylcholine (18:2_20:3) levels	Diabetic neuropathy	11	-0.340963	0.211587	0.14154	0.71 (0.47-1.08)	-0.120155	0.103925	0.247612	0.89 (0.72-1.09)	-0.111419	0.0807475	0.167634	0.702876	0.89 (0.76-1.05)	-0.223137	0.129055	0.114497	0.80 (0.62-1.03)	-0.0312728	0.176053	0.862558	0.97 (0.69-1.37)	TRUE	1.26e-81	16608	34.6153	0.0570166	6.00373	10	0.81495	0.0333899	0.0284484	0.270639	NA	0.78
80	GCST90277317	Phosphatidylcholine (18:2_20:4) levels	Diabetic neuropathy	22	0.347378	0.173756	0.0593543	1.42 (1.01-1.99)	-0.0752325	0.10228	0.462004	0.93 (0.76-1.13)	-0.0688022	0.0640641	0.282841	0.761896	0.93 (0.82-1.06)	0.264857	0.18126	0.158763	1.30 (0.91-1.86)	-0.413452	0.238527	0.0976933	0.66 (0.41-1.06)	TRUE	9.57e-135	26929.9	28.7593	0.0892901	27.4365	21	0.156869	-0.0532677	0.0206257	0.0177834	NA	0.131
81	GCST90277318	Phosphatidylcholine (O-16:0_16:0) levels	Diabetic neuropathy	6	-0.299213	0.38573	0.481232	0.74 (0.35-1.58)	0.0664844	0.176149	0.705851	1.07 (0.76-1.51)	0.138818	0.135262	0.304755	0.762412	1.15 (0.88-1.50)	-0.0414911	0.282889	0.889124	0.96 (0.55-1.67)	-0.060416	0.285671	0.840857	0.94 (0.54-1.65)	TRUE	1.94e-28	5653.99	22.2686	0.0201667	6.48584	5	0.26177	0.0714808	0.0582107	0.286776	NA	0.279
82	GCST90277319	Phosphatidylcholine (O-16:0_16:1) levels	Diabetic neuropathy	11	-0.161001	0.27018	0.565923	0.85 (0.50-1.45)	-0.0970668	0.112936	0.390071	0.91 (0.73-1.13)	-0.104004	0.0853032	0.22276	0.702876	0.90 (0.76-1.07)	-0.0715568	0.190878	0.715576	0.93 (0.64-1.35)	-0.0788743	0.192316	0.690361	0.92 (0.63-1.35)	TRUE	7.41e-61	14418.6	25.7663	0.0498746	8.74574	10	0.556392	0.00843094	0.0379203	0.829018	NA	0.591
83	GCST90277320	Phosphatidylcholine (O-16:0_18:1) levels	Diabetic neuropathy	15	0.180029	0.222761	0.433532	1.20 (0.77-1.85)	-0.0818187	0.111596	0.463457	0.92 (0.74-1.15)	-0.102758	0.0802496	0.200374	0.702876	0.90 (0.77-1.06)	-0.0939922	0.166348	0.580992	0.91 (0.66-1.26)	-0.0810761	0.179264	0.658001	0.92 (0.65-1.31)	TRUE	6.26e-81	16051.2	25.6982	0.0552104	16.4449	14	0.286966	-0.0381523	0.0278154	0.193389	NA	0.305
84	GCST90277321	Phosphatidylcholine (O-16:0_18:2) levels	Diabetic neuropathy	9	-0.494462	0.302202	0.145812	0.61 (0.34-1.10)	-0.211575	0.117188	0.0710064	0.81 (0.64-1.02)	-0.190641	0.0923117	0.0389055	0.497434	0.83 (0.69-0.99)	-0.24022	0.138726	0.121583	0.79 (0.60-1.03)	-0.154725	0.164197	0.373615	0.86 (0.62-1.18)	TRUE	1.04e-66	12489.3	34.8632	0.0434907	2.75942	8	0.948536	0.0393905	0.0373079	0.326121	NA	0.942
85	GCST90277322	Phosphatidylcholine (O-16:0_20:3) levels	Diabetic neuropathy	7	0.082468	0.272245	0.77415	1.09 (0.64-1.85)	-0.0943395	0.123786	0.445991	0.91 (0.71-1.16)	-0.041994	0.0911999	0.645186	0.955579	0.96 (0.80-1.15)	-0.14114	0.151744	0.388202	0.87 (0.64-1.17)	-0.105646	0.186822	0.592241	0.90 (0.62-1.30)	TRUE	6.83e-62	12437.4	41.8856	0.0433178	9.88165	6	0.129725	-0.0214888	0.0417615	0.62879	NA	0.157
86	GCST90277323	Phosphatidylcholine (O-16:0_20:4) levels	Diabetic neuropathy	18	0.158322	0.0933253	0.109166	1.17 (0.98-1.41)	0.12772	0.0668431	0.0560371	1.14 (1.00-1.30)	0.0728555	0.0535471	0.173644	0.702876	1.08 (0.97-1.19)	0.125714	0.0729848	0.103127	1.13 (0.98-1.31)	0.0183513	0.161803	0.911028	1.02 (0.74-1.40)	TRUE	1.76e-205	40053.9	52.8669	0.127268	12.8276	17	0.747651	-0.0170348	0.0152348	0.280009	NA	0.695
87	GCST90277324	Phosphatidylcholine (O-16:0_22:5) levels	Diabetic neuropathy	9	0.492079	0.196785	0.0409566	1.64 (1.11-2.41)	0.223846	0.129913	0.0848818	1.25 (0.97-1.61)	0.0936331	0.0924062	0.310928	0.762412	1.10 (0.92-1.32)	0.267676	0.147753	0.107621	1.31 (0.98-1.75)	0.197524	0.213899	0.382783	1.22 (0.80-1.85)	TRUE	4.07e-54	12187.9	28.445	0.0424858	11.5289	8	0.173492	-0.0644933	0.0281218	0.0555323	NA	0.177
88	GCST90277325	Phosphatidylcholine (O-16:1_16:0) levels	Diabetic neuropathy	8	-0.197609	0.234124	0.431007	0.82 (0.52-1.30)	-0.142233	0.119525	0.234055	0.87 (0.69-1.10)	-0.1269	0.0918787	0.167227	0.702876	0.88 (0.74-1.05)	-0.152777	0.139995	0.311271	0.86 (0.65-1.13)	-0.167542	0.171847	0.362063	0.85 (0.60-1.18)	TRUE	9.03e-56	12545.9	32.3125	0.0436793	3.76336	7	0.806595	0.0112699	0.0343218	0.753797	NA	0.847
89	GCST90277326	Phosphatidylcholine (O-16:1_18:0) levels	Diabetic neuropathy	8	0.0284842	0.334458	0.934901	1.03 (0.53-1.98)	0.0510169	0.149737	0.733322	1.05 (0.78-1.41)	0.00944478	0.114872	0.934472	0.971901	1.01 (0.81-1.26)	0.11759	0.222869	0.61407	1.12 (0.73-1.74)	0.11759	0.234914	0.632029	1.12 (0.71-1.78)	TRUE	1.37e-40	7808.38	23.3991	0.0276399	3.29603	7	0.856334	-0.00252524	0.0416613	0.953636	NA	0.864
90	GCST90277327	Phosphatidylcholine (O-16:1_18:1) levels	Diabetic neuropathy	15	0.146687	0.218763	0.514257	1.16 (0.75-1.78)	-0.0415516	0.10877	0.702451	0.96 (0.78-1.19)	0.0344768	0.0824578	0.675863	0.955579	1.04 (0.88-1.22)	-0.0952399	0.181799	0.608561	0.91 (0.64-1.30)	-0.0984699	0.177337	0.587474	0.91 (0.64-1.28)	TRUE	9.95e-87	16360.9	26.9101	0.0562157	7.51102	14	0.913216	-0.016276	0.0293909	0.589131	NA	0.913
91	GCST90277328	Phosphatidylcholine (O-16:1_18:2) levels	Diabetic neuropathy	18	-0.163169	0.17413	0.36266	0.85 (0.60-1.19)	-0.00622377	0.100984	0.950856	0.99 (0.82-1.21)	-0.0206972	0.0750289	0.782658	0.955579	0.98 (0.85-1.13)	-0.0101231	0.164183	0.951555	0.99 (0.72-1.37)	0.049936	0.183382	0.788666	1.05 (0.73-1.51)	TRUE	2.92e-98	18918	25.4949	0.0644362	11.6904	17	0.818509	0.0208396	0.0229845	0.37803	NA	0.829
92	GCST90277329	Phosphatidylcholine (O-16:1_20:3) levels	Diabetic neuropathy	17	-0.133731	0.200793	0.515515	0.87 (0.59-1.30)	-0.0336293	0.101099	0.739409	0.97 (0.79-1.18)	-0.0301735	0.0707538	0.669775	0.955579	0.97 (0.84-1.11)	-0.0554098	0.153495	0.722832	0.95 (0.70-1.28)	-0.0296635	0.192312	0.879344	0.97 (0.67-1.42)	TRUE	1.26e-108	22100.1	29.8093	0.0744681	15.5563	16	0.484335	0.0144149	0.0261267	0.589258	NA	0.473
93	GCST90277330	Phosphatidylcholine (O-16:1_20:4) levels	Diabetic neuropathy	11	0.0591985	0.118786	0.630181	1.06 (0.84-1.34)	0.119615	0.0661786	0.0706921	1.13 (0.99-1.28)	0.0799162	0.0526843	0.129295	0.687131	1.08 (0.98-1.20)	0.131254	0.0713096	0.095501	1.14 (0.99-1.31)	0.274609	0.146616	0.090563	1.32 (0.99-1.75)	TRUE	1.14e-179	41526.8	75.7403	0.131333	12.6691	10	0.242768	0.00517502	0.0252533	0.842191	NA	0.293
94	GCST90277331	Phosphatidylcholine (O-16:2_18:0) levels	Diabetic neuropathy	9	-0.25432	0.230957	0.307246	0.78 (0.49-1.22)	-0.0686829	0.110597	0.534587	0.93 (0.75-1.16)	-0.0794279	0.0851768	0.351075	0.783281	0.92 (0.78-1.09)	-0.0535019	0.127292	0.685322	0.95 (0.74-1.22)	0.0301924	0.165239	0.859563	1.03 (0.75-1.42)	TRUE	2.02e-74	14964.5	38.6473	0.0516654	6.52301	8	0.588857	0.0283633	0.0348155	0.442088	NA	0.666
95	GCST90277332	Phosphatidylcholine (O-17:0_15:0) levels	Diabetic neuropathy	10	-0.124664	0.153175	0.439269	0.88 (0.65-1.19)	-0.129014	0.121734	0.289235	0.88 (0.69-1.12)	-0.123457	0.0953936	0.195601	0.702876	0.88 (0.73-1.07)	-0.136259	0.184396	0.478768	0.87 (0.61-1.25)	-0.1335	0.193784	0.508247	0.88 (0.60-1.28)	TRUE	3.86e-48	10379.3	22.4304	0.0364101	5.33945	9	0.803771	0.000287034	0.0284899	0.992208	NA	0.816
96	GCST90277333	Phosphatidylcholine (O-17:0_17:1) levels	Diabetic neuropathy	17	-0.10227	0.327007	0.758779	0.90 (0.48-1.71)	0.00164331	0.10636	0.987673	1.00 (0.81-1.23)	0.00520038	0.078161	0.946953	0.971901	1.01 (0.86-1.17)	-0.0193462	0.214053	0.929107	0.98 (0.64-1.49)	-0.000179792	0.232406	0.999392	1.00 (0.63-1.58)	TRUE	3.61e-85	17172.2	23.8913	0.0588394	21.1459	16	0.172971	0.0121029	0.0353242	0.736635	NA	0.179
97	GCST90277334	Phosphatidylcholine (O-18:0_14:0) levels	Diabetic neuropathy	10	0.0789448	0.187521	0.684844	1.08 (0.75-1.56)	-0.00828597	0.12331	0.946425	0.99 (0.78-1.26)	0.0412507	0.0981612	0.674315	0.955579	1.04 (0.86-1.26)	0.00857117	0.190573	0.965109	1.01 (0.69-1.47)	0.0190324	0.180917	0.918524	1.02 (0.71-1.45)	TRUE	4.69e-49	9993.91	22.7584	0.0351056	4.94225	9	0.839313	-0.00716373	0.0303655	0.819425	NA	0.848
98	GCST90277335	Phosphatidylcholine (O-18:0_16:1) levels	Diabetic neuropathy	8	0.739369	0.317809	0.0589256	2.09 (1.12-3.91)	0.210198	0.149245	0.159011	1.23 (0.92-1.65)	0.181834	0.10894	0.0950948	0.662931	1.20 (0.97-1.48)	0.173866	0.213063	0.441362	1.19 (0.78-1.81)	0.169588	0.227482	0.480248	1.18 (0.76-1.85)	TRUE	9.77e-39	8754.49	23.0881	0.0308859	11.1697	7	0.131386	-0.0768163	0.0406729	0.107856	rs74644051	0.018
99	GCST90277336	Phosphatidylcholine (O-18:0_20:4) levels	Diabetic neuropathy	12	0.0894175	0.144528	0.549954	1.09 (0.82-1.45)	0.116059	0.0867457	0.180921	1.12 (0.95-1.33)	0.0726907	0.0655173	0.267219	0.761896	1.08 (0.95-1.22)	0.152543	0.088805	0.11383	1.16 (0.98-1.39)	-0.100172	0.194299	0.616369	0.90 (0.62-1.32)	TRUE	5.85e-129	25517.9	50.6009	0.0850063	11.9431	11	0.367933	-0.00343403	0.0257821	0.896682	NA	0.357
100	GCST90277337	Phosphatidylcholine (O-18:1_16:0) levels	Diabetic neuropathy	21	0.196519	0.200532	0.339408	1.22 (0.82-1.80)	-0.0374468	0.094546	0.692054	0.96 (0.80-1.16)	0.0633731	0.0682177	0.352898	0.783281	1.07 (0.93-1.22)	-0.0330517	0.154295	0.832551	0.97 (0.72-1.31)	0.00564898	0.170709	0.97393	1.01 (0.72-1.41)	TRUE	2.36e-116	23226.7	25.922	0.0779684	18.7214	20	0.539996	-0.0186201	0.0263714	0.488712	rs7677028	0.043
101	GCST90277338	Phosphatidylcholine (O-18:1_18:2) levels	Diabetic neuropathy	12	-0.0590914	0.192189	0.764797	0.94 (0.65-1.37)	-0.191364	0.0995003	0.0544483	0.83 (0.68-1.00)	-0.0943848	0.0760382	0.214502	0.702876	0.91 (0.78-1.06)	-0.212562	0.119994	0.104153	0.81 (0.64-1.02)	-0.197757	0.178615	0.291846	0.82 (0.58-1.16)	TRUE	6.36e-92	18680.3	36.0795	0.0636781	11.1277	11	0.432625	-0.00524139	0.0259482	0.843971	NA	0.434
102	GCST90277339	Phosphatidylcholine (O-18:1_20:3) levels	Diabetic neuropathy	11	-0.298938	0.156716	0.0888143	0.74 (0.55-1.01)	-0.104909	0.0945772	0.267325	0.90 (0.75-1.08)	-0.0427544	0.0729299	0.557714	0.925013	0.96 (0.83-1.11)	-0.171771	0.102743	0.125503	0.84 (0.69-1.03)	-0.0093465	0.198897	0.963445	0.99 (0.67-1.46)	TRUE	2.06e-98	19615.3	42.1212	0.0666532	10.6587	10	0.384716	0.045107	0.0244235	0.0978374	NA	0.323
103	GCST90277340	Phosphatidylcholine (O-18:1_20:4) levels	Diabetic neuropathy	9	0.334347	0.17856	0.103303	1.40 (0.98-1.98)	0.143056	0.0885027	0.106008	1.15 (0.97-1.37)	0.0899264	0.0732568	0.219616	0.702876	1.09 (0.95-1.26)	0.166155	0.0919369	0.108342	1.18 (0.99-1.41)	-0.109242	0.174331	0.548358	0.90 (0.64-1.26)	TRUE	6.6e-107	20508.3	56.6854	0.069477	12.9804	8	0.112527	-0.0395316	0.0253172	0.162387	NA	0.185
104	GCST90277341	Phosphatidylcholine (O-18:2_16:0) levels	Diabetic neuropathy	13	0.00914808	0.168721	0.957732	1.01 (0.73-1.40)	-0.186209	0.107552	0.0833912	0.83 (0.67-1.02)	-0.162096	0.0837641	0.0529719	0.522431	0.85 (0.72-1.00)	-0.112303	0.171844	0.525748	0.89 (0.64-1.25)	-0.139068	0.180587	0.456142	0.87 (0.61-1.24)	TRUE	2.2e-77	14576.4	27.8754	0.0503929	4.33842	12	0.976527	-0.0289381	0.0247498	0.267025	NA	0.981
105	GCST90277342	Phosphatidylcholine (O-18:2_18:1) levels	Diabetic neuropathy	8	-0.221022	0.34748	0.54821	0.80 (0.41-1.58)	-0.103234	0.141385	0.465293	0.90 (0.68-1.19)	-0.0422973	0.102585	0.68011	0.955579	0.96 (0.78-1.17)	-0.253493	0.190045	0.224013	0.78 (0.53-1.13)	-0.182543	0.266634	0.515604	0.83 (0.49-1.41)	TRUE	4.41e-49	9836.47	29.0073	0.0345716	8.82094	7	0.265769	0.0268535	0.0489205	0.602872	NA	0.258
106	GCST90277343	Phosphatidylcholine (O-18:2_18:2) levels	Diabetic neuropathy	11	0.137599	0.244323	0.587063	1.15 (0.71-1.85)	-0.160919	0.126018	0.20162	0.85 (0.67-1.09)	-0.159451	0.0900376	0.0765711	0.574463	0.85 (0.71-1.02)	-0.188405	0.160294	0.267073	0.83 (0.60-1.13)	-0.143826	0.196304	0.480581	0.87 (0.59-1.27)	TRUE	1.01e-70	13392.1	30.3933	0.0464885	7.06278	10	0.719506	-0.0402452	0.0307719	0.22334	NA	0.722
107	GCST90277344	Phosphatidylcholine (O-18:2_20:4) levels	Diabetic neuropathy	14	-0.0359648	0.179268	0.844355	0.96 (0.68-1.37)	0.0593402	0.104563	0.570369	1.06 (0.86-1.30)	0.0388679	0.0754965	0.606671	0.954671	1.04 (0.90-1.21)	0.209981	0.163292	0.220901	1.23 (0.90-1.70)	-0.0235244	0.204153	0.910024	0.98 (0.65-1.46)	TRUE	3.4e-86	19103.8	28.6322	0.0650281	11.6047	13	0.560298	0.0115426	0.0250796	0.653573	NA	0.516
108	GCST90277345	Phosphatidylethanolamine (16:0_18:2) levels	Diabetic neuropathy	14	-0.0610871	0.109074	0.585748	0.94 (0.76-1.16)	-0.0684064	0.0618208	0.268498	0.93 (0.83-1.05)	-0.0699379	0.0463682	0.131474	0.687131	0.93 (0.85-1.02)	-0.0877917	0.0655946	0.203705	0.92 (0.81-1.04)	-0.121515	0.0929984	0.21398	0.89 (0.74-1.06)	TRUE	5.76e-231	59470.2	71.5293	0.177983	9.52706	13	0.732075	-0.00203661	0.0227178	0.930046	NA	0.741
109	GCST90277346	Phosphatidylethanolamine (16:0_20:4) levels	Diabetic neuropathy	19	-0.157801	0.0780591	0.0592539	0.85 (0.73-1.00)	-0.0372349	0.0573681	0.516304	0.96 (0.86-1.08)	0.00734749	0.0438347	0.866884	0.955579	1.01 (0.92-1.10)	-0.038951	0.0571831	0.504438	0.96 (0.86-1.08)	-0.00180304	0.116624	0.987835	1.00 (0.79-1.25)	TRUE	0	66187.9	71.2109	0.194184	16.6235	18	0.549114	0.0392876	0.0153652	0.0204171	NA	0.612
110	GCST90277347	Phosphatidylethanolamine (18:0_18:2) levels	Diabetic neuropathy	21	-0.258452	0.08627	0.00742964	0.77 (0.65-0.91)	-0.146429	0.0590166	0.0130962	0.86 (0.77-0.97)	-0.0996238	0.042447	0.0189244	0.497434	0.91 (0.83-0.98)	-0.140907	0.0542623	0.0172467	0.87 (0.78-0.97)	-0.0962564	0.0993422	0.344149	0.91 (0.75-1.10)	TRUE	0	72243	72.8281	0.208249	19.7155	20	0.475848	0.0364629	0.0172422	0.0478927	NA	0.531
111	GCST90277348	Phosphatidylethanolamine (18:0_20:4) levels	Diabetic neuropathy	16	-0.147601	0.129969	0.275166	0.86 (0.67-1.11)	-0.125913	0.0640671	0.0493765	0.88 (0.78-1.00)	-0.0979838	0.0464439	0.0348822	0.497434	0.91 (0.83-0.99)	-0.120535	0.0703092	0.107045	0.89 (0.77-1.02)	-0.124197	0.118855	0.312596	0.88 (0.70-1.11)	TRUE	2.62e-288	57648.8	80.0644	0.173477	18.6222	15	0.231365	0.012804	0.0305968	0.681948	NA	0.256
112	GCST90277349	Phosphatidylethanolamine (18:1_18:1) levels	Diabetic neuropathy	15	-0.236345	0.202876	0.264962	0.79 (0.53-1.18)	-0.0778134	0.0799403	0.330358	0.93 (0.79-1.08)	-0.0288073	0.0582412	0.620868	0.955579	0.97 (0.87-1.09)	-0.100339	0.0850645	0.257831	0.90 (0.77-1.07)	-0.133607	0.12847	0.315977	0.87 (0.68-1.13)	TRUE	5.95e-167	33226.9	51.4067	0.107916	21.2666	14	0.0949924	0.0378681	0.0346567	0.294377	NA	0.125
113	GCST90277350	Phosphatidylethanolamine (O-16:1_18:2) levels	Diabetic neuropathy	8	0.0120103	0.480672	0.980876	1.01 (0.39-2.60)	-0.171494	0.141786	0.226461	0.84 (0.64-1.11)	-0.0799621	0.136535	0.558108	0.925013	0.92 (0.71-1.21)	-0.279973	0.163706	0.130969	0.76 (0.55-1.04)	-0.265189	0.223215	0.273558	0.77 (0.50-1.19)	TRUE	2.2e-46	11515.7	27.4657	0.0402366	14.2136	7	0.0475108	-0.0119187	0.0593069	0.847364	NA	0.055
114	GCST90277351	Phosphatidylethanolamine (O-16:1_20:4) levels	Diabetic neuropathy	17	0.0850951	0.220502	0.704978	1.09 (0.71-1.68)	0.0382678	0.105988	0.718056	1.04 (0.84-1.28)	-0.020819	0.0692178	0.763585	0.955579	0.98 (0.86-1.12)	0.166511	0.134255	0.232761	1.18 (0.91-1.54)	0.015069	0.228542	0.948246	1.02 (0.65-1.59)	TRUE	1.31e-116	22761.1	32.5443	0.0765252	24.1174	16	0.0869718	-0.0142106	0.0271861	0.608806	rs97384	0.002
115	GCST90277352	Phosphatidylethanolamine (O-16:1_22:5) levels	Diabetic neuropathy	5	-0.246607	0.20904	0.323147	0.78 (0.52-1.18)	-0.102081	0.15747	0.516818	0.90 (0.66-1.23)	-0.0419974	0.127128	0.741133	0.955579	0.96 (0.75-1.23)	-0.135968	0.218403	0.567308	0.87 (0.57-1.34)	-0.10247	0.215538	0.659289	0.90 (0.59-1.38)	TRUE	7.52e-25	5553.07	22.308	0.0198138	2.12081	4	0.713551	0.0461802	0.0374527	0.305374	NA	0.71
116	GCST90277353	Phosphatidylethanolamine (O-18:1_18:2) levels	Diabetic neuropathy	16	-0.054559	0.191095	0.779437	0.95 (0.65-1.38)	-0.0948948	0.103095	0.357334	0.91 (0.74-1.11)	-0.0440569	0.0722881	0.542218	0.925013	0.96 (0.83-1.10)	-0.186089	0.130436	0.174157	0.83 (0.64-1.07)	-0.0534022	0.168884	0.756203	0.95 (0.68-1.32)	TRUE	1.36e-102	20610.9	30.1825	0.0698002	16.802	15	0.33084	0.00164501	0.027242	0.952702	NA	0.308
117	GCST90277354	Phosphatidylethanolamine (O-18:1_20:4) levels	Diabetic neuropathy	15	0.0794554	0.170321	0.648577	1.08 (0.78-1.51)	0.120766	0.0961585	0.209151	1.13 (0.93-1.36)	0.0228634	0.0686082	0.738949	0.955579	1.02 (0.89-1.17)	0.180434	0.106143	0.111245	1.20 (0.97-1.47)	0.0117138	0.195984	0.953184	1.01 (0.69-1.49)	TRUE	3.85e-119	22873.2	37.2691	0.0768729	13.764	14	0.467439	-0.00914893	0.0250847	0.721184	NA	0.327
118	GCST90277355	Phosphatidylethanolamine (O-18:2_18:1) levels	Diabetic neuropathy	13	0.0250334	0.213461	0.908757	1.03 (0.67-1.56)	-0.15624	0.118918	0.188898	0.86 (0.68-1.08)	-0.105771	0.0879554	0.229149	0.702876	0.90 (0.76-1.07)	-0.150188	0.212286	0.492781	0.86 (0.57-1.30)	-0.16237	0.197661	0.427404	0.85 (0.58-1.25)	TRUE	3.66e-66	13415.8	24.1408	0.0465671	12.1723	12	0.431945	-0.0197004	0.0291059	0.512482	NA	0.427
119	GCST90277356	Phosphatidylethanolamine (O-18:2_18:2) levels	Diabetic neuropathy	7	-0.16708	0.240792	0.518668	0.85 (0.53-1.36)	-0.0119913	0.129976	0.926493	0.99 (0.77-1.27)	-0.00152299	0.102739	0.988173	0.988173	1.00 (0.82-1.22)	-0.0324836	0.151272	0.837086	0.97 (0.72-1.30)	0.0734348	0.192098	0.715429	1.08 (0.74-1.57)	TRUE	1.61e-46	9563.73	30.6514	0.0336452	3.45256	6	0.75027	0.0255788	0.0336462	0.481408	NA	0.783
120	GCST90277357	Phosphatidylethanolamine (O-18:2_20:4) levels	Diabetic neuropathy	11	0.374932	0.199546	0.0929655	1.45 (0.98-2.15)	0.262862	0.112299	0.0192461	1.30 (1.04-1.62)	0.191443	0.0851104	0.0244905	0.497434	1.21 (1.02-1.43)	0.267865	0.146015	0.0964626	1.31 (0.98-1.74)	0.00254381	0.208326	0.990498	1.00 (0.67-1.51)	TRUE	7.06e-74	14027.8	31.8223	0.0485882	5.97017	10	0.817763	-0.0281357	0.0276751	0.335872	NA	0.822
121	GCST90277358	Phosphatidylinositol (16:0_18:1) levels	Diabetic neuropathy	8	-0.0224267	0.280276	0.938826	0.98 (0.56-1.69)	0.0852608	0.141768	0.547566	1.09 (0.82-1.44)	-0.0564067	0.104547	0.58952	0.950668	0.95 (0.77-1.16)	0.132556	0.199649	0.527982	1.14 (0.77-1.69)	0.132556	0.228472	0.579979	1.14 (0.73-1.79)	TRUE	2.07e-47	8826.06	27.9599	0.0311306	6.91135	7	0.438169	-0.00487855	0.0368844	0.899098	NA	0.443
122	GCST90277359	Phosphatidylinositol (16:0_18:2) levels	Diabetic neuropathy	19	-0.102109	0.171887	0.560306	0.90 (0.64-1.26)	0.0495829	0.0879872	0.573078	1.05 (0.88-1.25)	0.013366	0.0608152	0.826042	0.955579	1.01 (0.90-1.14)	0.0510646	0.121971	0.680417	1.05 (0.83-1.34)	0.00848537	0.142041	0.953022	1.01 (0.76-1.33)	TRUE	2.04e-155	30791.9	37.5539	0.100805	14.7612	18	0.678291	0.016836	0.0234399	0.482351	NA	0.671
123	GCST90277360	Phosphatidylinositol (16:0_20:4) levels	Diabetic neuropathy	13	0.385089	0.206729	0.0893954	1.47 (0.98-2.20)	-0.064654	0.110533	0.558594	0.94 (0.75-1.16)	0.0106967	0.0759421	0.887986	0.955579	1.01 (0.87-1.17)	-0.113845	0.198552	0.576977	0.89 (0.60-1.32)	-0.113845	0.184628	0.549004	0.89 (0.62-1.28)	TRUE	1.67e-74	18473.9	26.8836	0.063019	18.5698	12	0.0994517	-0.0543849	0.0273959	0.0726271	NA	0.084
124	GCST90277361	Phosphatidylinositol (18:0_18:1) levels	Diabetic neuropathy	16	-0.119035	0.273595	0.670138	0.89 (0.52-1.52)	0.0351863	0.0899128	0.695547	1.04 (0.87-1.24)	-0.0215658	0.090438	0.811524	0.955579	0.98 (0.82-1.17)	0.0580078	0.0873403	0.516669	1.06 (0.89-1.26)	0.0580078	0.127825	0.656464	1.06 (0.82-1.36)	TRUE	6.66e-161	31947.4	47.1495	0.104193	34.4181	15	0.00297361	0.0138444	0.0365402	0.710459	NA	0.005
125	GCST90277362	Phosphatidylinositol (18:0_18:2) levels	Diabetic neuropathy	22	0.0624354	0.0868508	0.48053	1.06 (0.90-1.26)	0.0301443	0.0612565	0.622649	1.03 (0.91-1.16)	-0.015051	0.042633	0.72406	0.955579	0.99 (0.91-1.07)	-0.00603339	0.0710087	0.933093	0.99 (0.86-1.14)	-0.0195258	0.109487	0.860166	0.98 (0.79-1.22)	TRUE	0	70270	68.6568	0.20372	24.4869	21	0.270071	-0.0165706	0.0157646	0.305734	NA	0.279
126	GCST90277363	Phosphatidylinositol (18:0_20:3) levels	Diabetic neuropathy	21	-0.129317	0.0984968	0.204853	0.88 (0.72-1.07)	-0.108131	0.0698582	0.121656	0.90 (0.78-1.03)	-0.0977947	0.0485955	0.0441753	0.505216	0.91 (0.82-1.00)	-0.124669	0.0715874	0.0969572	0.88 (0.77-1.02)	0.0169643	0.119338	0.888382	1.02 (0.80-1.29)	TRUE	1.56e-247	51397.3	52.3187	0.15763	9.86627	20	0.970533	0.00537893	0.0146195	0.716993	NA	0.966
127	GCST90277364	Phosphatidylinositol (18:0_20:4) levels	Diabetic neuropathy	22	-0.0970796	0.113615	0.402969	0.91 (0.73-1.13)	-0.01687	0.0724749	0.81594	0.98 (0.85-1.13)	-0.00758673	0.0478253	0.873957	0.955579	0.99 (0.90-1.09)	0.00264231	0.0803406	0.974074	1.00 (0.86-1.17)	-0.0419851	0.115252	0.719284	0.96 (0.77-1.20)	TRUE	1.16e-270	53929.6	54.5154	0.164122	24.016	21	0.292285	0.0156072	0.0176692	0.387566	NA	0.295
128	GCST90277365	Phosphatidylinositol (18:1_18:1) levels	Diabetic neuropathy	16	0.0462782	0.220563	0.836833	1.05 (0.68-1.61)	0.0302075	0.0980227	0.757955	1.03 (0.85-1.25)	-0.105798	0.066223	0.110133	0.679784	0.90 (0.79-1.02)	0.0744603	0.136741	0.594077	1.08 (0.82-1.41)	0.0980482	0.15094	0.525784	1.10 (0.82-1.48)	TRUE	1.39e-123	24205	36.4952	0.0809866	23.232	15	0.0793366	-0.0212477	0.0285136	0.46849	NA	0.087
129	GCST90277366	Phosphatidylinositol (18:1_18:2) levels	Diabetic neuropathy	16	0.110028	0.241777	0.656029	1.12 (0.69-1.79)	0.00805253	0.0987024	0.934978	1.01 (0.83-1.22)	-0.019055	0.0709437	0.788242	0.955579	0.98 (0.85-1.13)	0.0738228	0.203709	0.722114	1.08 (0.72-1.60)	0.0651645	0.181275	0.724248	1.07 (0.75-1.52)	TRUE	5.53e-103	21591.8	29.722	0.0728801	10.3835	15	0.79495	-0.0197862	0.035429	0.585342	NA	0.748
130	GCST90277367	Phosphatidylinositol (18:1_20:4) levels	Diabetic neuropathy	12	0.0782371	0.198891	0.702305	1.08 (0.73-1.60)	0.113438	0.113228	0.316414	1.12 (0.90-1.40)	0.0799902	0.0861159	0.352958	0.783281	1.08 (0.92-1.28)	0.129977	0.172421	0.466778	1.14 (0.81-1.60)	0.10608	0.184381	0.576647	1.11 (0.77-1.60)	TRUE	2.78e-63	14255.8	24.2793	0.0493391	4.92206	11	0.934882	0.000278052	0.0284347	0.99239	NA	0.935
131	GCST90277368	Sphingomyelin (d32:1) levels	Diabetic neuropathy	21	-0.0238978	0.11665	0.839854	0.98 (0.78-1.23)	-0.0407205	0.0694614	0.557719	0.96 (0.84-1.10)	0.00529636	0.071133	0.940647	0.971901	1.01 (0.87-1.16)	-0.0600565	0.0714254	0.410385	0.94 (0.82-1.08)	0.424731	0.228937	0.078364	1.53 (0.98-2.40)	TRUE	3.61e-198	39490.3	44.2318	0.125702	35.855	20	0.0159959	0.00619028	0.0193287	0.752263	NA	0.034
132	GCST90277369	Sphingomyelin (d34:0) levels	Diabetic neuropathy	16	0.212842	0.102698	0.0571624	1.24 (1.01-1.51)	0.122341	0.0794466	0.12358	1.13 (0.97-1.32)	0.13207	0.0598804	0.0274145	0.497434	1.14 (1.01-1.28)	0.151629	0.10007	0.1505	1.16 (0.96-1.42)	0.171081	0.13842	0.23548	1.19 (0.90-1.56)	TRUE	6.73e-134	29978.2	38.6083	0.0984029	15.1451	15	0.441014	-0.0167265	0.0172176	0.347798	NA	0.487
133	GCST90277370	Sphingomyelin (d34:1) levels	Diabetic neuropathy	26	0.171016	0.125445	0.18545	1.19 (0.93-1.52)	-0.0437447	0.0872475	0.616099	0.96 (0.81-1.14)	0.0765555	0.0561146	0.172482	0.702876	1.08 (0.97-1.21)	-0.100214	0.118139	0.404337	0.90 (0.72-1.14)	-0.100214	0.165681	0.550723	0.90 (0.65-1.25)	TRUE	1.43e-177	35321.3	31.6041	0.113944	34.5592	25	0.0964849	-0.0168605	0.0190128	0.383986	NA	0.11
134	GCST90277371	Sphingomyelin (d34:2) levels	Diabetic neuropathy	16	0.170169	0.169488	0.332407	1.19 (0.85-1.65)	0.0913292	0.0969049	0.345956	1.10 (0.91-1.32)	0.0988048	0.0703052	0.159911	0.702876	1.10 (0.96-1.27)	-0.0972979	0.1806	0.597967	0.91 (0.64-1.29)	-0.0871395	0.209644	0.683548	0.92 (0.61-1.38)	TRUE	8.72e-109	20880.2	31.855	0.070648	12.7355	15	0.622716	-0.0115003	0.024852	0.650654	NA	0.608
135	GCST90277372	Sphingomyelin (d36:1) levels	Diabetic neuropathy	21	0.195194	0.187353	0.310555	1.22 (0.84-1.75)	0.0672669	0.0937976	0.473282	1.07 (0.89-1.29)	0.0915548	0.0611529	0.134355	0.687131	1.10 (0.97-1.24)	-0.0920243	0.146379	0.53668	0.91 (0.68-1.22)	0.0949349	0.207141	0.651671	1.10 (0.73-1.65)	TRUE	6.63e-156	30721.9	34.5969	0.100599	27.1613	20	0.130787	-0.0167538	0.0279313	0.555712	NA	0.117
136	GCST90277373	Sphingomyelin (d36:2) levels	Diabetic neuropathy	14	0.326379	0.181422	0.0971974	1.39 (0.97-1.98)	0.110317	0.105595	0.296157	1.12 (0.91-1.37)	0.10227	0.0714857	0.152535	0.702876	1.11 (0.96-1.27)	0.090991	0.152088	0.559934	1.10 (0.81-1.48)	0.10296	0.171569	0.55875	1.11 (0.79-1.55)	TRUE	2.79e-107	20705.5	36.2001	0.070098	15.7929	13	0.260493	-0.0402278	0.0295434	0.198325	rs12464353	0.035
137	GCST90277374	Sphingomyelin (d38:1) levels	Diabetic neuropathy	28	-0.0525621	0.102006	0.610707	0.95 (0.78-1.16)	-0.0292813	0.0717947	0.683386	0.97 (0.84-1.12)	0.0460522	0.046724	0.324319	0.783281	1.05 (0.96-1.15)	-0.0675572	0.0908618	0.463591	0.93 (0.78-1.12)	0.0838355	0.149478	0.579523	1.09 (0.81-1.46)	TRUE	1.67e-272	54765.7	43.12	0.166243	32.5272	27	0.213123	0.0192939	0.0172782	0.274353	NA	0.223
138	GCST90277375	Sphingomyelin (d38:2) levels	Diabetic neuropathy	24	0.0865812	0.143438	0.552272	1.09 (0.82-1.44)	-0.0653635	0.0836083	0.434342	0.94 (0.80-1.10)	0.0243493	0.0529652	0.645715	0.955579	1.02 (0.92-1.14)	-0.0727659	0.105715	0.498135	0.93 (0.76-1.14)	0.00800616	0.176714	0.964255	1.01 (0.71-1.43)	TRUE	6.21e-205	40807.3	38.9926	0.129352	30.3302	23	0.140155	-0.0116399	0.0242051	0.635344	NA	0.128
139	GCST90277376	Sphingomyelin (d40:1) levels	Diabetic neuropathy	28	0.121218	0.113202	0.294094	1.13 (0.90-1.41)	0.0825836	0.0801744	0.302987	1.09 (0.93-1.27)	0.0377209	0.0655384	0.564917	0.927708	1.04 (0.91-1.18)	0.132559	0.0913426	0.158237	1.14 (0.95-1.37)	0.117179	0.15946	0.468767	1.12 (0.82-1.54)	TRUE	4.3e-230	46385	37.3857	0.144479	44.6974	27	0.0174966	-0.0166433	0.0183671	0.37318	NA	0.012
140	GCST90277377	Sphingomyelin (d40:2) levels	Diabetic neuropathy	22	0.0443323	0.137246	0.750037	1.05 (0.80-1.37)	-0.0133595	0.0864247	0.877153	0.99 (0.83-1.17)	0.0951828	0.0582256	0.102107	0.662931	1.10 (0.98-1.23)	-0.0669691	0.11464	0.565329	0.94 (0.75-1.17)	-0.0669691	0.194525	0.734067	0.94 (0.64-1.37)	TRUE	3.04e-167	32951.6	35.245	0.107118	25.4599	21	0.227796	0.00933852	0.0221586	0.677929	NA	0.217
141	GCST90277378	Sphingomyelin (d42:2) levels	Diabetic neuropathy	26	0.208347	0.129292	0.120158	1.23 (0.96-1.59)	0.0295476	0.0851572	0.728609	1.03 (0.87-1.22)	0.051236	0.0693679	0.460142	0.896404	1.05 (0.92-1.21)	0.0454671	0.144379	0.755439	1.05 (0.79-1.39)	-0.0173321	0.173846	0.921379	0.98 (0.70-1.38)	TRUE	3.24e-183	36584.8	32.6149	0.117541	39.1642	25	0.0354673	-0.0281698	0.0197203	0.166043	NA	0.043
142	GCST90277379	Triacylglycerol (46:1) levels	Diabetic neuropathy	14	0.0297025	0.220925	0.895279	1.03 (0.67-1.59)	-0.0148429	0.108565	0.891253	0.99 (0.80-1.22)	-0.0500792	0.0836081	0.549189	0.925013	0.95 (0.81-1.12)	0.03564	0.162271	0.829568	1.04 (0.75-1.42)	0.0300915	0.178907	0.869017	1.03 (0.73-1.46)	TRUE	7.36e-70	15349.2	23.0261	0.0529233	6.39187	13	0.930722	-0.0120526	0.0308927	0.703268	NA	0.941
143	GCST90277380	Triacylglycerol (46:2) levels	Diabetic neuropathy	12	-0.0623334	0.247834	0.806511	0.94 (0.58-1.53)	0.0188996	0.110635	0.864358	1.02 (0.82-1.27)	-0.0113108	0.0844248	0.893422	0.955579	0.99 (0.84-1.17)	0.0939085	0.184835	0.62144	1.10 (0.76-1.58)	0.100658	0.185878	0.598942	1.11 (0.77-1.59)	TRUE	3.12e-62	15223.2	23.9381	0.0525118	8.28934	11	0.687174	0.007238	0.0330546	0.831077	NA	0.688
144	GCST90277381	Triacylglycerol (48:0) levels	Diabetic neuropathy	12	-0.18794	0.183293	0.329359	0.83 (0.58-1.19)	0.064478	0.114317	0.572736	1.07 (0.85-1.33)	0.0586446	0.0856548	0.493557	0.901497	1.06 (0.90-1.25)	0.0864988	0.190207	0.658124	1.09 (0.75-1.58)	0.0936096	0.194742	0.640158	1.10 (0.75-1.61)	TRUE	2.74e-56	13792.5	21.8457	0.0478121	10.2259	11	0.510185	0.0384336	0.0252573	0.159061	NA	0.512
145	GCST90277382	Triacylglycerol (48:1) levels	Diabetic neuropathy	10	-0.314252	0.253205	0.249728	0.73 (0.44-1.20)	0.0525087	0.131178	0.688945	1.05 (0.81-1.36)	-0.00554011	0.0995339	0.955612	0.971901	0.99 (0.82-1.21)	0.058092	0.193868	0.771251	1.06 (0.72-1.55)	0.0957978	0.216128	0.668052	1.10 (0.72-1.68)	TRUE	7.63e-56	10671	26.3454	0.0373952	8.40563	9	0.493841	0.0434435	0.0327639	0.221461	NA	0.54
146	GCST90277383	Triacylglycerol (48:2) levels	Diabetic neuropathy	14	-0.394388	0.240414	0.126842	0.67 (0.42-1.08)	-0.0945093	0.11169	0.397456	0.91 (0.73-1.13)	-0.100222	0.0845003	0.235601	0.702876	0.90 (0.77-1.07)	-0.090437	0.179052	0.62195	0.91 (0.64-1.30)	-0.236109	0.196273	0.250443	0.79 (0.54-1.16)	TRUE	1.08e-79	15301.4	26.7602	0.0527673	9.15462	13	0.761168	0.0443945	0.0339675	0.215714	NA	0.785
147	GCST90277384	Triacylglycerol (48:3) levels	Diabetic neuropathy	17	-0.275256	0.217939	0.225873	0.76 (0.50-1.16)	-0.039099	0.105241	0.710251	0.96 (0.78-1.18)	-0.0186568	0.0757891	0.805553	0.955579	0.98 (0.85-1.14)	-0.00828748	0.154303	0.957832	0.99 (0.73-1.34)	-0.00828748	0.185773	0.96497	0.99 (0.69-1.43)	TRUE	4.97e-98	19581.1	26.9477	0.0665445	13.2605	16	0.653626	0.0370066	0.0294694	0.228411	NA	0.672
148	GCST90277385	Triacylglycerol (49:1) levels	Diabetic neuropathy	11	-0.0320585	0.226251	0.890442	0.97 (0.62-1.51)	0.0165849	0.125252	0.894658	1.02 (0.80-1.30)	-0.0603896	0.0934129	0.517969	0.918655	0.94 (0.78-1.13)	0.04807	0.188391	0.80377	1.05 (0.73-1.52)	0.0444477	0.183789	0.813791	1.05 (0.73-1.50)	TRUE	1.6e-53	12286.9	22.8248	0.0428161	10.5467	10	0.393907	-0.00424598	0.0303413	0.891788	NA	0.417
149	GCST90277386	Triacylglycerol (49:2) levels	Diabetic neuropathy	13	-0.0289802	0.191083	0.882199	0.97 (0.67-1.41)	0.0234575	0.112884	0.835384	1.02 (0.82-1.28)	0.045209	0.0834619	0.588044	0.950668	1.05 (0.89-1.23)	-0.0269823	0.164589	0.872509	0.97 (0.70-1.34)	-0.0687613	0.173458	0.698758	0.93 (0.66-1.31)	TRUE	8.87e-72	15814.1	25.5491	0.0544392	7.46384	12	0.825503	0.0112106	0.0259744	0.674367	NA	0.85
150	GCST90277387	Triacylglycerol (50:1) levels	Diabetic neuropathy	12	-0.201528	0.27083	0.473932	0.82 (0.48-1.39)	0.0648562	0.121281	0.592815	1.07 (0.84-1.35)	0.148341	0.0908231	0.102406	0.662931	1.16 (0.97-1.39)	0.0748496	0.161511	0.652088	1.08 (0.79-1.48)	0.113624	0.184227	0.549945	1.12 (0.78-1.61)	TRUE	2.83e-65	12661.1	26.3269	0.0440627	17.5333	11	0.0930615	0.0500407	0.03541	0.187965	NA	0.114
151	GCST90277388	Triacylglycerol (50:2) levels	Diabetic neuropathy	9	-0.16479	0.216851	0.472112	0.85 (0.55-1.30)	-0.0239746	0.125186	0.848124	0.98 (0.76-1.25)	-0.0248075	0.0979967	0.800155	0.955579	0.98 (0.81-1.18)	-0.0361912	0.171275	0.837933	0.96 (0.69-1.35)	-0.114083	0.180113	0.544155	0.89 (0.63-1.27)	TRUE	3.39e-60	11148.6	31.2496	0.0390038	5.16475	8	0.739831	0.0242257	0.033478	0.492759	NA	0.774
152	GCST90277389	Triacylglycerol (50:3) levels	Diabetic neuropathy	16	-0.149266	0.166994	0.386516	0.86 (0.62-1.19)	-0.0312422	0.0959968	0.74484	0.97 (0.80-1.17)	-0.0534536	0.0722484	0.459385	0.896404	0.95 (0.82-1.09)	-0.0247479	0.130275	0.851883	0.98 (0.76-1.26)	-0.0458186	0.157707	0.775389	0.96 (0.70-1.30)	TRUE	4.6e-108	20698.6	31.5504	0.0700764	12.2384	15	0.660904	0.0151852	0.0238615	0.53479	NA	0.684
153	GCST90277390	Triacylglycerol (50:4) levels	Diabetic neuropathy	19	-0.167673	0.198369	0.409705	0.85 (0.57-1.25)	-0.0249565	0.0992384	0.801443	0.98 (0.80-1.18)	0.00384353	0.0681699	0.955038	0.971901	1.00 (0.88-1.15)	-0.0311884	0.134528	0.819281	0.97 (0.74-1.26)	-0.0612249	0.183022	0.741852	0.94 (0.66-1.35)	TRUE	5.44e-123	23947.3	30.4191	0.0801935	21.7471	18	0.243405	0.0244647	0.0261831	0.363196	NA	0.273
154	GCST90277391	Triacylglycerol (50:5) levels	Diabetic neuropathy	14	-0.0329128	0.160335	0.840798	0.97 (0.71-1.32)	-0.0114517	0.0990321	0.907941	0.99 (0.81-1.20)	0.0834975	0.0700561	0.233314	0.702876	1.09 (0.95-1.25)	-0.0268355	0.148503	0.859385	0.97 (0.73-1.30)	-0.0358068	0.168254	0.834773	0.96 (0.69-1.34)	TRUE	6.03e-88	21769.5	28.971	0.0734359	11.8835	13	0.537217	0.019185	0.0237681	0.435274	NA	0.564
155	GCST90277392	Triacylglycerol (51:1) levels	Diabetic neuropathy	13	0.0676996	0.199812	0.741127	1.07 (0.72-1.58)	-0.0495376	0.102439	0.628682	0.95 (0.78-1.16)	-0.0424584	0.0803667	0.597286	0.95459	0.96 (0.82-1.12)	-0.0257654	0.155571	0.871215	0.97 (0.72-1.32)	-0.0760581	0.160793	0.644688	0.93 (0.68-1.27)	TRUE	8.33e-68	16291.4	23.7618	0.0559902	4.37861	12	0.975596	-0.0155685	0.0258543	0.559272	NA	0.982
156	GCST90277393	Triacylglycerol (51:2) levels	Diabetic neuropathy	11	0.0155345	0.252535	0.952294	1.02 (0.62-1.67)	-0.0179309	0.118046	0.879267	0.98 (0.78-1.24)	-0.0580603	0.0875454	0.507202	0.917061	0.94 (0.79-1.12)	-0.00463856	0.145754	0.975238	1.00 (0.75-1.32)	-0.000164909	0.175596	0.999269	1.00 (0.71-1.41)	TRUE	1.59e-73	14019.5	31.7407	0.048561	12.0071	10	0.284581	-0.0115483	0.0363501	0.757963	NA	0.341
157	GCST90277394	Triacylglycerol (51:3) levels	Diabetic neuropathy	16	0.0987542	0.1628	0.553828	1.10 (0.80-1.52)	-0.017551	0.0897145	0.844899	0.98 (0.82-1.17)	-0.0486877	0.0699147	0.486187	0.901497	0.95 (0.83-1.09)	0.0136508	0.131624	0.918773	1.01 (0.78-1.31)	0.0282737	0.15239	0.855295	1.03 (0.76-1.39)	TRUE	2.17e-116	22209.1	33.5097	0.0748078	7.33421	15	0.947704	-0.0250477	0.0249766	0.332953	NA	0.956
158	GCST90277395	Triacylglycerol (51:4) levels	Diabetic neuropathy	15	0.32202	0.141137	0.0399989	1.38 (1.05-1.82)	0.0409376	0.0965651	0.671611	1.04 (0.86-1.26)	0.0836447	0.0673842	0.214491	0.702876	1.09 (0.95-1.24)	0.0455017	0.142288	0.753854	1.05 (0.79-1.38)	0.178282	0.17429	0.323705	1.20 (0.85-1.68)	TRUE	1.91e-92	24201	28.4606	0.0809743	16.639	14	0.275928	-0.0444449	0.0231219	0.0767708	NA	0.267
159	GCST90277396	Triacylglycerol (52:2) levels	Diabetic neuropathy	18	-0.0979779	0.160681	0.550579	0.91 (0.66-1.24)	-0.0245888	0.0926884	0.79079	0.98 (0.81-1.17)	-0.061287	0.0698994	0.380601	0.813938	0.94 (0.82-1.08)	0.0135727	0.133006	0.919914	1.01 (0.78-1.32)	0.0203042	0.150494	0.894262	1.02 (0.76-1.37)	TRUE	3.84e-118	22270.4	30.0483	0.0749989	4.8893	17	0.998066	0.00613273	0.0241828	0.803035	NA	0.997
160	GCST90277397	Triacylglycerol (52:3) levels	Diabetic neuropathy	20	-0.0468431	0.146479	0.752807	0.95 (0.72-1.27)	-0.0461767	0.0861957	0.592153	0.95 (0.81-1.13)	-0.074085	0.0618916	0.231302	0.702876	0.93 (0.82-1.05)	-0.0149911	0.107248	0.890305	0.99 (0.80-1.22)	-0.0819484	0.144565	0.577445	0.92 (0.69-1.22)	TRUE	2.11e-154	29887	35.5036	0.098133	14.1792	19	0.773144	-0.00453957	0.0221233	0.839723	NA	0.777
161	GCST90277398	Triacylglycerol (52:4) levels	Diabetic neuropathy	15	0.0103186	0.184185	0.956176	1.01 (0.70-1.45)	-0.0458487	0.0956732	0.631781	0.96 (0.79-1.15)	-0.060263	0.0689278	0.38196	0.813938	0.94 (0.82-1.08)	-0.0272865	0.108975	0.805921	0.97 (0.79-1.20)	-0.134207	0.150064	0.386262	0.87 (0.65-1.17)	TRUE	5.51e-125	23708.2	38.3392	0.0794565	7.00879	14	0.934372	-0.0106415	0.0257515	0.686168	NA	0.935
162	GCST90277399	Triacylglycerol (52:5) levels	Diabetic neuropathy	17	-0.0698684	0.185022	0.711	0.93 (0.65-1.34)	-2.29e-05	0.0929792	0.999803	1.00 (0.83-1.20)	-0.0173698	0.0690746	0.801455	0.955579	0.98 (0.86-1.13)	-0.0227078	0.119462	0.851635	0.98 (0.77-1.24)	-0.0740524	0.157076	0.643688	0.93 (0.68-1.26)	TRUE	1.41e-120	23243.1	33.1472	0.0780193	15.9906	16	0.453618	0.00765348	0.0249025	0.762812	NA	0.489
163	GCST90277400	Triacylglycerol (52:6) levels	Diabetic neuropathy	15	-0.259826	0.181594	0.176081	0.77 (0.54-1.10)	-0.0479024	0.102148	0.639105	0.95 (0.78-1.16)	-0.0306533	0.0717254	0.669109	0.955579	0.97 (0.84-1.12)	-0.0190808	0.156195	0.904509	0.98 (0.72-1.33)	-0.0353213	0.17178	0.840049	0.97 (0.69-1.35)	TRUE	3.17e-102	21431.5	31.8057	0.0723782	15.237	14	0.362151	0.0337229	0.0244968	0.191875	NA	0.349
164	GCST90277401	Triacylglycerol (53:2) levels	Diabetic neuropathy	14	-0.012558	0.243591	0.959733	0.99 (0.61-1.59)	0.0263686	0.104376	0.800553	1.03 (0.84-1.26)	-0.00496321	0.0768659	0.948517	0.971901	1.00 (0.86-1.16)	0.0339502	0.133986	0.803933	1.03 (0.80-1.35)	0.0581573	0.179398	0.750958	1.06 (0.75-1.51)	TRUE	1.79e-94	18407.8	31.5736	0.0628076	11.2396	13	0.59075	0.000984258	0.0299558	0.974329	NA	0.622
165	GCST90277402	Triacylglycerol (53:3) levels	Diabetic neuropathy	19	-0.0860074	0.183427	0.645103	0.92 (0.64-1.31)	0.00213416	0.0934585	0.981782	1.00 (0.83-1.20)	-0.022732	0.0642393	0.723441	0.955579	0.98 (0.86-1.11)	0.0073112	0.11729	0.950983	1.01 (0.80-1.27)	0.0274236	0.139806	0.846687	1.03 (0.78-1.35)	TRUE	2.02e-139	27388.7	34.2142	0.0906733	21.4666	18	0.256529	0.00926108	0.0246988	0.712326	NA	0.289
166	GCST90277403	Triacylglycerol (53:4) levels	Diabetic neuropathy	17	0.111346	0.164677	0.509238	1.12 (0.81-1.54)	-0.00987677	0.0936276	0.915987	0.99 (0.82-1.19)	0.0247367	0.0658029	0.706976	0.955579	1.03 (0.90-1.17)	-0.0434838	0.11666	0.714233	0.96 (0.76-1.20)	-0.105007	0.146303	0.48327	0.90 (0.68-1.20)	TRUE	1.12e-116	24834.8	31.8497	0.0829191	16.1769	16	0.440683	-0.014098	0.0244436	0.572659	NA	0.48
167	GCST90277404	Triacylglycerol (54:3) levels	Diabetic neuropathy	20	0.0408711	0.167907	0.810436	1.04 (0.75-1.45)	-0.0297822	0.0910842	0.743687	0.97 (0.81-1.16)	-0.0408537	0.063996	0.523227	0.918655	0.96 (0.85-1.09)	-0.0161024	0.124124	0.898145	0.98 (0.77-1.26)	-0.0738143	0.166568	0.662663	0.93 (0.67-1.29)	TRUE	1.65e-145	28098.1	33.4962	0.0928041	13.6452	19	0.803966	-0.010772	0.0204609	0.604992	NA	0.795
168	GCST90277405	Triacylglycerol (54:4) levels	Diabetic neuropathy	20	0.161668	0.165611	0.341908	1.18 (0.85-1.63)	-0.0158062	0.0886191	0.858439	0.98 (0.83-1.17)	-0.0756356	0.0633571	0.232557	0.702876	0.93 (0.82-1.05)	-0.00164547	0.112014	0.988433	1.00 (0.80-1.24)	-0.0119024	0.15386	0.939147	0.99 (0.73-1.34)	TRUE	3.38e-149	28834.1	34.3301	0.0950041	13.0232	19	0.837383	-0.032714	0.0210939	0.138336	NA	0.828
169	GCST90277406	Triacylglycerol (54:5) levels	Diabetic neuropathy	16	-0.0163646	0.192826	0.933568	0.98 (0.67-1.44)	-0.0621669	0.0963131	0.518625	0.94 (0.78-1.13)	-0.107673	0.071857	0.134022	0.687131	0.90 (0.78-1.03)	-0.0495212	0.123497	0.69408	0.95 (0.75-1.21)	-0.17831	0.160297	0.283489	0.84 (0.61-1.15)	TRUE	5.06e-114	21999.7	33.3666	0.0741549	12.8314	15	0.615319	-0.0125134	0.0245226	0.617805	NA	0.625
170	GCST90277407	Triacylglycerol (54:6) levels	Diabetic neuropathy	12	-0.0492413	0.190643	0.801421	0.95 (0.66-1.38)	-0.0573376	0.114315	0.615965	0.94 (0.75-1.18)	-0.0152048	0.0838638	0.856129	0.955579	0.98 (0.84-1.16)	-0.0632426	0.147909	0.67721	0.94 (0.70-1.25)	-0.153334	0.180588	0.413931	0.86 (0.60-1.22)	TRUE	8.76e-81	15455.6	31.5436	0.0532705	8.84506	11	0.636191	0.00500903	0.0251958	0.8464	NA	0.65
171	GCST90277408	Triacylglycerol (54:7) levels	Diabetic neuropathy	18	-0.0458101	0.181029	0.803449	0.96 (0.67-1.36)	-0.0455235	0.09861	0.644331	0.96 (0.79-1.16)	0.0196422	0.0719349	0.78481	0.955579	1.02 (0.89-1.17)	-0.0648291	0.181501	0.725349	0.94 (0.66-1.34)	-0.0770947	0.18236	0.677769	0.93 (0.65-1.32)	TRUE	4.99e-104	20861.9	26.8897	0.0705902	12.8111	17	0.748735	0.00859257	0.0218086	0.698783	NA	0.736
172	GCST90277409	Triacylglycerol (56:3) levels	Diabetic neuropathy	18	-0.0891069	0.156114	0.576077	0.91 (0.67-1.24)	-0.00190162	0.088724	0.9829	1.00 (0.84-1.19)	-0.0525052	0.0625655	0.401355	0.845207	0.95 (0.84-1.07)	0.0528974	0.149336	0.72753	1.05 (0.79-1.41)	0.0725736	0.155124	0.645838	1.08 (0.79-1.46)	TRUE	2e-125	27798.7	31.7359	0.0919061	10.4364	17	0.884322	0.0063263	0.0247212	0.801285	NA	0.871
173	GCST90277410	Triacylglycerol (56:4) levels	Diabetic neuropathy	12	-0.166846	0.249683	0.519111	0.85 (0.52-1.38)	-0.0225123	0.105283	0.830682	0.98 (0.80-1.20)	-0.0725719	0.075879	0.338862	0.783281	0.93 (0.80-1.08)	0.0356876	0.150674	0.817124	1.04 (0.77-1.39)	0.0491931	0.181024	0.790847	1.05 (0.74-1.50)	TRUE	2.45e-85	19711.3	32.7106	0.0669575	7.2371	11	0.77957	0.0130625	0.0329593	0.700193	NA	0.771
174	GCST90277411	Triacylglycerol (56:5) levels	Diabetic neuropathy	16	-0.340317	0.181463	0.0817473	0.71 (0.50-1.02)	0.0397331	0.0918229	0.665222	1.04 (0.87-1.25)	0.0133927	0.0645892	0.835735	0.955579	1.01 (0.89-1.15)	0.116862	0.169236	0.500408	1.12 (0.81-1.57)	0.0874326	0.17866	0.631652	1.09 (0.77-1.55)	TRUE	3.36e-106	26544.4	30.43	0.0881244	16.2472	15	0.365812	0.0582011	0.0279034	0.0557771	NA	0.347
175	GCST90277412	Triacylglycerol (56:6) levels	Diabetic neuropathy	20	-0.190079	0.149148	0.21872	0.83 (0.62-1.11)	0.0395416	0.0823011	0.630907	1.04 (0.89-1.22)	0.0176004	0.0553811	0.750633	0.955579	1.02 (0.91-1.13)	0.112746	0.105041	0.296557	1.12 (0.91-1.38)	-0.143796	0.167088	0.400187	0.87 (0.62-1.20)	TRUE	1.38e-191	37807.1	43.739	0.120993	23.6803	19	0.208703	0.0349056	0.022965	0.145894	NA	0.201
176	GCST90277413	Triacylglycerol (56:7) levels	Diabetic neuropathy	18	-0.165161	0.239852	0.500943	0.85 (0.53-1.36)	0.00864203	0.104947	0.934371	1.01 (0.82-1.24)	0.0248763	0.0670104	0.710466	0.955579	1.03 (0.90-1.17)	0.0295817	0.153283	0.849255	1.03 (0.76-1.39)	-0.0172349	0.205312	0.934081	0.98 (0.66-1.47)	TRUE	4.64e-128	25078.4	33.4319	0.0836647	23.6176	17	0.130203	0.0254634	0.0303132	0.41328	NA	0.122
177	GCST90277414	Triacylglycerol (56:8) levels	Diabetic neuropathy	19	-0.05343	0.204453	0.796976	0.95 (0.63-1.42)	0.0214631	0.0966946	0.824339	1.02 (0.85-1.23)	-0.0196404	0.0675329	0.771183	0.955579	0.98 (0.86-1.12)	-0.0161421	0.175963	0.927921	0.98 (0.70-1.39)	-0.0427537	0.174755	0.809495	0.96 (0.68-1.35)	TRUE	4.5e-119	24405.4	29.3495	0.0816024	22.2154	18	0.222564	0.00464357	0.0260212	0.860476	NA	0.221
178	GCST90277415	Triacylglycerol (58:7) levels	Diabetic neuropathy	14	-0.192639	0.237674	0.433424	0.82 (0.52-1.31)	0.031187	0.095361	0.743637	1.03 (0.86-1.24)	0.0149345	0.067096	0.82386	0.955579	1.02 (0.89-1.16)	0.0329603	0.154615	0.834496	1.03 (0.76-1.40)	0.0329603	0.165844	0.845539	1.03 (0.75-1.43)	TRUE	9.25e-99	24829.8	32.2122	0.0829039	11.6282	13	0.558339	0.0315485	0.0346542	0.380545	NA	0.56
179	GCST90277416	Triacylglycerol (58:8) levels	Diabetic neuropathy	15	-0.334012	0.190833	0.103618	0.72 (0.49-1.04)	-0.0149212	0.104177	0.88611	0.99 (0.80-1.21)	-0.0136059	0.0767912	0.859366	0.955579	0.99 (0.85-1.15)	-0.00955028	0.175567	0.957388	0.99 (0.70-1.40)	-0.00604358	0.179833	0.973665	0.99 (0.70-1.41)	TRUE	1.2e-84	17971.8	26.2437	0.0614113	10.6837	14	0.710686	0.0443149	0.0241627	0.0896362	NA	0.718

## Sheet: MVMR
method	OR 95%CI	OR	CIL	CIU	P
MVMR_IVW
Phosphatidylcholine (16:0_20:2)	1.10 (0.94-1.28)	1.1	0.94	1.28	0.23
Phosphatidylcholine (16:1_18:1)	0.70 (0.51-0.98)	0.7	0.51	0.98	0.036
HbA1c	2.19 (1.81-2.64)	2.19	1.81	2.64	0
BMI	1.52 (0.79-2.93)	1.52	0.79	2.93	0.206
MVMR_Egger
Phosphatidylcholine (16:0_20:2)	1.10 (0.94-1.29)	1.1	0.94	1.29	0.224
Phosphatidylcholine (16:1_18:1)	0.67 (0.48-0.95)	0.67	0.48	0.95	0.022
HbA1c	2.61 (1.64-4.15)	2.61	1.64	4.15	0
BMI	2.60 (0.77-8.79)	2.6	0.77	8.79	0.125
MVMR_Median
Phosphatidylcholine (16:0_20:2)	1.05 (0.89-1.23)	1.05	0.89	1.23	0.571
Phosphatidylcholine (16:1_18:1)	0.77 (0.54-1.10)	0.77	0.54	1.1	0.145
HbA1c	2.28 (1.75-2.96)	2.28	1.75	2.96	0
BMI	1.30 (0.59-2.83)	1.3	0.59	2.83	0.514
